# Supplementary material for: Molecular subtyping based on immune cell marker genes predicts prognosis and therapeutic response in patients with lung adenocarcinoma
Source: BMC Cancer. 2023 Nov 24;23:1141. doi: 10.1186/s12885-023-11579-7 (PMC10668343; doi:10.1186/s12885-023-11579-7)
Supplement: Supplementary file 2 — Additional file 2. Supplementary Table 1. Differentially expressed genes of all type of cells [file 12885_2023_11579_MOESM2_ESM.xls]

## Sheet: 04.cellMarkers
Supplementary Table 1. Differentially expressed genes of all type of cells
p_val	avg_log2FC	pct.1	pct.2	p_val_adj	cluster	gene
0	3.53069	0.757	0.285	0	Epithelial_cells	CCDC26
0	2.94945	0.736	0.128	0	Epithelial_cells	LINC02163
0	2.90416	0.743	0.129	0	Epithelial_cells	AC011287.1
0	2.73877	0.772	0.284	0	Epithelial_cells	KYNU
0	2.72406	0.732	0.166	0	Epithelial_cells	CPS1
0	2.70876	0.703	0.088	0	Epithelial_cells	AC112770.1
0	2.69732	0.796	0.124	0	Epithelial_cells	DLEU7
0	2.68097	0.779	0.091	0	Epithelial_cells	GNGT1
0	2.60618	0.739	0.114	0	Epithelial_cells	LINC01090
0	2.58832	0.743	0.118	0	Epithelial_cells	AKR1C2
0	2.58408	0.831	0.291	0	Epithelial_cells	TCIM
0	2.52155	0.771	0.127	0	Epithelial_cells	MAOA
0	2.5129	0.705	0.088	0	Epithelial_cells	LINC00824
0	2.50788	0.698	0.088	0	Epithelial_cells	ANO3
0	2.46491	0.712	0.074	0	Epithelial_cells	CASC9
0	2.4632	0.816	0.104	0	Epithelial_cells	CLDN10
0	2.46233	0.831	0.162	0	Epithelial_cells	TACC2
0	2.39445	0.728	0.095	0	Epithelial_cells	MIR31HG
0	2.38673	0.765	0.126	0	Epithelial_cells	AKR1C3
0	2.35704	0.703	0.127	0	Epithelial_cells	CD36
0	2.33697	0.657	0.119	0	Epithelial_cells	CYP24A1
0	2.30647	0.863	0.21	0	Epithelial_cells	TMEM163
0	2.30191	0.579	0.085	0	Epithelial_cells	AC004470.2
0	2.29356	0.836	0.164	0	Epithelial_cells	CATSPERB
0	2.21085	0.689	0.064	0	Epithelial_cells	AL583808.1
0	2.18787	0.931	0.629	0	Epithelial_cells	PDE4D
0	2.16595	0.749	0.107	0	Epithelial_cells	SLC7A2
0	2.15423	0.835	0.211	0	Epithelial_cells	AC015923.1
0	2.15035	0.681	0.085	0	Epithelial_cells	AL513166.1
0	2.12923	0.836	0.118	0	Epithelial_cells	CLDN10-AS1
0	2.10801	0.66	0.075	0	Epithelial_cells	CA8
0	2.09729	0.951	0.411	0	Epithelial_cells	DLEU1
0	2.06723	0.688	0.062	0	Epithelial_cells	AC106799.2
0	2.02233	0.679	0.081	0	Epithelial_cells	AGBL4
0	2.00789	0.736	0.152	0	Epithelial_cells	PLA2G4A
0	1.98684	0.456	0.043	0	Epithelial_cells	AL355834.2
0	1.96065	0.562	0.058	0	Epithelial_cells	PTCHD1
0	1.91203	0.571	0.049	0	Epithelial_cells	AC012501.2
0	1.88075	0.629	0.054	0	Epithelial_cells	GRIA4
0	1.87937	0.777	0.299	0	Epithelial_cells	SFTPB
0	1.87513	0.695	0.11	0	Epithelial_cells	SLC7A11
0	1.86022	0.635	0.101	0	Epithelial_cells	BTBD11
0	1.84719	0.646	0.069	0	Epithelial_cells	LINC02208
0	1.84266	0.756	0.126	0	Epithelial_cells	LINC01091
0	1.84053	0.661	0.065	0	Epithelial_cells	LINC02864
0	1.83791	0.68	0.169	0	Epithelial_cells	PDE10A
0	1.83323	0.485	0.152	0	Epithelial_cells	CEMIP
0	1.83058	0.809	0.349	0	Epithelial_cells	ACSL4
0	1.80621	0.939	0.351	0	Epithelial_cells	EFNA5
0	1.8028	0.668	0.079	0	Epithelial_cells	AC010343.3
0	1.79485	0.563	0.077	0	Epithelial_cells	SLC38A4
0	1.7711	0.95	0.279	0	Epithelial_cells	LINC01876
0	1.75695	0.679	0.075	0	Epithelial_cells	BCAS1
0	1.75304	0.887	0.4	0	Epithelial_cells	MAST4
0	1.75023	0.756	0.114	0	Epithelial_cells	AC011346.1
0	1.74977	0.647	0.053	0	Epithelial_cells	AL138701.2
0	1.73514	0.636	0.056	0	Epithelial_cells	MIR2052HG
0	1.7339	0.917	0.241	0	Epithelial_cells	ATP1B1
0	1.72088	0.689	0.078	0	Epithelial_cells	LINC02257
0	1.7206	0.916	0.291	0	Epithelial_cells	NEDD4L
0	1.71501	0.914	0.264	0	Epithelial_cells	MTUS1
0	1.70736	0.645	0.06	0	Epithelial_cells	SLC44A5
0	1.70406	0.675	0.073	0	Epithelial_cells	POU6F2
0	1.69888	0.685	0.112	0	Epithelial_cells	SLC16A14
0	1.6906	0.772	0.099	0	Epithelial_cells	DNAH5
0	1.68479	0.788	0.096	0	Epithelial_cells	CAPN8
0	1.65335	0.575	0.071	0	Epithelial_cells	AC093817.2
0	1.64717	0.657	0.083	0	Epithelial_cells	BBOX1-AS1
0	1.63628	0.781	0.146	0	Epithelial_cells	UGDH
0	1.63146	0.903	0.175	0	Epithelial_cells	TMC5
0	1.62788	0.657	0.109	0	Epithelial_cells	GRIK2
0	1.62371	0.677	0.164	0	Epithelial_cells	FILIP1
0	1.61348	0.636	0.075	0	Epithelial_cells	TSPAN8
0	1.59501	0.569	0.098	0	Epithelial_cells	NAA30
0	1.59331	0.759	0.124	0	Epithelial_cells	STK33
0	1.59269	0.691	0.16	0	Epithelial_cells	GCLC
0	1.5837	0.518	0.048	0	Epithelial_cells	ANO3-AS1
0	1.58365	0.689	0.115	0	Epithelial_cells	EYS
0	1.57245	0.77	0.154	0	Epithelial_cells	SORBS2
0	1.5575	0.635	0.094	0	Epithelial_cells	AKR1C1
0	1.55737	0.711	0.128	0	Epithelial_cells	AL390957.1
0	1.55602	0.615	0.06	0	Epithelial_cells	AC079160.1
0	1.55422	0.587	0.053	0	Epithelial_cells	AL136018.1
0	1.55316	0.601	0.053	0	Epithelial_cells	MIR4713HG
0	1.54351	0.632	0.062	0	Epithelial_cells	HGD
0	1.5161	0.689	0.137	0	Epithelial_cells	F3
0	1.50964	0.686	0.066	0	Epithelial_cells	LINC02882
0	1.50843	0.467	0.069	0	Epithelial_cells	AL163541.1
0	1.50668	0.804	0.283	0	Epithelial_cells	GULP1
0	1.50068	0.657	0.096	0	Epithelial_cells	NKAIN2
0	1.485	0.581	0.053	0	Epithelial_cells	LINC01937
0	1.47648	0.606	0.117	0	Epithelial_cells	ID1
0	1.47358	0.585	0.053	0	Epithelial_cells	LINC01362
0	1.46939	0.669	0.07	0	Epithelial_cells	AL136418.1
0	1.45888	0.736	0.114	0	Epithelial_cells	AC027117.2
0	1.45761	0.565	0.051	0	Epithelial_cells	AC114316.1
0	1.45545	0.665	0.135	0	Epithelial_cells	PTGR1
0	1.44638	0.453	0.056	0	Epithelial_cells	NELL1
0	1.44299	0.576	0.063	0	Epithelial_cells	LINC02147
0	1.42547	0.567	0.096	0	Epithelial_cells	AL138828.1
0	1.42367	0.649	0.084	0	Epithelial_cells	AL132857.1
0	1.41272	0.918	0.286	0	Epithelial_cells	DNAH14
0	1.41073	0.823	0.166	0	Epithelial_cells	AC023590.1
0	1.40688	0.512	0.052	0	Epithelial_cells	CCDC198
0	1.3981	0.608	0.054	0	Epithelial_cells	SPINK5
0	1.39614	0.56	0.047	0	Epithelial_cells	AC090809.1
0	1.39535	0.567	0.047	0	Epithelial_cells	AL442636.1
0	1.39446	0.623	0.069	0	Epithelial_cells	AC093895.1
0	1.3906	0.776	0.197	0	Epithelial_cells	SYTL3
0	1.38802	0.593	0.052	0	Epithelial_cells	LINC01748
0	1.38662	0.916	0.234	0	Epithelial_cells	ABCC3
0	1.37868	0.825	0.156	0	Epithelial_cells	ELF3
0	1.37087	0.965	0.574	0	Epithelial_cells	TANC2
0	1.36101	0.945	0.458	0	Epithelial_cells	MECOM
0	1.36007	0.858	0.279	0	Epithelial_cells	ERRFI1
0	1.35291	0.463	0.041	0	Epithelial_cells	VNN3
0	1.3381	0.487	0.049	0	Epithelial_cells	FGL1
0	1.33157	0.556	0.063	0	Epithelial_cells	AC010997.3
0	1.33032	0.537	0.044	0	Epithelial_cells	LINC02428
0	1.32548	0.584	0.051	0	Epithelial_cells	AC006525.1
0	1.3161	0.56	0.052	0	Epithelial_cells	AP000829.1
0	1.31528	0.622	0.081	0	Epithelial_cells	SCN1A-AS1
0	1.31326	0.54	0.063	0	Epithelial_cells	RASD1
0	1.31124	0.385	0.045	0	Epithelial_cells	GALNTL6
0	1.3082	0.722	0.106	0	Epithelial_cells	SYT1
0	1.30547	0.762	0.162	0	Epithelial_cells	GCNT2
0	1.30016	0.715	0.113	0	Epithelial_cells	AC093535.1
0	1.29771	0.34	0.029	0	Epithelial_cells	AC012494.1
0	1.29643	0.819	0.235	0	Epithelial_cells	UNC13B
0	1.29066	0.728	0.301	0	Epithelial_cells	LSAMP
0	1.28828	0.537	0.046	0	Epithelial_cells	BBOX1
0	1.28355	0.736	0.153	0	Epithelial_cells	LGR4
0	1.26336	0.784	0.248	0	Epithelial_cells	OPHN1
0	1.2534	0.846	0.235	0	Epithelial_cells	TC2N
0	1.25318	0.754	0.116	0	Epithelial_cells	EHF
0	1.24962	0.542	0.045	0	Epithelial_cells	LINC01967
0	1.2486	0.703	0.1	0	Epithelial_cells	PLEKHA6
0	1.24363	0.572	0.124	0	Epithelial_cells	MAP2
0	1.23964	0.749	0.214	0	Epithelial_cells	PDZD8
0	1.23601	0.816	0.139	0	Epithelial_cells	SHANK2
0	1.22955	0.411	0.038	0	Epithelial_cells	MYO16-AS1
0	1.22932	0.515	0.097	0	Epithelial_cells	DLGAP1
0	1.22901	0.351	0.031	0	Epithelial_cells	LINC02336
0	1.22709	0.956	0.664	0	Epithelial_cells	TBC1D5
0	1.22567	0.745	0.306	0	Epithelial_cells	MIR99AHG
0	1.22376	0.519	0.085	0	Epithelial_cells	LCN2
0	1.22076	0.633	0.098	0	Epithelial_cells	PIR
0	1.2127	0.738	0.134	0	Epithelial_cells	FMO5
0	1.21108	0.755	0.127	0	Epithelial_cells	SGPP2
0	1.20824	0.665	0.141	0	Epithelial_cells	CEBPD
0	1.20592	0.748	0.119	0	Epithelial_cells	GPR39
0	1.20245	0.755	0.228	0	Epithelial_cells	AC023424.2
0	1.19606	0.562	0.084	0	Epithelial_cells	AP000919.1
0	1.19527	0.564	0.052	0	Epithelial_cells	PLA2G10
0	1.19506	0.845	0.296	0	Epithelial_cells	SQSTM1
0	1.19458	0.483	0.084	0	Epithelial_cells	ODC1
0	1.19011	0.882	0.29	0	Epithelial_cells	PLCB1
0	1.18118	0.832	0.202	0	Epithelial_cells	FAAH2
0	1.17851	0.609	0.131	0	Epithelial_cells	AL008633.1
0	1.1743	0.816	0.264	0	Epithelial_cells	KANSL1L
0	1.17109	0.806	0.206	0	Epithelial_cells	DANT2
0	1.17076	0.614	0.082	0	Epithelial_cells	AC027288.3
0	1.16897	0.587	0.092	0	Epithelial_cells	FSIP2-AS1
0	1.16145	0.463	0.037	0	Epithelial_cells	AL591501.1
0	1.1583	0.672	0.099	0	Epithelial_cells	CBR3
0	1.1581	0.57	0.077	0	Epithelial_cells	AP001021.3
0	1.15697	0.526	0.07	0	Epithelial_cells	FGF12
0	1.15382	0.727	0.178	0	Epithelial_cells	SPAG16
0	1.15081	0.691	0.208	0	Epithelial_cells	ZFPM2-AS1
0	1.14968	0.635	0.124	0	Epithelial_cells	ALOX12-AS1
0	1.146	0.85	0.186	0	Epithelial_cells	PLCH1
0	1.13968	0.573	0.072	0	Epithelial_cells	ENO4
0	1.13274	0.868	0.354	0	Epithelial_cells	FCHO2
0	1.13057	0.496	0.054	0	Epithelial_cells	ZNF503-AS1
0	1.12969	0.816	0.179	0	Epithelial_cells	ARHGEF38
0	1.12592	0.911	0.395	0	Epithelial_cells	RNF145
0	1.12516	0.56	0.084	0	Epithelial_cells	AQP3
0	1.12489	0.742	0.143	0	Epithelial_cells	ARHGEF28
0	1.10912	0.811	0.172	0	Epithelial_cells	PLEKHA7
0	1.10856	0.478	0.038	0	Epithelial_cells	CYP19A1
0	1.10432	0.875	0.403	0	Epithelial_cells	AHI1
0	1.10347	0.694	0.1	0	Epithelial_cells	KCNK1
0	1.09331	0.388	0.046	0	Epithelial_cells	LRP1B
0	1.0887	0.676	0.184	0	Epithelial_cells	AC087286.2
0	1.08754	0.704	0.11	0	Epithelial_cells	STK32A
0	1.08001	0.824	0.31	0	Epithelial_cells	LPIN2
0	1.07269	0.779	0.284	0	Epithelial_cells	NAMPT
0	1.07042	0.466	0.037	0	Epithelial_cells	AL139023.1
0	1.06429	0.52	0.065	0	Epithelial_cells	AL157786.1
0	1.06376	0.458	0.034	0	Epithelial_cells	AL445430.2
0	1.06375	0.741	0.14	0	Epithelial_cells	MAP7
0	1.0588	0.795	0.214	0	Epithelial_cells	CPM
0	1.05827	0.794	0.176	0	Epithelial_cells	ICA1
0	1.05276	0.696	0.151	0	Epithelial_cells	ALDH2
0	1.05156	0.875	0.342	0	Epithelial_cells	AC008014.1
0	1.04538	0.575	0.111	0	Epithelial_cells	WFDC2
0	1.04115	1	1	0	Epithelial_cells	MALAT1
0	1.03938	0.546	0.083	0	Epithelial_cells	GNA14-AS1
0	1.03921	0.549	0.057	0	Epithelial_cells	IGSF1
0	1.03611	0.671	0.125	0	Epithelial_cells	AC013652.1
0	1.02719	0.429	0.088	0	Epithelial_cells	MYO16
0	1.02551	0.365	0.028	0	Epithelial_cells	AC116049.1
0	1.02546	0.689	0.142	0	Epithelial_cells	AC242426.2
0	1.02481	0.454	0.057	0	Epithelial_cells	ERC2
0	1.02473	0.479	0.042	0	Epithelial_cells	TNFAIP8L3
0	1.02462	0.432	0.039	0	Epithelial_cells	AC114971.1
0	1.02362	0.715	0.238	0	Epithelial_cells	MARCHF1
0	1.01858	0.738	0.19	0	Epithelial_cells	SHTN1
0	1.01336	0.611	0.087	0	Epithelial_cells	LINC00624
0	1.01258	0.433	0.04	0	Epithelial_cells	PKHD1
0	1.01255	0.599	0.15	0	Epithelial_cells	PDE7B
0	1.01183	0.83	0.186	0	Epithelial_cells	GRHL2
0	1.00706	0.512	0.079	0	Epithelial_cells	FURIN
0	1.00403	0.441	0.039	0	Epithelial_cells	AC138305.1
0	-1.01308	0.433	0.683	0	Epithelial_cells	MAML2
0	-1.02184	0.061	0.251	0	Epithelial_cells	CNTLN
0	-1.09374	0.087	0.255	0	Epithelial_cells	TBC1D1
0	-1.13517	0.813	0.734	0	Epithelial_cells	MACF1
0	-1.14243	0.597	0.665	0	Epithelial_cells	DPYD
0	-1.21847	0.042	0.266	0	Epithelial_cells	CDK6
0	-1.21979	0.119	0.317	0	Epithelial_cells	ADD3
0	-1.23519	0.057	0.254	0	Epithelial_cells	RASA3
0	-1.23897	0.142	0.347	0	Epithelial_cells	MDFIC
0	-1.24227	0.554	0.628	0	Epithelial_cells	ETV6
0	-1.28382	0.111	0.312	0	Epithelial_cells	DOCK11
0	-1.28729	0.169	0.343	0	Epithelial_cells	SMARCA2
0	-1.30816	0.078	0.285	0	Epithelial_cells	VIM
0	-1.31597	0.086	0.256	0	Epithelial_cells	XKR6
0	-1.35311	0.068	0.285	0	Epithelial_cells	PLCL2
0	-1.40259	0.836	0.784	0	Epithelial_cells	MBNL1
0	-1.4301	0.096	0.304	0	Epithelial_cells	CCDC88A
0	-1.43698	0.074	0.267	0	Epithelial_cells	SEPTIN6
0	-1.43947	0.649	0.671	0	Epithelial_cells	UTRN
0	-1.46588	0.259	0.466	0	Epithelial_cells	GLS
0	-1.48224	0.149	0.42	0	Epithelial_cells	CAMK1D
0	-1.48859	0.175	0.378	0	Epithelial_cells	MT-ND3
0	-1.50772	0.093	0.276	0	Epithelial_cells	IQGAP2
0	-1.52459	0.059	0.268	0	Epithelial_cells	ETS1
0	-1.5584	0.257	0.444	0	Epithelial_cells	MT-ND1
0	-1.57159	0.067	0.255	0	Epithelial_cells	PLCL1
0	-1.5948	0.025	0.256	0	Epithelial_cells	FBN1
0	-1.62183	0.165	0.378	0	Epithelial_cells	MEF2C
0	-1.62555	0.097	0.265	0	Epithelial_cells	MAGI2
0	-1.65121	0.091	0.275	0	Epithelial_cells	MEIS1
0	-1.69767	0.023	0.263	0	Epithelial_cells	GAS7
0	-1.70146	0.171	0.41	0	Epithelial_cells	HLA-B
0	-1.71042	0.038	0.317	0	Epithelial_cells	SLC9A9
0	-1.72818	0.017	0.311	0	Epithelial_cells	FLI1
0	-1.74501	0.024	0.271	0	Epithelial_cells	LAMA4
0	-1.74729	0.097	0.383	0	Epithelial_cells	PBX3
0	-1.783	0.072	0.282	0	Epithelial_cells	ANTXR1
0	-1.78743	0.035	0.348	0	Epithelial_cells	EPB41L2
0	-1.80342	0.27	0.472	0	Epithelial_cells	MT-ND4
0	-1.8089	0.251	0.472	0	Epithelial_cells	MT-CYB
0	-1.81745	0.156	0.448	0	Epithelial_cells	LDLRAD4
0	-1.83277	0.068	0.295	0	Epithelial_cells	A2M
0	-1.842	0.068	0.353	0	Epithelial_cells	KLF12
0	-1.8833	0.022	0.267	0	Epithelial_cells	IKZF1
0	-1.95044	0.05	0.28	0	Epithelial_cells	COL5A1
0	-1.95077	0.097	0.339	0	Epithelial_cells	BCL2
0	-1.96766	0.055	0.324	0	Epithelial_cells	UACA
0	-1.97277	0.13	0.307	0	Epithelial_cells	COL8A1
0	-1.97586	0.135	0.447	0	Epithelial_cells	AKT3
0	-1.97871	0.023	0.278	0	Epithelial_cells	PRKCB
0	-1.97905	0.36	0.608	0	Epithelial_cells	MT-CO2
0	-1.99346	0.398	0.634	0	Epithelial_cells	MT-CO3
0	-2.0073	0.406	0.624	0	Epithelial_cells	MT-CO1
0	-2.02449	0.26	0.438	0	Epithelial_cells	CDK14
0	-2.06432	0.032	0.332	0	Epithelial_cells	DOCK2
0	-2.06601	0.031	0.27	0	Epithelial_cells	FYB1
0	-2.07399	0.452	0.6	0	Epithelial_cells	B2M
0	-2.07878	0.105	0.362	0	Epithelial_cells	SFMBT2
0	-2.09085	0.37	0.579	0	Epithelial_cells	MT-ATP6
0	-2.09545	0.047	0.333	0	Epithelial_cells	SOX5
0	-2.12019	0.04	0.33	0	Epithelial_cells	FYN
0	-2.12738	0.209	0.465	0	Epithelial_cells	RORA
0	-2.14734	0.239	0.466	0	Epithelial_cells	ANKRD44
0	-2.16461	0.134	0.339	0	Epithelial_cells	CDH11
0	-2.18622	0.836	0.841	0	Epithelial_cells	FP236383.3
0	-2.20163	0.044	0.377	0	Epithelial_cells	DOCK10
0	-2.25969	0.067	0.309	0	Epithelial_cells	IGFBP7
0	-2.31414	0.045	0.264	0	Epithelial_cells	SLC8A1
0	-2.33311	0.031	0.255	0	Epithelial_cells	LDB2
0	-2.35285	0.063	0.325	0	Epithelial_cells	TSHZ2
0	-2.36867	0.063	0.299	0	Epithelial_cells	BICC1
0	-2.37152	0.027	0.308	0	Epithelial_cells	FBXL7
0	-2.45167	0.033	0.364	0	Epithelial_cells	BNC2
0	-2.49621	0.126	0.324	0	Epithelial_cells	COL5A2
0	-2.50223	0.087	0.463	0	Epithelial_cells	ZEB1
0	-2.52156	0.082	0.296	0	Epithelial_cells	SPARC
0	-2.54706	0.052	0.365	0	Epithelial_cells	PTPRC
0	-2.57971	0.039	0.271	0	Epithelial_cells	SULF1
0	-2.60219	0.102	0.294	0	Epithelial_cells	LAMA2
0	-2.64983	0.042	0.448	0	Epithelial_cells	ZEB2
0	-2.66675	0.108	0.297	0	Epithelial_cells	GPC6
0	-2.74477	0.085	0.454	0	Epithelial_cells	ARHGAP15
0	-2.76584	0.055	0.253	0	Epithelial_cells	POSTN
0	-2.80124	0.057	0.495	0	Epithelial_cells	TCF4
0	-2.83146	0.302	0.508	0	Epithelial_cells	AC244205.1
0	-2.94312	0.101	0.563	0	Epithelial_cells	CHST11
0	-2.9939	0.13	0.403	0	Epithelial_cells	CALD1
0	-2.99596	0.17	0.404	0	Epithelial_cells	PRKG1
0	-3.02128	0.062	0.369	0	Epithelial_cells	COL6A3
0	-3.30672	0.215	0.466	0	Epithelial_cells	FN1
0	-3.49566	0.081	0.508	0	Epithelial_cells	PLXDC2
0	-3.61003	0.168	0.393	0	Epithelial_cells	COL3A1
0	-3.65358	0.171	0.407	0	Epithelial_cells	COL1A2
2.22463e-301	-1.28143	0.19	0.375	6.97556e-297	Epithelial_cells	NRP1
1.57837e-291	-1.31047	0.146	0.316	4.94912e-287	Epithelial_cells	MAN1A1
8.06926e-283	-1.7681	0.461	0.52	2.5302e-278	Epithelial_cells	UBE2E2
1.00769e-271	-1.63147	0.393	0.486	3.1597e-267	Epithelial_cells	CELF2
1.0023e-258	-1.3337	0.219	0.382	3.14282e-254	Epithelial_cells	MT-ND2
5.93772e-253	-1.15582	0.136	0.293	1.86183e-248	Epithelial_cells	RFTN1
8.634e-244	-1.48022	0.292	0.421	2.70728e-239	Epithelial_cells	HLA-A
4.43555e-242	-1.18529	0.13	0.279	1.39081e-237	Epithelial_cells	NLRC5
1.94834e-241	-1.16891	0.106	0.252	6.10922e-237	Epithelial_cells	GRK5
2.58858e-239	-1.55844	0.148	0.291	8.11675e-235	Epithelial_cells	INPP5D
1.47789e-232	-1.05475	0.12	0.265	4.63408e-228	Epithelial_cells	PLEKHA2
8.11752e-229	-1.1732	0.141	0.286	2.54533e-224	Epithelial_cells	CLIC4
4.13812e-218	-1.90216	0.287	0.39	1.29755e-213	Epithelial_cells	DOCK8
2.15643e-214	-1.09356	0.134	0.273	6.7617e-210	Epithelial_cells	ACTN1
2.7885e-206	-1.25521	0.184	0.316	8.74362e-202	Epithelial_cells	EPSTI1
1.45859e-202	-1.0484	0.114	0.25	4.57356e-198	Epithelial_cells	MT-ND5
9.44176e-201	-1.16725	0.143	0.274	2.96056e-196	Epithelial_cells	STK10
5.48069e-200	-1.15404	0.176	0.31	1.71852e-195	Epithelial_cells	XAF1
1.26936e-191	-1.22428	0.604	0.57	3.9802e-187	Epithelial_cells	ASAP1
3.44809e-189	-1.01272	0.169	0.315	1.08118e-184	Epithelial_cells	TNIK
3.9955e-185	-1.13562	0.189	0.327	1.25283e-180	Epithelial_cells	APP
3.13533e-181	-1.18848	0.333	0.429	9.83113e-177	Epithelial_cells	BICD1
1.49584e-178	-1.65043	0.179	0.297	4.69036e-174	Epithelial_cells	DLC1
6.53145e-177	-1.23858	0.248	0.36	2.048e-172	Epithelial_cells	SLC4A7
5.59957e-175	-1.33311	0.496	0.523	1.7558e-170	Epithelial_cells	ITPR2
1.77009e-174	-1.29359	0.258	0.366	5.5503e-170	Epithelial_cells	SH3KBP1
2.97027e-167	-1.36568	0.472	0.503	9.31357e-163	Epithelial_cells	TNS3
2.69072e-161	-2.22079	0.218	0.315	8.43704e-157	Epithelial_cells	CACNA1C
4.26307e-150	-1.07624	0.156	0.274	1.33673e-145	Epithelial_cells	NXN
2.36468e-149	-1.0908	0.142	0.251	7.4147e-145	Epithelial_cells	SH3RF3
2.28056e-146	-1.93411	0.211	0.31	7.15091e-142	Epithelial_cells	VCAN
2.05824e-140	-1.43312	0.674	0.586	6.45383e-136	Epithelial_cells	FCHSD2
3.69409e-140	-1.09016	0.45	0.48	1.15832e-135	Epithelial_cells	JAK1
4.21515e-138	-1.07324	0.266	0.366	1.3217e-133	Epithelial_cells	PALM2AKAP2
8.0054e-137	-1.11888	0.163	0.269	2.51017e-132	Epithelial_cells	HLA-C
5.89179e-136	-1.0717	0.22	0.325	1.84743e-131	Epithelial_cells	RAB31
1.57642e-127	-1.22908	0.222	0.318	4.94302e-123	Epithelial_cells	ITGA1
1.26158e-123	-1.20873	0.455	0.469	3.9558e-119	Epithelial_cells	STAT1
1.38042e-123	-1.41275	0.39	0.422	4.32846e-119	Epithelial_cells	PEAK1
4.88421e-123	-1.01484	0.688	0.585	1.53149e-118	Epithelial_cells	PICALM
5.70889e-122	-1.0872	0.25	0.332	1.79008e-117	Epithelial_cells	PPP3CC
1.8656e-118	-1.2519	0.244	0.324	5.84977e-114	Epithelial_cells	SEPTIN11
1.18623e-113	-1.00115	0.572	0.297	3.71953e-109	Epithelial_cells	SKAP1
6.33981e-113	-1.0765	0.709	0.58	1.98791e-108	Epithelial_cells	MYCBP2
1.4556e-110	-1.23373	0.475	0.473	4.56418e-106	Epithelial_cells	ATM
2.5283e-110	-1.42095	0.189	0.273	7.92773e-106	Epithelial_cells	ROBO1
8.86294e-108	-1.48181	0.246	0.317	2.77906e-103	Epithelial_cells	TPM1
1.47668e-107	-1.04284	0.625	0.566	4.63026e-103	Epithelial_cells	EML4
3.78873e-101	-1.24153	0.301	0.355	1.18799e-96	Epithelial_cells	MYO5A
7.13265e-100	-1.00793	0.19	0.277	2.23651e-95	Epithelial_cells	CLEC2D
5.22486e-99	-1.11883	0.328	0.379	1.63831e-94	Epithelial_cells	EVL
4.04015e-97	-1.47681	0.384	0.406	1.26683e-92	Epithelial_cells	VOPP1
2.1507e-90	-1.13695	0.58	0.509	6.74373e-86	Epithelial_cells	HERC1
2.29803e-90	-1.43263	0.298	0.35	7.20571e-86	Epithelial_cells	PTPRJ
6.95721e-88	-3.29552	0.36	0.378	2.1815e-83	Epithelial_cells	COL1A1
9.16743e-84	-1.2467	0.444	0.437	2.87454e-79	Epithelial_cells	TRPS1
4.8903e-83	-1.06153	0.65	0.555	1.5334e-78	Epithelial_cells	CBLB
1.7921e-82	-1.11219	0.194	0.263	5.61931e-78	Epithelial_cells	SMAP2
1.76235e-79	-1.59961	0.337	0.371	5.52603e-75	Epithelial_cells	ST6GAL1
1.37338e-77	-1.35961	0.464	0.436	4.30638e-73	Epithelial_cells	DST
1.56229e-75	-1.32916	0.212	0.276	4.89872e-71	Epithelial_cells	DENND5B
1.42151e-74	-1.01314	0.224	0.286	4.45729e-70	Epithelial_cells	HLA-E
2.26052e-73	-1.13632	0.484	0.452	7.08808e-69	Epithelial_cells	PCNX1
3.85845e-70	-1.0922	0.3	0.339	1.20986e-65	Epithelial_cells	JAK2
6.07625e-69	-1.04777	0.38	0.402	1.90527e-64	Epithelial_cells	MYO9B
2.84522e-62	-1.36789	0.315	0.34	8.92148e-58	Epithelial_cells	BMP2K
4.65585e-57	-1.12073	0.605	0.363	1.45989e-52	Epithelial_cells	FMNL2
2.79007e-55	-1.09735	0.444	0.419	8.74853e-51	Epithelial_cells	RAP1A
2.74154e-50	-1.23027	0.461	0.429	8.59637e-46	Epithelial_cells	PIP4K2A
8.58066e-48	-1.06601	0.277	0.309	2.69055e-43	Epithelial_cells	TMEM131L
3.42918e-47	-1.14187	0.298	0.322	1.07525e-42	Epithelial_cells	FRMD4B
8.33581e-47	-1.29522	0.312	0.33	2.61378e-42	Epithelial_cells	CD74
1.59343e-41	-1.21356	0.393	0.381	4.99637e-37	Epithelial_cells	SPRED1
8.01035e-40	-1.5786	0.316	0.315	2.51173e-35	Epithelial_cells	ZFPM2
3.17127e-36	-1.01425	0.536	0.467	9.94382e-32	Epithelial_cells	SIPA1L1
1.20192e-35	-1.22951	0.256	0.275	3.76875e-31	Epithelial_cells	APBB1IP
3.24602e-33	-1.06485	0.252	0.27	1.01782e-28	Epithelial_cells	LAMB1
1.07881e-30	-1.41908	0.325	0.321	3.38271e-26	Epithelial_cells	PRKCH
1.42224e-22	-1.19781	0.284	0.284	4.45956e-18	Epithelial_cells	FRMD4A
7.83727e-21	-1.1723	0.274	0.284	2.45745e-16	Epithelial_cells	GLCCI1
2.78466e-19	-1.05195	0.649	0.499	8.73157e-15	Epithelial_cells	FNBP1
4.03665e-15	-1.16363	0.374	0.335	1.26573e-10	Epithelial_cells	ARHGAP18
4.39678e-13	-1.02497	0.386	0.339	1.37865e-08	Epithelial_cells	SPTBN1
5.20145e-13	-2.04702	0.284	0.267	1.63097e-08	Epithelial_cells	CCDC102B
5.49185e-13	-1.10811	0.471	0.401	1.72203e-08	Epithelial_cells	ACTB
5.89355e-12	-1.29	0.358	0.32	1.84798e-07	Epithelial_cells	RUNX2
7.80327e-10	-1.99224	0.41	0.339	2.44679e-05	Epithelial_cells	DLG2
2.89881e-09	-1.46474	0.302	0.283	9.0895e-05	Epithelial_cells	TIMP1
5.12712e-09	-1.15873	0.379	0.328	0.000160766	Epithelial_cells	ABR
0	2.4638	0.555	0.226	0	Smooth_muscle_cells	PRKG1
0	2.41269	0.361	0.105	0	Smooth_muscle_cells	POSTN
0	2.17991	0.338	0.075	0	Smooth_muscle_cells	RYR2
0	2.1476	0.374	0.1	0	Smooth_muscle_cells	SLIT2
0	1.98872	0.292	0.03	0	Smooth_muscle_cells	GUCY1A2
0	1.9277	0.308	0.063	0	Smooth_muscle_cells	COL14A1
0	1.83242	0.328	0.1	0	Smooth_muscle_cells	HMCN1
0	1.74674	0.494	0.238	0	Smooth_muscle_cells	COL1A2
0	1.69655	0.328	0.081	0	Smooth_muscle_cells	PDE3A
0	1.68853	0.313	0.056	0	Smooth_muscle_cells	PIEZO2
0	1.63096	0.405	0.135	0	Smooth_muscle_cells	IGFBP7
0	1.58217	0.361	0.089	0	Smooth_muscle_cells	UNC5C
0	1.57934	0.404	0.134	0	Smooth_muscle_cells	SOX5
0	1.5787	0.277	0.056	0	Smooth_muscle_cells	MOXD1
0	1.45173	0.449	0.155	0	Smooth_muscle_cells	COL6A3
0	1.43681	0.346	0.107	0	Smooth_muscle_cells	SULF1
0	1.43374	0.395	0.128	0	Smooth_muscle_cells	BICC1
0	1.37567	0.332	0.089	0	Smooth_muscle_cells	DCN
0	1.37504	0.336	0.09	0	Smooth_muscle_cells	CACNA2D1
0	1.35399	0.377	0.113	0	Smooth_muscle_cells	FBXL7
0	1.34817	0.314	0.079	0	Smooth_muscle_cells	NR2F2-AS1
0	1.29629	0.321	0.094	0	Smooth_muscle_cells	RUNX1T1
0	1.19227	0.337	0.098	0	Smooth_muscle_cells	LAMA4
0	1.13684	0.282	0.066	0	Smooth_muscle_cells	SGIP1
0	1.12533	0.286	0.071	0	Smooth_muscle_cells	PDZRN3
0	1.11193	0.285	0.067	0	Smooth_muscle_cells	ADAMTS12
0	-1.00141	0.183	0.57	0	Smooth_muscle_cells	PDZD8
0	-1.00781	0.137	0.56	0	Smooth_muscle_cells	GCNT2
0	-1.01616	0.282	0.702	0	Smooth_muscle_cells	NEDD4L
0	-1.02197	0.053	0.4	0	Smooth_muscle_cells	AC006525.1
0	-1.02575	0.078	0.471	0	Smooth_muscle_cells	LINC02882
0	-1.04338	0.059	0.416	0	Smooth_muscle_cells	SPINK5
0	-1.04706	0.148	0.536	0	Smooth_muscle_cells	STK33
0	-1.05656	0.083	0.461	0	Smooth_muscle_cells	AL136418.1
0	-1.05966	0.127	0.545	0	Smooth_muscle_cells	CAPN8
0	-1.06966	0.126	0.536	0	Smooth_muscle_cells	DNAH5
0	-1.08024	0.6	0.865	0	Smooth_muscle_cells	TBC1D5
0	-1.09337	0.052	0.407	0	Smooth_muscle_cells	LINC01748
0	-1.15112	0.16	0.534	0	Smooth_muscle_cells	LINC01091
0	-1.15536	0.161	0.56	0	Smooth_muscle_cells	UGDH
0	-1.16459	0.146	0.6	0	Smooth_muscle_cells	AC023590.1
0	-1.16825	0.209	0.64	0	Smooth_muscle_cells	TC2N
0	-1.17594	0.056	0.412	0	Smooth_muscle_cells	MIR4713HG
0	-1.18367	0.296	0.7	0	Smooth_muscle_cells	FCHO2
0	-1.19241	0.08	0.467	0	Smooth_muscle_cells	POU6F2
0	-1.20313	0.065	0.435	0	Smooth_muscle_cells	HGD
0	-1.20335	0.057	0.402	0	Smooth_muscle_cells	AL136018.1
0	-1.20566	0.103	0.461	0	Smooth_muscle_cells	AC010343.3
0	-1.22744	0.192	0.58	0	Smooth_muscle_cells	AC023424.2
0	-1.23111	0.063	0.433	0	Smooth_muscle_cells	AC093895.1
0	-1.23947	0.096	0.457	0	Smooth_muscle_cells	BBOX1-AS1
0	-1.25364	0.086	0.441	0	Smooth_muscle_cells	TSPAN8
0	-1.2732	0.118	0.512	0	Smooth_muscle_cells	AL390957.1
0	-1.30629	0.118	0.534	0	Smooth_muscle_cells	AC011346.1
0	-1.33033	0.113	0.487	0	Smooth_muscle_cells	SLC16A14
0	-1.33882	0.064	0.443	0	Smooth_muscle_cells	SLC44A5
0	-1.34674	0.058	0.442	0	Smooth_muscle_cells	AL138701.2
0	-1.35694	0.124	0.589	0	Smooth_muscle_cells	SYTL3
0	-1.3614	0.078	0.471	0	Smooth_muscle_cells	BCAS1
0	-1.37547	0.057	0.436	0	Smooth_muscle_cells	MIR2052HG
0	-1.37548	0.253	0.684	0	Smooth_muscle_cells	PLCB1
0	-1.37628	0.17	0.631	0	Smooth_muscle_cells	ELMO1
0	-1.38767	0.078	0.479	0	Smooth_muscle_cells	LINC02257
0	-1.39483	0.136	0.586	0	Smooth_muscle_cells	CLDN10-AS1
0	-1.45872	0.061	0.43	0	Smooth_muscle_cells	GRIA4
0	-1.48568	0.132	0.568	0	Smooth_muscle_cells	MARCHF1
0	-1.50283	0.065	0.456	0	Smooth_muscle_cells	LINC02864
0	-1.51052	0.294	0.66	0	Smooth_muscle_cells	ACSL4
0	-1.51966	0.068	0.448	0	Smooth_muscle_cells	LINC02208
0	-1.55306	0.091	0.472	0	Smooth_muscle_cells	AGBL4
0	-1.59504	0.101	0.495	0	Smooth_muscle_cells	SLC7A11
0	-1.62641	0.069	0.471	0	Smooth_muscle_cells	AC106799.2
0	-1.63731	0.138	0.537	0	Smooth_muscle_cells	PLA2G4A
0	-1.63928	0.103	0.472	0	Smooth_muscle_cells	AL513166.1
0	-1.66172	0.129	0.524	0	Smooth_muscle_cells	SLC7A2
0	-1.68503	0.22	0.619	0	Smooth_muscle_cells	AC015923.1
0	-1.69883	0.074	0.456	0	Smooth_muscle_cells	BTBD11
0	-1.73646	0.168	0.604	0	Smooth_muscle_cells	CATSPERB
0	-1.74316	0.081	0.458	0	Smooth_muscle_cells	CA8
0	-1.76115	0.593	0.833	0	Smooth_muscle_cells	PDE4D
0	-1.76509	0.073	0.473	0	Smooth_muscle_cells	AL583808.1
0	-1.77245	0.37	0.772	0	Smooth_muscle_cells	DLEU1
0	-1.92814	0.116	0.569	0	Smooth_muscle_cells	CLDN10
0	-1.93141	0.145	0.542	0	Smooth_muscle_cells	AKR1C3
0	-1.9325	0.107	0.508	0	Smooth_muscle_cells	MIR31HG
0	-1.9432	0.184	0.597	0	Smooth_muscle_cells	TACC2
0	-1.94723	0.184	0.642	0	Smooth_muscle_cells	TMEM163
0	-2.00497	0.152	0.518	0	Smooth_muscle_cells	LINC01090
0	-2.01141	0.133	0.503	0	Smooth_muscle_cells	CD36
0	-2.03176	0.145	0.547	0	Smooth_muscle_cells	MAOA
0	-2.04863	0.093	0.492	0	Smooth_muscle_cells	LINC00824
0	-2.06151	0.098	0.487	0	Smooth_muscle_cells	ANO3
0	-2.06417	0.08	0.491	0	Smooth_muscle_cells	CASC9
0	-2.07425	0.328	0.639	0	Smooth_muscle_cells	TCIM
0	-2.1824	0.13	0.526	0	Smooth_muscle_cells	AKR1C2
0	-2.19841	0.103	0.54	0	Smooth_muscle_cells	GNGT1
0	-2.1995	0.098	0.49	0	Smooth_muscle_cells	AC112770.1
0	-2.2989	0.194	0.532	0	Smooth_muscle_cells	CPS1
0	-2.30751	0.107	0.568	0	Smooth_muscle_cells	DLEU7
0	-2.44821	0.149	0.528	0	Smooth_muscle_cells	AC011287.1
0	-2.53927	0.142	0.524	0	Smooth_muscle_cells	LINC02163
0	-2.59186	0.211	0.616	0	Smooth_muscle_cells	KYNU
0	-3.09914	0.31	0.59	0	Smooth_muscle_cells	CCDC26
1.445e-307	1.87711	0.346	0.115	4.53094e-303	Smooth_muscle_cells	NCAM2
2.87934e-306	1.26211	0.264	0.064	9.02846e-302	Smooth_muscle_cells	TENM3
3.62287e-306	-1.27417	0.057	0.4	1.13599e-301	Smooth_muscle_cells	LINC02147
6.36849e-304	1.4253	0.319	0.097	1.9969e-299	Smooth_muscle_cells	LUM
9.45612e-304	1.57911	0.448	0.186	2.96506e-299	Smooth_muscle_cells	CDH11
1.37027e-303	-1.15011	0.127	0.489	4.29663e-299	Smooth_muscle_cells	EYS
2.05611e-303	-1.05216	0.049	0.386	6.44715e-299	Smooth_muscle_cells	AP000829.1
2.50429e-303	-1.1163	0.075	0.422	7.85245e-299	Smooth_muscle_cells	AC079160.1
1.83533e-302	1.82586	0.295	0.084	5.75485e-298	Smooth_muscle_cells	ITGBL1
2.76243e-300	-1.11075	0.061	0.4	8.66188e-296	Smooth_muscle_cells	LINC01362
4.96986e-299	-1.06577	0.049	0.383	1.55835e-294	Smooth_muscle_cells	AC090809.1
1.31571e-298	1.74129	0.468	0.214	4.12553e-294	Smooth_muscle_cells	CALD1
3.38864e-298	-1.46899	0.057	0.39	1.06254e-293	Smooth_muscle_cells	AC012501.2
5.54632e-298	-1.04287	0.053	0.387	1.7391e-293	Smooth_muscle_cells	AL442636.1
1.53853e-297	-1.52205	0.167	0.504	4.82421e-293	Smooth_muscle_cells	PDE10A
4.92684e-297	1.6823	0.291	0.083	1.54486e-292	Smooth_muscle_cells	MGP
4.94503e-297	1.22019	0.279	0.073	1.55056e-292	Smooth_muscle_cells	SGCD
9.06641e-296	-1.2075	0.151	0.51	2.84286e-291	Smooth_muscle_cells	GCLC
3.62618e-295	-1.01679	0.3	0.675	1.13703e-290	Smooth_muscle_cells	ATP1B1
2.03963e-290	-1.00717	0.314	0.696	6.39547e-286	Smooth_muscle_cells	AC008014.1
8.69604e-289	1.22183	0.307	0.089	2.72673e-284	Smooth_muscle_cells	COL4A2
9.19727e-287	-1.33082	0.072	0.402	2.8839e-282	Smooth_muscle_cells	AC093817.2
4.85914e-286	1.34374	0.278	0.078	1.52363e-281	Smooth_muscle_cells	PRICKLE1
5.30258e-286	1.48032	0.387	0.153	1.66268e-281	Smooth_muscle_cells	GUCY1A1
2.50635e-285	1.85047	0.416	0.179	7.8589e-281	Smooth_muscle_cells	COL5A2
6.8601e-285	-1.87412	0.14	0.468	2.15105e-280	Smooth_muscle_cells	CYP24A1
7.32197e-285	-1.03892	0.236	0.616	2.29588e-280	Smooth_muscle_cells	NAMPT
1.18544e-284	-1.07706	0.059	0.387	3.71706e-280	Smooth_muscle_cells	AC114316.1
1.81038e-283	2.0355	0.371	0.153	5.67663e-279	Smooth_muscle_cells	PDE1A
6.39778e-283	2.02089	0.384	0.154	2.00609e-278	Smooth_muscle_cells	LAMA2
6.95845e-283	-1.17216	0.106	0.447	2.18189e-278	Smooth_muscle_cells	AKR1C1
2.46756e-282	1.25709	0.302	0.089	7.73727e-278	Smooth_muscle_cells	COL4A1
4.71011e-281	-1.02499	0.066	0.397	1.4769e-276	Smooth_muscle_cells	LINC01937
1.80303e-280	1.37746	0.376	0.143	5.65359e-276	Smooth_muscle_cells	SPARC
2.29419e-280	-1.55614	0.065	0.387	7.19365e-276	Smooth_muscle_cells	PTCHD1
1.28126e-279	-1.94651	0.087	0.409	4.01752e-275	Smooth_muscle_cells	AC004470.2
7.97336e-279	1.52025	0.395	0.157	2.50013e-274	Smooth_muscle_cells	GPC6
8.03153e-279	1.73775	0.374	0.139	2.51837e-274	Smooth_muscle_cells	UACA
1.66276e-277	1.87486	0.467	0.233	5.21374e-273	Smooth_muscle_cells	COL3A1
3.83554e-272	1.08151	0.348	0.118	1.20267e-267	Smooth_muscle_cells	COL5A1
5.63117e-272	-1.31866	0.11	0.439	1.76571e-267	Smooth_muscle_cells	ID1
1.8118e-270	1.88386	0.426	0.199	5.68108e-266	Smooth_muscle_cells	DLC1
2.15643e-268	1.48056	0.3	0.093	6.76169e-264	Smooth_muscle_cells	NAV3
2.54781e-264	-1.45882	0.079	0.395	7.9889e-260	Smooth_muscle_cells	SLC38A4
5.07858e-262	-1.2634	0.09	0.408	1.59244e-257	Smooth_muscle_cells	NAA30
8.06504e-260	1.08813	0.279	0.083	2.52887e-255	Smooth_muscle_cells	BGN
1.06389e-258	-1.24017	0.053	0.356	3.33595e-254	Smooth_muscle_cells	ANO3-AS1
7.15225e-256	1.63344	0.406	0.175	2.24266e-251	Smooth_muscle_cells	COL8A1
2.8361e-255	-1.01605	0.067	0.375	8.89287e-251	Smooth_muscle_cells	RASD1
1.76596e-254	-1.20384	0.429	0.715	5.53733e-250	Smooth_muscle_cells	MAST4
6.31675e-251	1.34918	0.359	0.141	1.98068e-246	Smooth_muscle_cells	MEIS1
9.94568e-251	1.18204	0.333	0.12	3.11857e-246	Smooth_muscle_cells	NR2F1-AS1
8.53588e-243	-1.09944	0.06	0.352	2.67651e-238	Smooth_muscle_cells	CCDC198
1.02338e-242	1.37883	0.356	0.139	3.20891e-238	Smooth_muscle_cells	PCDH7
3.6723e-239	1.05311	0.521	0.292	1.15149e-234	Smooth_muscle_cells	FN1
2.26511e-238	1.32329	0.518	0.288	7.10247e-234	Smooth_muscle_cells	RORA
1.84937e-237	1.59921	0.282	0.093	5.79888e-233	Smooth_muscle_cells	NRXN3
8.38413e-236	-1.05271	0.052	0.335	2.62893e-231	Smooth_muscle_cells	FGL1
2.67954e-234	-1.4113	0.05	0.333	8.40197e-230	Smooth_muscle_cells	AL163541.1
1.15014e-230	-1.01369	0.151	0.462	3.60639e-226	Smooth_muscle_cells	GRIK2
5.13943e-225	2.80737	0.431	0.252	1.61152e-220	Smooth_muscle_cells	CCDC102B
3.24696e-223	1.05994	0.286	0.098	1.01812e-218	Smooth_muscle_cells	COL6A2
1.08307e-221	1.01088	0.277	0.091	3.39609e-217	Smooth_muscle_cells	FAP
1.47404e-221	-1.00089	0.046	0.317	4.62199e-217	Smooth_muscle_cells	VNN3
8.57953e-217	1.25303	0.361	0.147	2.6902e-212	Smooth_muscle_cells	BNC2
2.18873e-216	-1.62799	0.05	0.313	6.86298e-212	Smooth_muscle_cells	AL355834.2
1.14685e-215	1.85679	0.846	0.837	3.59605e-211	Smooth_muscle_cells	FP236383.3
1.91572e-215	1.01229	0.253	0.078	6.00694e-211	Smooth_muscle_cells	NTM
4.05195e-210	1.56877	0.322	0.136	1.27053e-205	Smooth_muscle_cells	AC083870.1
1.02212e-208	-1.04101	0.206	0.493	3.20495e-204	Smooth_muscle_cells	FILIP1
5.52926e-208	1.75817	0.286	0.104	1.73375e-203	Smooth_muscle_cells	LHFPL6
5.10249e-207	1.0104	0.473	0.234	1.59994e-202	Smooth_muscle_cells	PLXDC2
1.46828e-205	-1.0311	0.117	0.402	4.60394e-201	Smooth_muscle_cells	AL138828.1
2.34294e-199	1.82208	0.421	0.234	7.34654e-195	Smooth_muscle_cells	CACNA1C
5.59161e-180	1.25219	0.327	0.146	1.7533e-175	Smooth_muscle_cells	CYP7B1
4.48606e-175	1.17889	0.261	0.099	1.40665e-170	Smooth_muscle_cells	CCN1
1.0667e-163	1.09947	0.321	0.146	3.34474e-159	Smooth_muscle_cells	MAGI2
7.34403e-163	1.19218	0.303	0.133	2.30279e-158	Smooth_muscle_cells	SUGCT
1.99716e-154	1.14147	0.313	0.143	6.26228e-150	Smooth_muscle_cells	A2M
2.54292e-152	1.3993	0.477	0.35	7.97358e-148	Smooth_muscle_cells	COL1A1
1.10747e-138	1.00166	0.335	0.168	3.47259e-134	Smooth_muscle_cells	RBMS3
1.82714e-130	-1.6484	0.156	0.369	5.72917e-126	Smooth_muscle_cells	CEMIP
5.70958e-122	1.47023	0.323	0.187	1.7903e-117	Smooth_muscle_cells	DMD
6.02294e-120	1.27622	0.483	0.305	1.88855e-115	Smooth_muscle_cells	GOLGA8A
2.69446e-114	1.008	0.293	0.152	8.44876e-110	Smooth_muscle_cells	ROR2
4.40323e-114	1.16928	0.388	0.244	1.38068e-109	Smooth_muscle_cells	ITGA1
3.49651e-102	1.11706	0.372	0.24	1.09637e-97	Smooth_muscle_cells	MAPK10
4.05485e-95	1.16885	0.332	0.204	1.27144e-90	Smooth_muscle_cells	ROR1
3.11812e-90	1.25076	0.481	0.378	9.77718e-86	Smooth_muscle_cells	AC244205.1
3.5451e-85	1.06492	0.357	0.238	1.1116e-80	Smooth_muscle_cells	VCAN
6.72036e-83	1.13025	0.368	0.264	2.10724e-78	Smooth_muscle_cells	SEPTIN11
2.04287e-82	1.13848	0.263	0.152	6.40564e-78	Smooth_muscle_cells	CACNB2
1.53886e-79	2.04538	0.427	0.371	4.82526e-75	Smooth_muscle_cells	DLG2
2.97374e-76	1.29628	0.391	0.304	9.32446e-72	Smooth_muscle_cells	ZFPM2
4.33553e-61	1.16962	0.336	0.252	1.35945e-56	Smooth_muscle_cells	CFH
3.33753e-60	1.31021	0.44	0.398	1.04652e-55	Smooth_muscle_cells	PEAK1
7.4405e-55	1.37073	0.356	0.283	2.33304e-50	Smooth_muscle_cells	TIMP1
8.45321e-35	1.1151	0.322	0.281	2.65059e-30	Smooth_muscle_cells	RNF180
5.53885e-34	1.11247	0.259	0.197	1.73676e-29	Smooth_muscle_cells	ADAM12
2.90326e-21	1.07225	0.292	0.261	9.10347e-17	Smooth_muscle_cells	COL18A1
0	3.26324	0.849	0.145	0	T_cells	PTPRC
0	3.24578	0.522	0.032	0	T_cells	THEMIS
0	3.04638	0.579	0.046	0	T_cells	BCL11B
0	3.03537	0.708	0.131	0	T_cells	FYN
0	3.03187	0.571	0.047	0	T_cells	CD96
0	2.99244	0.565	0.038	0	T_cells	CD247
0	2.95152	0.839	0.207	0	T_cells	ARHGAP15
0	2.91959	0.818	0.427	0	T_cells	SKAP1
0	2.90416	0.51	0.042	0	T_cells	LINC01934
0	2.83678	0.529	0.084	0	T_cells	TOX
0	2.75985	0.718	0.297	0	T_cells	PRKCH
0	2.74117	0.419	0.085	0	T_cells	AOAH
0	2.59082	0.613	0.097	0	T_cells	IKZF1
0	2.53991	0.664	0.1	0	T_cells	FYB1
0	2.53505	0.44	0.054	0	T_cells	CAMK4
0	2.45717	0.429	0.02	0	T_cells	CD2
0	2.40022	0.602	0.177	0	T_cells	RIPOR2
0	2.39265	0.445	0.06	0	T_cells	STAT4
0	2.38562	0.634	0.26	0	T_cells	LDLRAD4
0	2.3558	0.78	0.309	0	T_cells	ANKRD44
0	2.30768	0.576	0.167	0	T_cells	KLF12
0	2.27411	0.387	0.021	0	T_cells	GRAP2
0	2.267	0.353	0.074	0	T_cells	AC079793.1
0	2.25343	0.469	0.088	0	T_cells	ITGA4
0	2.25288	0.385	0.075	0	T_cells	ST8SIA1
0	2.24002	0.447	0.072	0	T_cells	ITGAL
0	2.23578	0.39	0.028	0	T_cells	PYHIN1
0	2.23329	0.401	0.027	0	T_cells	PRKCQ
0	2.18293	0.343	0.047	0	T_cells	SAMD3
0	2.17951	0.563	0.106	0	T_cells	PRKCB
0	2.14552	0.328	0.034	0	T_cells	IL7R
0	2.09922	0.383	0.023	0	T_cells	ITK
0	2.08112	0.461	0.087	0	T_cells	RHOH
0	2.07441	0.284	0.027	0	T_cells	NELL2
0	2.0538	0.349	0.019	0	T_cells	ZNF831
0	2.02428	0.526	0.149	0	T_cells	IQGAP2
0	2.0139	0.611	0.161	0	T_cells	DOCK10
0	2.01378	0.494	0.136	0	T_cells	SEPTIN6
0	2.00782	0.457	0.082	0	T_cells	PPP1R16B
0	2.00085	0.348	0.038	0	T_cells	CD6
0	1.96535	0.476	0.128	0	T_cells	ETS1
0	1.90321	0.436	0.081	0	T_cells	LCP2
0	1.87801	0.579	0.135	0	T_cells	DOCK2
0	1.85975	0.695	0.276	0	T_cells	CHST11
0	1.83857	0.317	0.02	0	T_cells	LCK
0	1.81641	0.372	0.08	0	T_cells	PIK3CD
0	1.75002	0.323	0.06	0	T_cells	GNG2
0	1.739	0.885	0.808	0	T_cells	MBNL1
0	1.72893	0.28	0.018	0	T_cells	SCML4
0	1.64316	0.28	0.033	0	T_cells	AC015911.11
0	1.6345	0.322	0.046	0	T_cells	TRAF3IP3
0	1.60241	0.272	0.022	0	T_cells	SPOCK2
0	1.43151	0.26	0.038	0	T_cells	ACAP1
0	-1.65054	0.141	0.747	0	T_cells	DOCK1
6.82202e-305	1.65228	0.303	0.057	2.13911e-300	T_cells	SLFN12L
1.38832e-291	1.65432	0.377	0.089	4.35321e-287	T_cells	PREX1
2.88442e-291	-1.55289	0.341	0.825	9.04438e-287	T_cells	TANC2
1.83956e-286	-1.28989	0.107	0.671	5.76811e-282	T_cells	CTBP2
2.08449e-285	-1.31348	0.237	0.794	6.53612e-281	T_cells	PTK2
3.8365e-284	-1.4478	0.1	0.647	1.20297e-279	T_cells	RIN2
8.177e-284	-1.42915	0.204	0.761	2.56398e-279	T_cells	PARD3
1.68382e-282	-1.32802	0.263	0.827	5.27979e-278	T_cells	TRIO
5.73393e-282	-1.56834	0.156	0.704	1.79793e-277	T_cells	KCNQ1OT1
3.64345e-279	-1.60335	0.108	0.653	1.14244e-274	T_cells	ABCC3
1.78452e-275	1.95152	0.705	0.415	5.59554e-271	T_cells	CELF2
5.28188e-275	-1.32032	0.118	0.665	1.65619e-270	T_cells	FARP1
1.42895e-270	-1.47244	0.145	0.696	4.48062e-266	T_cells	PSD3
1.76076e-265	1.74954	0.645	0.311	5.52104e-261	T_cells	DOCK8
2.5352e-265	-1.46416	0.211	0.74	7.94937e-261	T_cells	RBM47
3.23899e-265	-1.72231	0.296	0.762	1.01562e-260	T_cells	MECOM
1.40368e-263	1.88251	0.564	0.244	4.40138e-259	T_cells	APBB1IP
1.3472e-262	2.41324	0.502	0.183	4.22429e-258	T_cells	BCL2
2.28669e-257	-1.4009	0.135	0.665	7.17015e-253	T_cells	TTC28
1.86949e-256	-1.21938	0.114	0.639	5.86197e-252	T_cells	RBFOX2
5.28544e-256	-1.40259	0.193	0.726	1.6573e-251	T_cells	MAGI1
6.39441e-255	-1.36083	0.212	0.74	2.00503e-250	T_cells	PTPRK
2.32722e-253	-2.2077	0.139	0.653	7.29722e-249	T_cells	KIF26B
1.25471e-251	-1.37567	0.142	0.675	3.93427e-247	T_cells	RBPMS
2.4971e-250	-1.17907	0.118	0.646	7.82991e-246	T_cells	UGGT2
3.51442e-250	-1.31644	0.184	0.711	1.10198e-245	T_cells	CADPS2
3.01574e-248	-1.24636	0.174	0.713	9.45616e-244	T_cells	CDC42BPA
1.5806e-246	-1.42175	0.151	0.676	4.95613e-242	T_cells	FCHO2
2.06247e-245	-1.42182	0.16	0.674	6.46709e-241	T_cells	DNAH14
2.16097e-242	-1.14187	0.183	0.722	6.77594e-238	T_cells	MAML3
1.24884e-241	-1.20176	0.161	0.695	3.91587e-237	T_cells	IGF1R
1.08155e-240	-1.33883	0.125	0.633	3.39129e-236	T_cells	RASAL2
3.04674e-240	-1.17782	0.093	0.602	9.55337e-236	T_cells	FGD6
2.51659e-237	-1.52468	0.164	0.675	7.89101e-233	T_cells	NEDD4L
1.69241e-235	-1.44672	0.228	0.728	5.30671e-231	T_cells	NAALADL2
5.10548e-234	-1.08922	0.138	0.653	1.60088e-229	T_cells	WDFY3
3.27635e-233	-1.47116	0.119	0.616	1.02733e-228	T_cells	TMC5
9.56422e-232	-1.18146	0.271	0.786	2.99896e-227	T_cells	AOPEP
1.13422e-230	-1.31695	0.141	0.646	3.55646e-226	T_cells	PARD3B
1.2909e-230	1.60373	0.3	0.071	4.04775e-226	T_cells	SLA
2.11331e-230	-1.1261	0.098	0.592	6.62649e-226	T_cells	TANC1
4.73169e-230	-1.41727	0.159	0.662	1.48367e-225	T_cells	MTUS1
1.55771e-229	-1.36898	0.075	0.55	4.88437e-225	T_cells	SHANK2
3.24396e-229	-1.17407	0.141	0.643	1.01717e-224	T_cells	ARHGAP24
9.89765e-229	-1.30892	0.107	0.601	3.10351e-224	T_cells	TFPI
5.74345e-228	-1.55534	0.24	0.712	1.80092e-223	T_cells	EFNA5
4.25189e-226	-1.61748	0.13	0.615	1.33322e-221	T_cells	LRMDA
2.1922e-225	-1.46361	0.212	0.687	6.87385e-221	T_cells	LINC01876
5.90674e-224	-1.30771	0.104	0.595	1.85212e-219	T_cells	UNC13B
1.27923e-223	-1.15355	0.103	0.589	4.01114e-219	T_cells	SH3D19
1.62644e-221	-1.08269	0.147	0.639	5.09986e-217	T_cells	YAP1
1.65059e-221	-1.16894	0.164	0.671	5.17558e-217	T_cells	SVIL
5.41899e-221	-1.17522	0.118	0.609	1.69918e-216	T_cells	FGD4
2.15296e-220	-1.11426	0.088	0.564	6.75084e-216	T_cells	DENND2B
8.88306e-220	-1.32877	0.098	0.58	2.78537e-215	T_cells	OPHN1
1.12019e-219	-1.15405	0.1	0.578	3.51246e-215	T_cells	L3MBTL4
7.07326e-219	-1.18894	0.438	0.884	2.21789e-214	T_cells	FNDC3B
1.8365e-218	-1.48289	0.164	0.652	5.75851e-214	T_cells	DOCK4
2.73686e-218	-1.2353	0.326	0.814	8.58171e-214	T_cells	STK3
5.0939e-215	-1.72828	0.141	0.607	1.59724e-210	T_cells	TMEM163
1.15375e-213	1.95878	0.727	0.503	3.6177e-209	T_cells	B2M
1.36193e-211	-1.07013	0.107	0.584	4.27047e-207	T_cells	SESTD1
1.58024e-211	-1.11179	0.103	0.584	4.95499e-207	T_cells	SPIRE1
1.93119e-210	-1.37951	0.109	0.573	6.05544e-206	T_cells	DANT2
3.25568e-210	-1.60407	0.121	0.592	1.02085e-205	T_cells	AC015923.1
6.72413e-209	-1.57476	0.078	0.532	2.10842e-204	T_cells	AC007319.1
6.54431e-208	-1.06403	0.081	0.542	2.05203e-203	T_cells	MYOF
1.0367e-207	-1.06435	0.116	0.595	3.25068e-203	T_cells	ZFHX3
2.87826e-207	-2.12521	0.13	0.569	9.02507e-203	T_cells	LSAMP
1.04862e-206	-1.53297	0.116	0.583	3.28805e-202	T_cells	MIR99AHG
3.30023e-206	-1.46749	0.134	0.606	1.03482e-201	T_cells	GULP1
8.49435e-205	-1.05428	0.126	0.593	2.66349e-200	T_cells	ARHGAP32
4.49341e-204	-1.12827	0.1	0.561	1.40895e-199	T_cells	PLEKHA7
1.66365e-203	1.84432	0.481	0.211	5.21654e-199	T_cells	CLEC2D
7.76628e-203	-1.27284	0.106	0.562	2.43519e-198	T_cells	ELF3
1.64884e-202	-1.11936	0.118	0.58	5.17009e-198	T_cells	ENAH
2.03787e-202	-1.14089	0.097	0.557	6.38995e-198	T_cells	DAPK1
3.74422e-202	-1.17698	0.127	0.598	1.17404e-197	T_cells	NFIB
1.54737e-201	2.00286	0.645	0.434	4.85194e-197	T_cells	PIP4K2A
6.37511e-201	1.44735	0.282	0.068	1.99898e-196	T_cells	PIK3R5
7.71153e-200	-1.17331	0.157	0.633	2.41803e-195	T_cells	SNED1
7.96933e-200	-1.00344	0.096	0.555	2.49886e-195	T_cells	KIF13A
9.88028e-200	-1.02041	0.239	0.726	3.09806e-195	T_cells	FHIT
1.71114e-197	-1.71012	0.12	0.567	5.36544e-193	T_cells	TACC2
5.08214e-197	1.26319	0.269	0.063	1.59356e-192	T_cells	RCSD1
2.15148e-195	-1.05754	0.117	0.571	6.74617e-191	T_cells	DIP2C
1.14263e-194	-1.02914	0.1	0.55	3.58283e-190	T_cells	EFCAB2
2.32229e-194	-1.25333	0.182	0.652	7.28177e-190	T_cells	ATP1B1
7.7857e-194	1.30294	0.271	0.065	2.44128e-189	T_cells	CD53
1.24891e-193	1.69053	0.495	0.215	3.91607e-189	T_cells	TNIK
1.5283e-191	1.31769	0.294	0.076	4.79213e-187	T_cells	SAMSN1
2.05003e-191	-1.52332	0.111	0.55	6.42806e-187	T_cells	CLDN10-AS1
1.47534e-190	-1.68446	0.1	0.532	4.62607e-186	T_cells	CLDN10
2.53107e-190	1.94927	0.44	0.184	7.93641e-186	T_cells	NFATC2
8.4382e-189	-1.1116	0.139	0.588	2.64588e-184	T_cells	PLCH1
1.1364e-188	-1.08412	0.085	0.519	3.56329e-184	T_cells	DDAH1
1.78764e-188	-1.3611	0.092	0.525	5.60533e-184	T_cells	APBB2
8.64776e-188	-1.1262	0.108	0.549	2.71159e-183	T_cells	GLIS3
1.31776e-187	-1.41073	0.104	0.533	4.13198e-183	T_cells	CASC15
3.176e-187	1.66826	0.738	0.637	9.95867e-183	T_cells	SYNE2
6.69553e-187	-1.20048	0.159	0.612	2.09945e-182	T_cells	KIAA1217
7.41044e-187	-1.9748	0.077	0.493	2.32362e-182	T_cells	LINC01090
3.91584e-186	-1.25187	0.077	0.505	1.22785e-181	T_cells	DNAH5
8.35425e-185	-2.1087	0.188	0.584	2.61956e-180	T_cells	KYNU
1.35845e-183	-1.13312	0.79	0.953	4.25956e-179	T_cells	NEAT1
3.45705e-183	-1.16007	0.138	0.581	1.08399e-178	T_cells	LIMCH1
1.18826e-182	-1.03415	0.179	0.638	3.72589e-178	T_cells	RALGPS2
7.26444e-182	1.75155	0.438	0.185	2.27784e-177	T_cells	STK10
1.33439e-181	1.6715	0.528	0.259	4.18413e-177	T_cells	HLA-B
3.10284e-181	-1.00458	0.188	0.651	9.72926e-177	T_cells	ELL2
2.36551e-180	-1.1697	0.083	0.5	7.4173e-176	T_cells	GPR39
2.99262e-180	-1.23369	0.089	0.508	9.38366e-176	T_cells	STK33
5.4033e-180	-1.26955	0.091	0.514	1.69426e-175	T_cells	LINC00511
1.03654e-179	-1.00352	0.083	0.506	3.25016e-175	T_cells	MID1
1.69467e-179	-1.13905	0.088	0.513	5.3138e-175	T_cells	CAPN8
5.08598e-179	1.91425	0.667	0.507	1.59476e-174	T_cells	PITPNC1
5.4586e-179	-1.1804	0.218	0.671	1.7116e-174	T_cells	AC008014.1
2.17241e-178	-1.04302	0.137	0.576	6.81181e-174	T_cells	GRHL2
1.00816e-177	1.42805	0.318	0.096	3.16118e-173	T_cells	CYTIP
3.46142e-177	-1.74899	0.119	0.528	1.08536e-172	T_cells	DLEU7
5.47607e-177	-1.28344	0.086	0.502	1.71708e-172	T_cells	AC011346.1
7.64414e-177	-1.363	0.09	0.506	2.3969e-172	T_cells	ZFPM2-AS1
1.09146e-176	-1.04437	0.107	0.53	3.42238e-172	T_cells	KCNMB2-AS1
1.09459e-176	-1.07626	0.085	0.508	3.43221e-172	T_cells	LGR4
2.31601e-176	1.73502	0.537	0.29	7.26207e-172	T_cells	SH3KBP1
7.49567e-176	-1.21647	0.244	0.683	2.35034e-171	T_cells	PTPRM
4.03854e-175	-1.22207	0.104	0.527	1.26632e-170	T_cells	SORBS2
5.3229e-175	-1.73668	0.107	0.516	1.66905e-170	T_cells	MAOA
7.45666e-175	1.34869	0.381	0.129	2.33811e-170	T_cells	FLI1
8.08522e-175	-1.48113	0.095	0.507	2.5352e-170	T_cells	PLA2G4A
1.37797e-174	-1.06017	0.079	0.488	4.32076e-170	T_cells	GNA14
2.54456e-173	1.64841	0.708	0.487	7.97872e-169	T_cells	MT-CO1
2.87536e-173	-1.11171	0.073	0.48	9.01598e-169	T_cells	MEIS2
4.05598e-173	-1.35645	0.095	0.507	1.27179e-168	T_cells	LINC01091
7.72114e-173	-1.10095	0.385	0.822	2.42104e-168	T_cells	EXT1
1.75254e-172	1.65463	0.427	0.179	5.49526e-168	T_cells	NLRC5
3.53311e-172	-1.04225	0.132	0.564	1.10784e-167	T_cells	AC023590.1
7.34681e-172	-1.74042	0.104	0.504	2.30367e-167	T_cells	GNGT1
9.33572e-172	-1.25728	0.204	0.632	2.92731e-167	T_cells	ERRFI1
1.1622e-171	1.51824	0.337	0.113	3.6442e-167	T_cells	AKNA
1.88478e-171	-1.58928	0.572	0.814	5.9099e-167	T_cells	PDE4D
3.38244e-171	-1.49486	0.104	0.512	1.0606e-166	T_cells	UBE2E2
3.65613e-171	-1.43081	0.106	0.511	1.14642e-166	T_cells	TNS3
1.44893e-170	-1.67602	0.223	0.62	4.54328e-166	T_cells	TCIM
3.73983e-170	-1.20418	0.073	0.471	1.17266e-165	T_cells	PRKD1
7.55339e-170	1.65617	0.399	0.159	2.36844e-165	T_cells	SLC38A1
1.59045e-169	-1.58069	0.084	0.482	4.98701e-165	T_cells	PDE10A
1.1521e-168	-1.15759	0.116	0.53	3.61253e-164	T_cells	MACROD2
1.20276e-168	-1.0238	0.077	0.479	3.77139e-164	T_cells	SYT1
2.49176e-168	-1.16318	0.066	0.458	7.81317e-164	T_cells	PTGR1
3.59865e-168	-1.0807	0.107	0.519	1.12839e-163	T_cells	IRAK3
1.64249e-167	1.69922	0.674	0.447	5.15019e-163	T_cells	MT-ATP6
1.25543e-166	-1.07827	0.111	0.53	3.93654e-162	T_cells	UGDH
4.17496e-166	-1.13432	0.234	0.679	1.3091e-161	T_cells	ATP11A
1.19363e-165	-1.00526	0.192	0.633	3.74274e-161	T_cells	SQSTM1
6.85281e-165	1.71126	0.549	0.305	2.14877e-160	T_cells	PTPRJ
2.65952e-164	-1.12811	0.062	0.445	8.3392e-160	T_cells	PRICKLE2
2.92272e-164	-1.22629	0.125	0.532	9.16447e-160	T_cells	MARCHF1
1.3745e-163	-1.43743	0.084	0.475	4.30988e-159	T_cells	MIR100HG
4.69728e-163	-1.01745	0.086	0.49	1.47288e-158	T_cells	AC027117.2
1.51413e-162	1.86925	0.55	0.329	4.7477e-158	T_cells	TNFAIP8
3.5713e-162	-1.36209	0.088	0.477	1.11982e-157	T_cells	FILIP1
3.8535e-162	1.46641	0.447	0.194	1.2083e-157	T_cells	INPP5D
3.45648e-161	-1.55399	0.117	0.511	1.08381e-156	T_cells	AKR1C3
9.82944e-161	-1.55068	0.066	0.444	3.08212e-156	T_cells	AL513166.1
1.24464e-160	1.37775	0.712	0.487	3.90269e-156	T_cells	MT-CO3
1.15936e-159	-1.11745	0.066	0.444	3.63528e-155	T_cells	THRB
1.55095e-159	-1.25839	0.088	0.476	4.86315e-155	T_cells	DST
1.75364e-159	-1.947	0.124	0.494	5.49873e-155	T_cells	LINC02163
1.04097e-158	-1.4762	0.067	0.438	3.26408e-154	T_cells	AC106799.2
9.01384e-157	-1.41508	0.14	0.539	2.82638e-152	T_cells	PTPRG
1.63469e-156	-1.01512	0.066	0.445	5.12574e-152	T_cells	TPST1
1.72592e-156	-1.19895	0.068	0.446	5.41179e-152	T_cells	LINC02257
1.40073e-155	-1.0609	0.222	0.653	4.39214e-151	T_cells	ASPH
1.85077e-155	-1.37787	0.103	0.493	5.80328e-151	T_cells	SLC7A2
5.80673e-155	-1.01369	0.161	0.577	1.82076e-150	T_cells	RAPGEF5
1.92621e-154	-1.35172	0.067	0.434	6.03983e-150	T_cells	AC010343.3
2.76977e-154	-1.06359	0.041	0.396	8.68489e-150	T_cells	SH3PXD2B
5.66969e-154	1.72493	0.374	0.15	1.77779e-149	T_cells	CDC14A
4.15501e-153	-1.79905	0.131	0.498	1.30284e-148	T_cells	AC011287.1
4.06104e-152	-1.48154	0.073	0.439	1.27338e-147	T_cells	AL583808.1
1.13103e-151	-1.20736	0.313	0.699	3.54646e-147	T_cells	MAST4
1.80911e-151	-1.5439	0.102	0.475	5.67264e-147	T_cells	MIR31HG
2.20738e-151	-1.31832	0.07	0.435	6.92146e-147	T_cells	NKAIN2
2.78457e-151	-1.24354	0.072	0.441	8.73131e-147	T_cells	GRIK2
7.93893e-151	1.60279	0.499	0.256	2.48933e-146	T_cells	AKT3
1.21048e-150	1.99972	0.358	0.135	3.79559e-146	T_cells	PLCL1
1.22036e-150	-1.0249	0.159	0.566	3.82655e-146	T_cells	XBP1
2.88746e-150	-1.58426	0.086	0.457	9.05392e-146	T_cells	CASC9
7.02591e-150	1.31663	0.265	0.079	2.20305e-145	T_cells	FGD3
1.69849e-149	-1.02961	0.394	0.798	5.32577e-145	T_cells	SAT1
1.73063e-149	-1.59416	0.124	0.493	5.42657e-145	T_cells	AKR1C2
2.88421e-149	-1.18488	0.094	0.471	9.04373e-145	T_cells	F3
3.97642e-149	-1.14098	0.1	0.485	1.24685e-144	T_cells	INSR
3.11812e-148	-1.63484	0.089	0.455	9.77719e-144	T_cells	ANO3
6.87637e-148	1.25551	0.296	0.091	2.15615e-143	T_cells	C22orf34
7.36303e-148	-1.77061	0.242	0.59	2.30875e-143	T_cells	SFTPB
3.30463e-147	-1.65167	0.095	0.459	1.0362e-142	T_cells	LINC00824
1.46237e-146	-1.13172	0.066	0.429	4.58539e-142	T_cells	BBOX1-AS1
1.60341e-146	-1.2183	0.136	0.517	5.02766e-142	T_cells	RAI14
1.71193e-144	-1.12302	0.066	0.423	5.36793e-140	T_cells	AL008633.1
1.86725e-144	-1.32948	0.083	0.44	5.85495e-140	T_cells	AGBL4
4.18544e-144	-1.08346	0.102	0.471	1.31239e-139	T_cells	TEAD1
9.04751e-144	-1.15361	0.06	0.412	2.83694e-139	T_cells	SLC44A5
1.47601e-143	-1.76353	0.096	0.457	4.62819e-139	T_cells	AC112770.1
2.92123e-143	1.74965	0.284	0.091	9.15982e-139	T_cells	TTN
3.84654e-143	-1.64039	0.116	0.474	1.20612e-138	T_cells	CD36
5.74219e-143	-1.16743	0.075	0.435	1.80052e-138	T_cells	POU6F2
7.92929e-142	-1.20799	0.133	0.524	2.48631e-137	T_cells	FMNL2
8.07895e-142	1.41704	0.666	0.455	2.53324e-137	T_cells	MT-CO2
1.50189e-141	-1.21125	0.097	0.463	4.70933e-137	T_cells	SLC7A11
2.20016e-141	-1.09737	0.072	0.425	6.89882e-137	T_cells	AL132857.1
2.2294e-141	-1.0365	0.102	0.469	6.99052e-137	T_cells	EGFR
4.92322e-141	-1.19099	0.071	0.423	1.54373e-136	T_cells	LINC02864
3.82159e-140	-1.14609	0.064	0.409	1.1983e-135	T_cells	AL138701.2
8.39453e-140	-1.73163	0.153	0.507	2.63219e-135	T_cells	CPS1
1.02545e-139	-1.00529	0.094	0.461	3.2154e-135	T_cells	EYS
7.30222e-138	-1.0949	0.083	0.438	2.28968e-133	T_cells	BCAS1
1.73198e-137	1.46961	0.366	0.149	5.43079e-133	T_cells	PLCL2
4.33577e-137	-1.41436	0.081	0.426	1.35952e-132	T_cells	CA8
1.4983e-136	1.6266	0.535	0.338	4.69807e-132	T_cells	EVL
3.1762e-136	-1.21379	0.114	0.477	9.95931e-132	T_cells	PALLD
8.51519e-136	-1.20539	0.06	0.399	2.67002e-131	T_cells	GRIA4
1.10802e-135	1.46977	0.344	0.135	3.47429e-131	T_cells	MYO1F
1.41972e-135	-1.05898	0.075	0.425	4.45166e-131	T_cells	TNFAIP2
1.89547e-135	-1.10477	0.064	0.404	5.94343e-131	T_cells	MIR2052HG
6.44296e-135	1.88053	0.27	0.09	2.02025e-130	T_cells	PPP2R2B
1.19181e-134	-1.08288	0.065	0.403	3.73704e-130	T_cells	AC093895.1
2.69577e-134	-1.21149	0.075	0.416	8.45285e-130	T_cells	LINC02208
8.72144e-133	1.67498	0.409	0.201	2.73469e-128	T_cells	EMB
7.45974e-132	-1.06028	0.074	0.412	2.33907e-127	T_cells	TSPAN8
1.00094e-131	-1.09238	0.125	0.489	3.13854e-127	T_cells	KCNQ3
4.2823e-131	-1.01744	0.062	0.394	1.34276e-126	T_cells	AC079160.1
1.74674e-130	-1.02867	0.102	0.457	5.47708e-126	T_cells	SLC16A14
9.56526e-130	1.75273	0.518	0.337	2.99928e-125	T_cells	RESF1
1.53636e-129	1.36684	0.362	0.146	4.81741e-125	T_cells	SLC9A9
2.71218e-129	1.48485	0.561	0.333	8.50431e-125	T_cells	MT-CYB
4.39983e-129	-1.03958	0.058	0.382	1.37961e-124	T_cells	MIR4713HG
1.22748e-128	-1.01596	0.418	0.735	3.84889e-124	T_cells	DLEU1
1.36442e-128	-1.02518	0.123	0.482	4.27826e-124	T_cells	GCLC
7.96019e-128	1.50668	0.373	0.162	2.496e-123	T_cells	IKZF3
3.89514e-127	1.53936	0.539	0.335	1.22136e-122	T_cells	HLA-A
5.93172e-127	1.23245	0.723	0.655	1.85995e-122	T_cells	UTRN
7.10471e-127	-2.23126	0.286	0.568	2.22775e-122	T_cells	CCDC26
2.44188e-126	-1.0042	0.052	0.371	7.65676e-122	T_cells	LINC01937
8.73545e-126	1.49078	0.653	0.578	2.73909e-121	T_cells	FNBP1
1.1186e-125	1.53528	0.662	0.631	3.50747e-121	T_cells	CDC42SE2
2.00244e-125	2.12608	0.572	0.429	6.27886e-121	T_cells	PDE3B
1.14016e-123	1.57665	0.326	0.131	3.57507e-119	T_cells	RASA3
8.14459e-123	-1.0565	0.056	0.372	2.55382e-118	T_cells	LINC02147
1.35877e-122	1.55467	0.334	0.139	4.26057e-118	T_cells	PTPN22
1.37753e-121	1.08644	0.48	0.236	4.31938e-117	T_cells	ZEB1
5.07607e-121	-1.31223	0.055	0.362	1.59165e-116	T_cells	AC012501.2
1.7965e-119	-1.02886	0.075	0.397	5.63311e-115	T_cells	MAP2
2.28237e-119	1.43559	0.558	0.345	7.15661e-115	T_cells	MT-ND4
4.83852e-118	-1.09472	0.063	0.375	1.51717e-113	T_cells	AC093817.2
7.836e-117	-1.05042	0.09	0.413	2.45706e-112	T_cells	ID1
1.66156e-115	1.42738	0.661	0.595	5.21e-111	T_cells	EML4
2.02895e-113	-1.1963	0.235	0.564	6.36198e-109	T_cells	CATSPERB
1.20532e-112	-1.45581	0.125	0.442	3.77939e-108	T_cells	CYP24A1
6.24321e-112	1.62489	0.337	0.15	1.95762e-107	T_cells	KAT2B
7.59682e-111	-1.24161	0.07	0.37	2.38206e-106	T_cells	SLC38A4
2.45958e-109	-1.07437	0.296	0.629	7.71226e-105	T_cells	ACSL4
4.38856e-109	1.66329	0.492	0.325	1.37608e-104	T_cells	CEP85L
1.0225e-108	1.72574	0.479	0.312	3.20615e-104	T_cells	CARD11
2.34659e-108	1.68464	0.495	0.339	7.35798e-104	T_cells	SEMA4D
3.58623e-106	1.63266	0.614	0.547	1.1245e-101	T_cells	CCND3
6.19444e-106	-1.2353	0.072	0.36	1.94233e-101	T_cells	PTCHD1
8.88759e-106	1.67979	0.52	0.378	2.78679e-101	T_cells	ARAP2
4.73786e-104	1.55677	0.453	0.279	1.4856e-99	T_cells	CCDC88C
2.05566e-103	-1.29652	0.056	0.333	6.44573e-99	T_cells	ZFPM2
2.64165e-101	1.42285	0.475	0.277	8.28315e-97	T_cells	MT-ND2
9.42127e-101	1.09181	0.713	0.766	2.95413e-96	T_cells	TNRC6B
1.153e-100	-1.4157	0.101	0.398	3.61535e-96	T_cells	DLG2
1.60599e-98	1.33295	0.303	0.132	5.03573e-94	T_cells	LCP1
4.75833e-98	1.58465	0.421	0.249	1.49202e-93	T_cells	ARHGAP25
1.12542e-96	1.33388	0.518	0.326	3.52888e-92	T_cells	MT-ND1
1.42218e-96	1.77934	0.555	0.443	4.45938e-92	T_cells	JAZF1
4.71224e-95	1.78241	0.411	0.25	1.47757e-90	T_cells	ZFYVE28
6.34166e-95	1.29623	0.448	0.251	1.98849e-90	T_cells	MT-ND3
3.63888e-94	1.1597	0.65	0.56	1.14101e-89	T_cells	ELMO1
1.8938e-93	1.33972	0.655	0.668	5.93819e-89	T_cells	SMCHD1
6.36953e-92	-1.03491	0.053	0.309	1.99723e-87	T_cells	AL163541.1
3.01608e-91	1.30746	0.368	0.188	9.45721e-87	T_cells	DOCK11
3.45951e-91	1.23436	0.69	0.707	1.08476e-86	T_cells	RNF213
4.25368e-89	-1.07279	0.088	0.353	1.33379e-84	T_cells	ARHGAP42
1.17519e-87	1.25605	0.403	0.221	3.68492e-83	T_cells	PAG1
1.66652e-87	1.66565	0.449	0.305	5.22553e-83	T_cells	CNOT6L
1.19755e-86	1.09784	0.394	0.206	3.75505e-82	T_cells	SFMBT2
1.99417e-85	1.40858	0.4	0.234	6.25293e-81	T_cells	SMARCA2
4.09173e-85	1.26446	0.318	0.15	1.283e-80	T_cells	XKR6
4.38561e-85	-1.13462	0.114	0.38	1.37515e-80	T_cells	AC004470.2
7.52672e-83	1.35546	0.361	0.194	2.36008e-78	T_cells	RFTN1
1.43729e-82	1.5631	0.363	0.199	4.50677e-78	T_cells	HLA-C
3.25993e-82	-1.18766	0.054	0.291	1.02218e-77	T_cells	AL355834.2
2.5045e-80	-1.43577	0.102	0.355	7.8531e-76	T_cells	CEMIP
5.30673e-77	1.32458	0.425	0.268	1.66398e-72	T_cells	GLCCI1
6.44214e-75	1.56181	0.351	0.206	2.02e-70	T_cells	RASGRP1
2.05071e-74	1.48815	0.604	0.607	6.43022e-70	T_cells	CASK
2.89845e-73	1.24009	0.362	0.197	9.08838e-69	T_cells	NIBAN1
6.65671e-73	-1.40582	0.067	0.291	2.08728e-68	T_cells	CCDC102B
1.23067e-72	1.40689	0.554	0.487	3.85888e-68	T_cells	PDE7A
2.7369e-72	1.45873	0.517	0.427	8.58183e-68	T_cells	RAP1A
1.01505e-71	-1.96878	0.132	0.384	3.18279e-67	T_cells	COL1A1
1.34301e-71	1.46544	0.59	0.59	4.21113e-67	T_cells	PPP2R5C
7.02327e-69	1.35925	0.536	0.466	2.20222e-64	T_cells	PCNX1
2.18706e-68	1.10909	0.632	0.654	6.85775e-64	T_cells	MYCBP2
4.28215e-68	-1.30497	0.063	0.274	1.34271e-63	T_cells	CACNA1C
5.47099e-66	1.45396	0.583	0.595	1.71548e-61	T_cells	PARP8
1.01531e-65	-1.00523	0.073	0.284	3.1836e-61	T_cells	NRP1
1.24207e-65	1.46655	0.478	0.382	3.89462e-61	T_cells	STK17B
6.85962e-65	1.38014	0.573	0.574	2.1509e-60	T_cells	AAK1
1.32092e-64	1.54275	0.461	0.365	4.14187e-60	T_cells	MBP
7.16329e-64	1.25837	0.572	0.516	2.24612e-59	T_cells	PCED1B
7.65936e-64	-1.38889	0.066	0.267	2.40167e-59	T_cells	VCAN
3.8535e-63	1.29502	0.298	0.164	1.2083e-58	T_cells	TMC8
5.89854e-61	-1.07552	0.09	0.297	1.84955e-56	T_cells	PLD5
6.80846e-60	1.31817	0.53	0.47	2.13486e-55	T_cells	ATM
7.11443e-60	1.47479	0.395	0.278	2.2308e-55	T_cells	TRERF1
9.7285e-59	1.52798	0.341	0.218	3.05047e-54	T_cells	OXNAD1
7.49419e-57	-1.79624	0.093	0.279	2.34988e-52	T_cells	PLXDC2
1.06876e-56	1.18143	0.269	0.139	3.35122e-52	T_cells	ADAM19
1.28042e-56	-2.13301	0.097	0.284	4.01487e-52	T_cells	PRKG1
9.0559e-56	1.52444	0.452	0.37	2.83957e-51	T_cells	STK17A
2.76836e-55	1.18627	0.521	0.459	8.68047e-51	T_cells	JAK1
4.52917e-55	1.50583	0.501	0.459	1.42017e-50	T_cells	EPB41
6.28859e-55	1.2453	0.402	0.284	1.97185e-50	T_cells	TMEM131L
1.97927e-54	1.20748	0.256	0.134	6.20621e-50	T_cells	MCUB
2.73616e-54	-1.6785	0.08	0.261	8.5795e-50	T_cells	CALD1
3.27908e-54	1.06082	0.331	0.197	1.02819e-49	T_cells	ADD3
5.07355e-54	1.31402	0.507	0.468	1.59086e-49	T_cells	STK4
1.14232e-53	-1.00702	0.084	0.27	3.58186e-49	T_cells	MEF2C
2.12035e-53	1.1739	0.281	0.159	6.64856e-49	T_cells	ARHGEF1
4.47628e-53	1.74292	0.358	0.248	1.40358e-48	T_cells	LINC01619
4.80612e-52	1.06998	0.295	0.165	1.50701e-47	T_cells	MT-ND5
4.04605e-51	1.21574	0.349	0.223	1.26868e-46	T_cells	MDFIC
9.90698e-51	1.21074	0.595	0.609	3.10643e-46	T_cells	CBLB
1.59878e-50	1.05666	0.63	0.666	5.01315e-46	T_cells	INPP4B
3.78647e-47	1.33192	0.252	0.14	1.18729e-42	T_cells	AF165147.1
4.85145e-47	-1.18978	0.093	0.259	1.52122e-42	T_cells	TCF4
5.21246e-47	1.22677	0.522	0.502	1.63442e-42	T_cells	WIPF1
1.1115e-44	1.10522	0.604	0.669	3.48522e-40	T_cells	SIK3
1.55817e-42	1.06446	0.254	0.144	4.88579e-38	T_cells	SIDT1
1.71727e-41	1.25602	0.417	0.342	5.38467e-37	T_cells	CCM2
2.37784e-41	1.12113	0.542	0.536	7.45597e-37	T_cells	CD44
6.27633e-41	1.29856	0.366	0.276	1.968e-36	T_cells	PDCD4
2.1088e-39	1.5007	0.514	0.529	6.61234e-35	T_cells	PHACTR2
2.95186e-39	1.13578	0.383	0.291	9.25586e-35	T_cells	SLC4A7
8.14993e-39	1.27333	0.317	0.221	2.55549e-34	T_cells	TNRC6C
4.56094e-38	1.18991	0.341	0.245	1.43013e-33	T_cells	HLA-E
3.51032e-37	1.16575	0.537	0.55	1.10069e-32	T_cells	HERC1
1.54755e-36	1.11572	0.25	0.152	4.8525e-32	T_cells	RAB8B
3.62619e-36	1.21357	0.297	0.204	1.13703e-31	T_cells	NLRP1
3.76686e-36	1.20534	0.44	0.391	1.18114e-31	T_cells	GPRIN3
8.46281e-36	1.06083	0.519	0.509	2.6536e-31	T_cells	ATF7IP
1.86933e-35	1.07781	0.315	0.218	5.86146e-31	T_cells	SMAP2
2.2226e-35	-1.53499	0.172	0.334	6.96919e-31	T_cells	FN1
6.55592e-35	-1.00068	0.231	0.393	2.05567e-30	T_cells	SDK1
1.2807e-34	1.18424	0.315	0.229	4.01576e-30	T_cells	ITPKB
1.37152e-34	1.10797	0.531	0.562	4.30054e-30	T_cells	TTC39C
3.47785e-34	-1.97243	0.136	0.283	1.09051e-29	T_cells	COL1A2
4.85976e-34	1.16258	0.393	0.32	1.52383e-29	T_cells	MYO5A
5.07906e-34	1.16341	0.504	0.505	1.59259e-29	T_cells	CYTH1
3.11623e-33	1.08676	0.362	0.281	9.77126e-29	T_cells	PPP3CC
6.49382e-33	1.06339	0.278	0.189	2.0362e-28	T_cells	CYLD
1.01634e-32	1.10492	0.527	0.559	3.18684e-28	T_cells	RASA2
1.20574e-30	1.13795	0.267	0.182	3.78072e-26	T_cells	BTN3A1
3.6224e-30	1.19591	0.263	0.179	1.13584e-25	T_cells	PRKX
3.86103e-30	1.11223	0.291	0.205	1.21067e-25	T_cells	MGAT4A
2.28509e-29	-1.83884	0.138	0.275	7.16513e-25	T_cells	COL3A1
5.40647e-29	1.40592	0.497	0.492	1.69525e-24	T_cells	ANK3
8.28594e-29	1.09382	0.479	0.474	2.59814e-24	T_cells	FOXO1
4.24803e-28	1.18882	0.453	0.45	1.33201e-23	T_cells	SENP7
5.85106e-28	1.13056	0.509	0.554	1.83466e-23	T_cells	SP100
3.58833e-27	1.26938	0.36	0.309	1.12516e-22	T_cells	NCK2
1.98655e-26	1.2402	0.478	0.506	6.22902e-22	T_cells	PCNX2
1.31656e-24	1.11875	0.4	0.365	4.12822e-20	T_cells	ATP8A1
3.86859e-24	1.14078	0.505	0.571	1.21303e-19	T_cells	CCSER2
2.03532e-23	1.23454	0.389	0.356	6.38194e-19	T_cells	PHTF2
2.11632e-22	1.30863	0.305	0.24	6.63592e-18	T_cells	VAV3
5.32316e-22	1.32771	0.251	0.172	1.66913e-17	T_cells	TSHZ2
1.39404e-21	1.32869	0.36	0.327	4.37115e-17	T_cells	DUSP16
3.44822e-19	1.04562	0.3	0.247	1.08122e-14	T_cells	PTK2B
1.15151e-18	1.14902	0.36	0.338	3.61066e-14	T_cells	STAT5B
1.4577e-16	1.02237	0.315	0.275	4.57075e-12	T_cells	CNTRL
1.78039e-16	1.11704	0.391	0.394	5.58258e-12	T_cells	ZC3HAV1
2.28755e-16	1.06414	0.269	0.222	7.17285e-12	T_cells	SARAF
1.16579e-15	1.06933	0.315	0.279	3.65544e-11	T_cells	NIN
1.92703e-15	1.05884	0.272	0.23	6.04239e-11	T_cells	SFI1
3.60518e-15	1.12787	0.358	0.346	1.13044e-10	T_cells	NFATC3
3.09319e-14	1.18277	0.354	0.338	9.69901e-10	T_cells	TSPAN5
4.8508e-14	1.03474	0.453	0.515	1.52102e-09	T_cells	STIM1
9.40887e-13	1.01565	0.325	0.308	2.95024e-08	T_cells	CYFIP2
2.86299e-12	1.12466	0.478	0.568	8.97719e-08	T_cells	NR3C1
5.66201e-11	1.22129	0.375	0.393	1.77538e-06	T_cells	FKBP5
4.87302e-10	1.01744	0.29	0.272	1.52798e-05	T_cells	BICDL1
1.3541e-06	1.02297	0.261	0.253	0.042459	T_cells	SORL1
0	3.89787	0.812	0.097	0	Macrophage	SLC8A1
0	3.37217	0.609	0.034	0	Macrophage	KCNMA1
0	3.09299	0.821	0.478	0	Macrophage	FMNL2
0	2.99568	0.551	0.04	0	Macrophage	MSR1
0	2.95728	0.901	0.226	0	Macrophage	PLXDC2
0	2.82239	0.57	0.043	0	Macrophage	TFEC
0	2.74187	0.818	0.18	0	Macrophage	ZEB2
0	2.73729	0.412	0.016	0	Macrophage	MRC1
0	2.58151	0.594	0.028	0	Macrophage	SLCO2B1
0	2.52871	0.772	0.329	0	Macrophage	ABR
0	2.52098	0.74	0.298	0	Macrophage	BMP2K
0	2.49353	0.733	0.361	0	Macrophage	CTSB
0	2.46906	0.557	0.019	0	Macrophage	ITGAX
0	2.42232	0.669	0.1	0	Macrophage	FYB1
0	2.37827	0.876	0.565	0	Macrophage	LRMDA
0	2.34926	0.645	0.26	0	Macrophage	FRMD4A
0	2.34798	0.706	0.382	0	Macrophage	DMXL2
0	2.33916	0.504	0.029	0	Macrophage	SLC1A3
0	2.33452	0.647	0.168	0	Macrophage	ALOX5
0	2.32922	0.405	0.097	0	Macrophage	SLC11A1
0	2.32362	0.48	0.084	0	Macrophage	MERTK
0	2.31361	0.676	0.187	0	Macrophage	SFMBT2
0	2.27789	0.495	0.017	0	Macrophage	ZNF804A
0	2.23266	0.721	0.281	0	Macrophage	FRMD4B
0	2.23214	0.687	0.154	0	Macrophage	CCDC88A
0	2.2269	0.814	0.269	0	Macrophage	CHST11
0	2.22272	0.724	0.333	0	Macrophage	ARHGAP18
0	2.19296	0.479	0.047	0	Macrophage	ATP8B4
0	2.18406	0.424	0.032	0	Macrophage	GPNMB
0	2.12184	0.674	0.301	0	Macrophage	ABCA1
0	2.11506	0.368	0.015	0	Macrophage	RTN1
0	2.10878	0.597	0.174	0	Macrophage	HLA-DRA
0	2.09811	0.732	0.293	0	Macrophage	PTPRJ
0	2.09037	0.597	0.217	0	Macrophage	MITF
0	2.0767	0.541	0.131	0	Macrophage	RASSF4
0	2.05342	0.78	0.302	0	Macrophage	DOCK8
0	2.04932	0.311	0.051	0	Macrophage	SLC16A10
0	2.03864	0.674	0.157	0	Macrophage	DOCK10
0	2.01117	0.621	0.121	0	Macrophage	SAMHD1
0	2.0077	0.528	0.148	0	Macrophage	PDE4B
0	2.00514	0.503	0.119	0	Macrophage	NPL
0	2.0016	0.785	0.467	0	Macrophage	UBE2E2
0	1.99293	0.579	0.119	0	Macrophage	MCTP1
0	1.98948	0.663	0.24	0	Macrophage	RAB31
0	1.97144	0.697	0.295	0	Macrophage	CD74
0	1.97123	0.718	0.126	0	Macrophage	DOCK2
0	1.92939	0.454	0.092	0	Macrophage	SGK1
0	1.9141	0.544	0.129	0	Macrophage	HLA-DRB1
0	1.91344	0.699	0.324	0	Macrophage	FMN1
0	1.88676	0.415	0.054	0	Macrophage	CSF2RA
0	1.86198	0.551	0.164	0	Macrophage	CIITA
0	1.86069	0.45	0.012	0	Macrophage	TRPM2
0	1.86058	0.397	0.057	0	Macrophage	SRGN
0	1.85667	0.403	0.011	0	Macrophage	MS4A6A
0	1.85513	0.579	0.119	0	Macrophage	MYO1F
0	1.85177	0.632	0.267	0	Macrophage	TBXAS1
0	1.82921	0.693	0.3	0	Macrophage	MYO5A
0	1.8111	0.484	0.081	0	Macrophage	AOAH
0	1.80959	0.6	0.144	0	Macrophage	IQGAP2
0	1.78405	0.452	0.074	0	Macrophage	ADAP2
0	1.77927	0.433	0.015	0	Macrophage	CD86
0	1.77722	0.472	0.136	0	Macrophage	MOB3B
0	1.75295	0.509	0.051	0	Macrophage	WDFY4
0	1.7432	0.874	0.611	0	Macrophage	DPYD
0	1.71371	0.406	0.069	0	Macrophage	RAB20
0	1.70158	0.512	0.149	0	Macrophage	PLXNC1
0	1.70025	0.527	0.075	0	Macrophage	LCP2
0	1.68942	0.443	0.066	0	Macrophage	SAMSN1
0	1.67628	0.599	0.235	0	Macrophage	SYK
0	1.6707	0.427	0.078	0	Macrophage	TLR2
0	1.64252	0.447	0.08	0	Macrophage	ABCG1
0	1.63071	0.413	0.033	0	Macrophage	EPB41L3
0	1.6294	0.43	0.111	0	Macrophage	PLAUR
0	1.60371	0.333	0.011	0	Macrophage	CD163
0	1.59204	0.322	0.01	0	Macrophage	ST18
0	1.59091	0.39	0.018	0	Macrophage	FPR3
0	1.5824	0.411	0.075	0	Macrophage	FHAD1
0	1.57176	0.359	0.04	0	Macrophage	RGS1
0	1.56629	0.452	0.085	0	Macrophage	ST3GAL6
0	1.56339	0.45	0.077	0	Macrophage	HLA-DPB1
0	1.56022	0.304	0.05	0	Macrophage	CD83
0	1.55016	0.423	0.035	0	Macrophage	CLEC7A
0	1.53281	0.336	0.021	0	Macrophage	SLC8A1-AS1
0	1.52758	0.374	0.01	0	Macrophage	HCK
0	1.52293	0.429	0.074	0	Macrophage	CYRIA
0	1.51429	0.313	0.017	0	Macrophage	PLEK
0	1.50473	0.478	0.134	0	Macrophage	CTSZ
0	1.50082	0.7	0.238	0	Macrophage	CAMK1D
0	1.49925	0.367	0.016	0	Macrophage	CSF1R
0	1.49026	0.725	0.153	0	Macrophage	PTPRC
0	1.48919	0.392	0.074	0	Macrophage	HLA-DPA1
0	1.48686	0.487	0.054	0	Macrophage	PIK3R5
0	1.47559	0.344	0.061	0	Macrophage	PLAU
0	1.46046	0.367	0.048	0	Macrophage	DAB2
0	1.45028	0.34	0.014	0	Macrophage	FCGR2C
0	1.43965	0.416	0.063	0	Macrophage	HAVCR2
0	1.4383	0.526	0.109	0	Macrophage	PRKCB
0	1.43598	0.346	0.036	0	Macrophage	P2RX7
0	1.40447	0.393	0.068	0	Macrophage	HLA-DQB1
0	1.40151	0.376	0.058	0	Macrophage	MB21D2
0	1.39577	0.363	0.062	0	Macrophage	BCAT1
0	1.38942	0.276	0.026	0	Macrophage	LYZ
0	1.37578	0.366	0.016	0	Macrophage	SPI1
0	1.36842	0.396	0.045	0	Macrophage	PIK3AP1
0	1.35705	0.423	0.102	0	Macrophage	NRP2
0	1.35298	0.397	0.042	0	Macrophage	HLA-DMB
0	1.35028	0.432	0.048	0	Macrophage	NCKAP1L
0	1.34784	0.347	0.016	0	Macrophage	CYBB
0	1.34225	0.379	0.039	0	Macrophage	HLA-DQA1
0	1.3396	0.28	0.005	0	Macrophage	PLA2G7
0	1.31589	0.474	0.083	0	Macrophage	PREX1
0	1.30695	0.333	0.043	0	Macrophage	SLC7A7
0	1.3003	0.402	0.049	0	Macrophage	LAPTM5
0	1.29634	0.261	0.016	0	Macrophage	STAB1
0	1.25317	0.303	0.017	0	Macrophage	FCGR2A
0	1.24424	0.287	0.009	0	Macrophage	CMKLR1
0	1.24359	0.265	0.027	0	Macrophage	PALD1
0	1.23405	0.318	0.057	0	Macrophage	FLVCR2
0	1.22797	0.331	0.034	0	Macrophage	EMILIN2
0	1.22525	0.414	0.084	0	Macrophage	C22orf34
0	1.22414	0.395	0.08	0	Macrophage	SH2B3
0	1.22083	0.298	0.025	0	Macrophage	GAS2L3
0	1.2198	0.267	0.009	0	Macrophage	MS4A7
0	1.21406	0.287	0.014	0	Macrophage	ITGAM
0	1.20069	0.348	0.029	0	Macrophage	SIRPA
0	1.19677	0.344	0.044	0	Macrophage	CD4
0	1.19603	0.449	0.107	0	Macrophage	GAS7
0	1.1684	0.254	0.005	0	Macrophage	MMP2-AS1
0	1.15819	0.286	0.008	0	Macrophage	FGR
0	1.15672	0.275	0.028	0	Macrophage	CCDC170
0	1.15561	0.323	0.026	0	Macrophage	ARRB2
0	1.14084	0.273	0.042	0	Macrophage	CREB5
0	1.14001	0.523	0.12	0	Macrophage	FLI1
0	1.13804	0.68	0.218	0	Macrophage	ARHGAP15
0	1.11751	0.341	0.024	0	Macrophage	CD84
0	1.07506	0.317	0.048	0	Macrophage	KLHL6
0	1.07094	0.295	0.047	0	Macrophage	AXL
0	1.06027	0.315	0.047	0	Macrophage	GAB3
0	1.06005	0.316	0.028	0	Macrophage	CYTH4
0	1.05698	0.291	0.048	0	Macrophage	VASH1
0	1.02883	0.324	0.041	0	Macrophage	IL10RA
0	1.02397	0.287	0.01	0	Macrophage	LAIR1
0	1.02085	0.274	0.023	0	Macrophage	PARVG
0	1.01585	0.273	0.013	0	Macrophage	TYROBP
0	1.0038	0.391	0.058	0	Macrophage	CD53
9.97191e-306	1.94154	0.778	0.49	3.12679e-301	Macrophage	ITPR2
4.65386e-302	1.82178	0.394	0.098	1.45926e-297	Macrophage	IL18
7.99274e-302	-1.63586	0.238	0.758	2.5062e-297	Macrophage	PARD3
7.60366e-301	2.61552	0.438	0.125	2.3842e-296	Macrophage	LNCAROD
1.46238e-299	-2.02196	0.312	0.76	4.58543e-295	Macrophage	MECOM
2.81554e-295	1.32908	0.675	0.258	8.82839e-291	Macrophage	LDLRAD4
3.09614e-295	1.87754	0.781	0.592	9.70825e-291	Macrophage	ATG7
7.95482e-295	2.0209	0.813	0.609	2.49431e-290	Macrophage	DOCK4
1.4855e-294	-1.67258	0.208	0.725	4.65793e-290	Macrophage	MAGI1
7.86797e-290	1.16614	0.357	0.081	2.46708e-285	Macrophage	SLC36A1
1.92023e-287	1.2393	0.326	0.068	6.02108e-283	Macrophage	NCF2
4.72361e-283	1.8114	0.777	0.576	1.48113e-278	Macrophage	QKI
2.84472e-282	1.6862	0.647	0.314	8.91989e-278	Macrophage	CEP170
3.46396e-281	1.03648	0.355	0.077	1.08616e-276	Macrophage	VAV1
5.36791e-281	-2.20547	0.501	0.819	1.68316e-276	Macrophage	PDE4D
1.92788e-280	1.4765	0.57	0.199	6.04505e-276	Macrophage	PBX3
2.3888e-280	1.55687	0.576	0.222	7.49031e-276	Macrophage	VAV3
1.7902e-278	1.25939	0.405	0.106	5.61336e-274	Macrophage	GNB4
7.57818e-278	1.44721	0.374	0.091	2.37621e-273	Macrophage	CPED1
6.96499e-276	1.65869	0.462	0.143	2.18394e-271	Macrophage	AL356124.1
5.19786e-275	2.19496	0.682	0.368	1.62984e-270	Macrophage	SPRED1
8.79862e-275	1.83438	0.63	0.296	2.7589e-270	Macrophage	PSAP
1.6214e-272	1.77443	0.627	0.308	5.08405e-268	Macrophage	ACER3
6.9461e-270	1.24106	0.398	0.108	2.17802e-265	Macrophage	MFSD1
4.75069e-269	-1.8691	0.213	0.686	1.48963e-264	Macrophage	LINC01876
1.57564e-266	-1.46401	0.208	0.709	4.94056e-262	Macrophage	CADPS2
2.20106e-266	1.44539	0.454	0.135	6.90164e-262	Macrophage	LRRK1
5.05342e-266	-1.54232	0.265	0.724	1.58455e-261	Macrophage	PATJ
6.09121e-265	1.22484	0.368	0.088	1.90996e-260	Macrophage	TIAM1
9.25977e-265	1.36816	0.359	0.089	2.90349e-260	Macrophage	TGFBI
2.28374e-264	1.64021	0.696	0.37	7.16089e-260	Macrophage	MYO9B
2.20697e-263	-1.83615	0.238	0.712	6.92016e-259	Macrophage	EFNA5
6.0977e-263	1.69895	0.586	0.243	1.91199e-258	Macrophage	APBB1IP
6.16014e-262	1.73492	0.654	0.349	1.93157e-257	Macrophage	GRK3
6.16232e-261	1.1793	0.529	0.177	1.93226e-256	Macrophage	DOCK11
2.7068e-260	1.11715	0.36	0.087	8.48745e-256	Macrophage	TNFRSF1B
3.44352e-259	1.12941	0.378	0.094	1.07975e-254	Macrophage	FMNL3
8.76004e-258	1.58213	0.46	0.14	2.7468e-253	Macrophage	SLC9A9
1.86194e-256	1.49351	0.398	0.111	5.83831e-252	Macrophage	DENND3
2.06004e-256	1.1044	0.324	0.071	6.45946e-252	Macrophage	COTL1
2.27256e-256	-1.52108	0.166	0.673	7.12585e-252	Macrophage	RBPMS
2.55688e-256	-1.49592	0.263	0.736	8.01734e-252	Macrophage	PTPRK
5.10958e-254	1.59922	0.391	0.104	1.60216e-249	Macrophage	APOE
3.58784e-252	2.09025	0.388	0.101	1.125e-247	Macrophage	SLC2A3
7.43017e-251	-1.90295	0.232	0.704	2.3298e-246	Macrophage	MAST4
2.90853e-248	1.0064	0.309	0.067	9.11998e-244	Macrophage	ITGB2
1.27685e-247	1.13694	0.466	0.143	4.0037e-243	Macrophage	PLCL2
6.07201e-245	1.45815	0.803	0.663	1.90394e-240	Macrophage	GNAQ
1.19155e-244	1.74637	0.678	0.403	3.73622e-240	Macrophage	GRB2
1.21259e-243	1.48559	0.608	0.248	3.8022e-239	Macrophage	NRP1
9.96844e-243	1.64706	0.696	0.36	3.1257e-238	Macrophage	ALCAM
7.40588e-242	1.62798	0.322	0.075	2.32219e-237	Macrophage	ZNF331
6.65222e-241	1.21875	0.482	0.164	2.08587e-236	Macrophage	PLEKHA2
7.00828e-240	1.57249	0.708	0.423	2.19752e-235	Macrophage	TRPS1
4.47899e-238	-1.82795	0.189	0.652	1.40443e-233	Macrophage	PLCB1
6.96168e-236	1.70669	0.742	0.468	2.18291e-231	Macrophage	TNS3
5.34091e-235	1.48615	0.503	0.191	1.6747e-230	Macrophage	MGAT4A
2.93553e-234	-1.62797	0.198	0.659	9.20465e-230	Macrophage	MTUS1
2.5098e-232	-1.44612	0.195	0.673	7.86974e-228	Macrophage	SYNE2
1.36903e-231	-1.48804	0.257	0.697	4.29273e-227	Macrophage	KCNQ1OT1
2.11804e-231	-1.20476	0.157	0.636	6.64133e-227	Macrophage	RBFOX2
3.42017e-231	-1.51712	0.159	0.632	1.07243e-226	Macrophage	SNED1
9.65301e-231	1.66897	0.586	0.292	3.0268e-226	Macrophage	GSAP
2.81183e-229	1.15865	0.342	0.086	8.81676e-225	Macrophage	PHACTR1
2.1545e-228	1.14396	0.419	0.132	6.75565e-224	Macrophage	KCNAB2
7.07185e-228	-1.20357	0.161	0.638	2.21745e-223	Macrophage	YAP1
1.18767e-226	1.55621	0.742	0.528	3.72405e-222	Macrophage	RAPGEF1
2.50562e-226	-2.21284	0.188	0.65	7.85662e-222	Macrophage	KIF26B
1.69073e-224	-1.45758	0.118	0.586	5.30144e-220	Macrophage	FAAH2
2.38132e-224	1.31821	0.469	0.152	7.46688e-220	Macrophage	EPB41L2
3.32213e-224	-1.34091	0.221	0.693	1.04169e-219	Macrophage	INPP4B
4.0271e-223	1.40163	0.81	0.571	1.26274e-218	Macrophage	ETV6
5.17943e-223	1.29924	0.487	0.191	1.62406e-218	Macrophage	FKBP15
1.49596e-222	-1.5011	0.144	0.614	4.69074e-218	Macrophage	TMC5
1.03106e-221	-1.26319	0.235	0.693	3.23299e-217	Macrophage	AGAP1
5.13602e-221	1.20643	0.513	0.19	1.61045e-216	Macrophage	INPP5D
3.27534e-220	-1.41477	0.132	0.597	1.02702e-215	Macrophage	NFIB
4.03561e-219	-1.21686	0.248	0.708	1.26541e-214	Macrophage	CDC42BPA
8.85354e-219	-1.19292	0.123	0.589	2.77612e-214	Macrophage	TANC1
1.05329e-217	-1.40912	0.237	0.669	3.30268e-213	Macrophage	DNAH14
1.67172e-217	-1.4005	0.136	0.599	5.24183e-213	Macrophage	TFPI
6.03032e-217	-1.38	0.092	0.549	1.89087e-212	Macrophage	SHANK2
6.28111e-216	-1.52266	0.152	0.607	1.9695e-211	Macrophage	TC2N
9.48051e-216	1.08155	0.299	0.071	2.97271e-211	Macrophage	SLC2A9
1.08646e-215	2.57063	0.308	0.076	3.4067e-211	Macrophage	SPP1
1.673e-215	-1.26185	0.129	0.587	5.24586e-211	Macrophage	SH3D19
4.72562e-214	1.59344	0.503	0.217	1.48176e-209	Macrophage	TMEM51
6.0761e-210	-1.41114	0.363	0.741	1.90522e-205	Macrophage	SAMD12
1.96738e-209	1.04942	0.408	0.127	6.16891e-205	Macrophage	CNTLN
2.03989e-209	-1.6747	0.146	0.605	6.39628e-205	Macrophage	GULP1
4.57619e-208	1.69705	0.347	0.102	1.43491e-203	Macrophage	CYP27A1
2.857e-207	-1.79421	0.118	0.549	8.95841e-203	Macrophage	CLDN10-AS1
8.9714e-206	-1.8759	0.128	0.566	2.81307e-201	Macrophage	TACC2
2.27707e-205	-1.16377	0.125	0.579	7.13999e-201	Macrophage	ENAH
3.21758e-205	1.39444	0.478	0.187	1.00891e-200	Macrophage	ST3GAL1
1.42626e-204	-1.01421	0.095	0.547	4.47219e-200	Macrophage	NCKAP1
1.51522e-204	1.71515	0.562	0.283	4.75112e-200	Macrophage	LITAF
5.82665e-204	-1.02774	0.122	0.577	1.82701e-199	Macrophage	PAWR
1.38393e-202	-1.21026	0.159	0.6	4.33945e-198	Macrophage	PPP1R13B
5.69559e-202	1.51487	0.658	0.417	1.78591e-197	Macrophage	GAB2
1.41612e-201	1.24516	0.833	0.698	4.4404e-197	Macrophage	RBM47
3.55718e-200	-1.88749	0.135	0.57	1.11539e-195	Macrophage	CATSPERB
2.13278e-199	1.52137	0.651	0.397	6.68753e-195	Macrophage	C20orf194
4.66783e-199	1.26231	0.39	0.131	1.46364e-194	Macrophage	MGAT1
2.92646e-198	-1.20575	0.232	0.67	9.1762e-194	Macrophage	MYO6
3.70653e-197	-1.10939	0.148	0.588	1.16222e-192	Macrophage	MCTP2
6.5994e-195	-1.46171	0.129	0.56	2.06931e-190	Macrophage	ELF3
1.73889e-193	1.04845	0.388	0.127	5.45245e-189	Macrophage	LRRK2
2.45525e-193	-1.05822	0.166	0.612	7.69868e-189	Macrophage	FNBP1L
9.57585e-192	-1.20188	0.145	0.575	3.0026e-187	Macrophage	GRHL2
3.07786e-191	-2.16268	0.168	0.566	9.65093e-187	Macrophage	LSAMP
3.57802e-190	-1.83095	0.115	0.531	1.12192e-185	Macrophage	CLDN10
5.31641e-190	-1.20274	0.155	0.587	1.66701e-185	Macrophage	PLCH1
1.09306e-189	-1.33787	0.089	0.512	3.4274e-185	Macrophage	CAPN8
3.34801e-189	1.33524	0.271	0.067	1.0498e-184	Macrophage	CPVL
3.81847e-189	1.07294	0.36	0.114	1.19732e-184	Macrophage	TTYH3
1.0361e-188	2.25302	0.476	0.208	3.24878e-184	Macrophage	TFRC
2.30728e-188	1.51321	0.327	0.096	7.2347e-184	Macrophage	CTSL
2.77001e-188	-2.18887	0.247	0.618	8.68565e-184	Macrophage	TCIM
3.27296e-188	1.26418	0.496	0.206	1.02627e-183	Macrophage	SMAP2
2.97252e-187	1.31379	0.78	0.649	9.32062e-183	Macrophage	ZSWIM6
3.58356e-186	-1.18211	0.104	0.527	1.12366e-181	Macrophage	ABLIM1
9.73497e-186	-1.44727	0.109	0.527	3.0525e-181	Macrophage	SORBS2
2.9265e-185	1.56476	0.492	0.232	9.17634e-181	Macrophage	ARHGAP22
7.44445e-185	-1.3864	0.247	0.647	2.33428e-180	Macrophage	ATP1B1
4.15513e-184	-1.12724	0.465	0.773	1.30288e-179	Macrophage	AOPEP
9.15759e-184	-1.01423	0.113	0.535	2.87145e-179	Macrophage	MIPOL1
5.8435e-183	1.43519	0.573	0.3	1.83229e-178	Macrophage	JAK2
2.27899e-182	-1.26516	0.165	0.579	7.146e-178	Macrophage	LIMCH1
1.01856e-181	1.08222	0.329	0.1	3.19378e-177	Macrophage	ATP6V1B2
1.72621e-181	-1.10323	0.274	0.687	5.41269e-177	Macrophage	IGF1R
1.79259e-181	-1.21645	0.15	0.563	5.62083e-177	Macrophage	ARHGEF38
8.67223e-181	-1.97768	0.102	0.503	2.71926e-176	Macrophage	GNGT1
2.92568e-180	-1.1719	0.274	0.693	9.17375e-176	Macrophage	MSI2
5.68059e-179	-1.33239	0.1	0.507	1.7812e-174	Macrophage	STK33
3.19169e-178	-1.26149	0.166	0.576	1.00079e-173	Macrophage	RAPGEF5
4.82138e-178	-1.1596	0.129	0.54	1.51179e-173	Macrophage	CMTM8
1.33418e-177	1.41168	0.726	0.576	4.18347e-173	Macrophage	SNX29
3.10035e-177	-1.23483	0.098	0.498	9.72144e-173	Macrophage	GPR39
2.20065e-175	1.22803	0.437	0.171	6.90037e-171	Macrophage	ARHGAP31
5.81077e-175	-1.19824	0.1	0.504	1.82202e-170	Macrophage	MID1
2.80229e-174	1.23713	0.504	0.224	8.78687e-170	Macrophage	EPSTI1
6.19796e-174	-1.48635	0.129	0.531	1.94343e-169	Macrophage	CASC15
2.45147e-172	-1.24303	0.098	0.503	7.68684e-168	Macrophage	DNAH5
3.03899e-172	-1.15864	0.216	0.635	9.52905e-168	Macrophage	RALGPS2
1.12875e-171	1.96851	0.36	0.126	3.53931e-167	Macrophage	COLEC12
9.84846e-171	1.07716	0.689	0.417	3.08808e-166	Macrophage	CELF2
1.37879e-170	-1.92396	0.099	0.491	4.32333e-166	Macrophage	LINC01090
1.15183e-169	1.08271	0.31	0.091	3.61167e-165	Macrophage	GRAMD1B
2.88119e-169	-1.284	0.113	0.512	9.03427e-165	Macrophage	LINC00511
4.79687e-169	-1.66089	0.146	0.539	1.50411e-164	Macrophage	PTPRG
5.06351e-169	-1.53402	0.089	0.477	1.58772e-164	Macrophage	FILIP1
5.84133e-169	-1.18058	0.241	0.638	1.83161e-164	Macrophage	MLLT3
1.36339e-168	-1.11157	0.098	0.494	4.27503e-164	Macrophage	LARGE1
1.61046e-168	-1.10149	0.106	0.505	5.04977e-164	Macrophage	ARHGEF28
2.53353e-168	-1.71068	0.093	0.481	7.94414e-164	Macrophage	PDE10A
1.20944e-167	1.34747	0.433	0.175	3.79232e-163	Macrophage	STARD13
1.21221e-167	-1.09814	0.14	0.547	3.801e-163	Macrophage	GLIS3
1.51904e-167	1.02585	0.424	0.152	4.76311e-163	Macrophage	ST8SIA4
2.11108e-167	-1.65139	0.106	0.492	6.6195e-163	Macrophage	SLC7A2
2.06676e-166	-1.06911	0.105	0.506	6.48052e-162	Macrophage	SGPP2
1.3086e-165	1.05511	0.363	0.121	4.10324e-161	Macrophage	SAMD9L
5.00081e-165	-1.10055	0.135	0.528	1.56806e-160	Macrophage	KCNMB2-AS1
1.38879e-164	-1.17458	0.206	0.608	4.35468e-160	Macrophage	KIAA1217
2.128e-164	-1.04929	0.118	0.517	6.67255e-160	Macrophage	DDAH1
2.57365e-164	1.02915	0.347	0.118	8.06993e-160	Macrophage	TNFSF13B
3.16057e-164	-1.31449	0.114	0.5	9.91028e-160	Macrophage	AC011346.1
3.20496e-164	-1.12953	0.089	0.479	1.00495e-159	Macrophage	MEIS2
2.12655e-163	1.20344	0.762	0.635	6.668e-159	Macrophage	PICALM
2.50733e-163	-1.09817	0.098	0.487	7.86198e-159	Macrophage	GNA14
2.77049e-163	1.38996	0.675	0.498	8.68713e-159	Macrophage	RNF130
8.42253e-163	-1.19322	0.066	0.444	2.64097e-158	Macrophage	PRICKLE2
1.48396e-162	-1.22859	0.176	0.568	4.65311e-158	Macrophage	DANT2
1.029e-161	2.22086	0.693	0.518	3.22654e-157	Macrophage	RBPJ
2.57444e-160	-1.76482	0.101	0.475	8.0724e-156	Macrophage	MIR31HG
1.01474e-159	-1.45202	0.095	0.474	3.1818e-155	Macrophage	MIR100HG
8.92056e-159	1.38875	0.698	0.516	2.79713e-154	Macrophage	DAPK1
1.09119e-158	1.02261	0.274	0.075	3.42154e-154	Macrophage	FAM20C
3.1196e-158	-1.01402	0.081	0.459	9.78183e-154	Macrophage	PTPN14
7.7837e-158	-1.03426	0.129	0.512	2.44066e-153	Macrophage	PPP1R9A
1.02783e-157	1.41141	0.566	0.318	3.22285e-153	Macrophage	PRKAG2
1.74346e-157	1.14934	0.372	0.14	5.4668e-153	Macrophage	LPCAT2
2.24269e-157	1.16055	0.375	0.141	7.03218e-153	Macrophage	GPR137B
2.53064e-157	-1.05306	0.091	0.468	7.93508e-153	Macrophage	STK32A
2.75827e-157	-1.79991	0.15	0.513	8.64882e-153	Macrophage	MAOA
7.18146e-157	-1.16304	0.137	0.528	2.25182e-152	Macrophage	MACROD2
1.6208e-156	1.19804	0.402	0.162	5.08217e-152	Macrophage	AMPD3
3.27387e-156	-1.69398	0.138	0.509	1.02656e-151	Macrophage	AKR1C3
3.31006e-156	-1.09454	0.134	0.511	1.0379e-151	Macrophage	SPAG16
3.93623e-156	-1.63361	0.077	0.443	1.23424e-151	Macrophage	AL513166.1
6.42387e-156	1.35681	0.642	0.443	2.01427e-151	Macrophage	VPS8
1.34873e-155	-1.08298	0.176	0.554	4.22909e-151	Macrophage	RANBP17
2.2289e-155	-1.05744	0.098	0.475	6.98894e-151	Macrophage	AC093535.1
2.25502e-155	1.29416	0.65	0.455	7.07084e-151	Macrophage	MANBA
5.61462e-155	-2.10157	0.146	0.496	1.76052e-150	Macrophage	AC011287.1
5.93535e-155	-1.38639	0.13	0.504	1.86109e-150	Macrophage	LINC01091
6.76898e-155	-1.1468	0.126	0.505	2.12248e-150	Macrophage	LGR4
8.85783e-155	1.34748	0.478	0.232	2.77746e-150	Macrophage	CTSC
1.14754e-154	-1.18495	0.082	0.456	3.59824e-150	Macrophage	AC013652.1
1.80109e-154	-1.8614	0.143	0.492	5.6475e-150	Macrophage	AKR1C2
2.0646e-154	1.02542	0.399	0.155	6.47375e-150	Macrophage	PARP12
2.61459e-154	-1.25699	0.14	0.527	8.19831e-150	Macrophage	AC007319.1
3.83663e-154	-1.17432	0.113	0.488	1.20301e-149	Macrophage	AC027117.2
2.05159e-152	-1.44048	0.074	0.433	6.43295e-148	Macrophage	AC010343.3
2.59058e-152	1.0872	0.379	0.134	8.12303e-148	Macrophage	PLCL1
3.41705e-152	-1.13312	0.074	0.438	1.07145e-147	Macrophage	LINC02882
1.92698e-151	-1.25193	0.272	0.627	6.04223e-147	Macrophage	ERRFI1
3.73165e-151	-2.05274	0.151	0.492	1.1701e-146	Macrophage	LINC02163
3.94626e-151	-1.72234	0.098	0.455	1.23739e-146	Macrophage	CASC9
8.55619e-151	-1.1255	0.372	0.718	2.68288e-146	Macrophage	NAALADL2
9.82553e-151	1.25214	0.668	0.495	3.08089e-146	Macrophage	CYTH1
2.16423e-150	-1.55143	0.079	0.439	6.78617e-146	Macrophage	AL583808.1
2.6834e-150	-1.02462	0.247	0.639	8.41406e-146	Macrophage	PARD3B
5.39688e-150	-1.3834	0.079	0.44	1.69224e-145	Macrophage	GRIK2
1.14623e-149	-1.21873	0.157	0.527	3.59412e-145	Macrophage	UGDH
1.4434e-149	-1.16589	0.104	0.469	4.52594e-145	Macrophage	PRKD1
2.32517e-149	-1.32055	0.105	0.47	7.29081e-145	Macrophage	F3
3.00516e-149	-2.05947	0.276	0.588	9.42297e-145	Macrophage	SFTPB
8.44779e-149	-1.81878	0.1	0.454	2.64889e-144	Macrophage	ANO3
3.10347e-148	-1.22902	0.083	0.445	9.73123e-144	Macrophage	LINC02257
4.6863e-148	-1.01415	0.06	0.411	1.46944e-143	Macrophage	B4GALNT3
7.68533e-148	1.24731	0.748	0.665	2.40981e-143	Macrophage	MEF2A
1.04696e-147	1.75948	0.531	0.288	3.28285e-143	Macrophage	CTSD
1.9859e-147	-1.28755	0.078	0.438	6.227e-143	Macrophage	BCAS1
1.07899e-146	-1.08296	0.189	0.559	3.38327e-142	Macrophage	MGST1
3.20434e-146	-1.04732	0.109	0.476	1.00475e-141	Macrophage	SYT1
5.24829e-146	-1.20859	0.318	0.664	1.64565e-141	Macrophage	AC008014.1
7.67098e-146	-1.16929	0.094	0.45	2.40531e-141	Macrophage	KAZN
1.15116e-145	-2.05907	0.174	0.505	3.60957e-141	Macrophage	CPS1
2.88339e-145	-1.80735	0.111	0.457	9.04117e-141	Macrophage	LINC00824
5.08402e-145	-1.42136	0.083	0.437	1.59415e-140	Macrophage	AC106799.2
3.83334e-144	1.15828	0.467	0.234	1.20198e-139	Macrophage	CORO1C
1.91003e-142	-1.23189	0.08	0.428	5.98908e-138	Macrophage	BBOX1-AS1
8.56458e-142	-1.99076	0.113	0.456	2.68551e-137	Macrophage	AC112770.1
1.10284e-141	-1.27759	0.087	0.434	3.45807e-137	Macrophage	POU6F2
1.99385e-141	-1.10878	0.216	0.592	6.25193e-137	Macrophage	MAGI3
2.57278e-141	-1.16172	0.074	0.424	8.06721e-137	Macrophage	AL132857.1
5.00078e-141	-1.20684	0.144	0.502	1.56804e-136	Macrophage	ZFPM2-AS1
1.30579e-140	-1.19121	0.207	0.563	4.09443e-136	Macrophage	XBP1
4.08769e-140	-1.46246	0.096	0.439	1.28174e-135	Macrophage	AGBL4
1.18014e-138	-1.11649	0.118	0.468	3.70044e-134	Macrophage	EGFR
5.40756e-137	-1.25298	0.106	0.456	1.69559e-132	Macrophage	SLC16A14
1.94362e-136	-1.35206	0.076	0.415	6.09443e-132	Macrophage	LINC02208
5.26595e-136	1.05403	0.342	0.131	1.65119e-131	Macrophage	SCARB1
6.01222e-135	-1.265	0.087	0.422	1.88519e-130	Macrophage	LINC02864
7.77775e-135	-1.03139	0.09	0.429	2.43879e-130	Macrophage	AL136418.1
1.09899e-134	-1.23218	0.075	0.412	3.446e-130	Macrophage	TSPAN8
1.59275e-134	-1.21352	0.125	0.472	4.99424e-130	Macrophage	SETBP1
2.89245e-134	-1.17547	0.074	0.408	9.06955e-130	Macrophage	AL138701.2
2.9538e-134	-1.3543	0.067	0.398	9.26195e-130	Macrophage	GRIA4
4.93797e-134	1.07621	0.484	0.245	1.54835e-129	Macrophage	ARHGAP25
3.06921e-133	-1.27883	0.096	0.433	9.62381e-129	Macrophage	NKAIN2
3.49332e-132	-1.1715	0.078	0.41	1.09537e-127	Macrophage	SLC44A5
5.81143e-132	1.02146	0.351	0.135	1.82223e-127	Macrophage	TTC7B
9.69662e-132	-1.15516	0.129	0.469	3.04047e-127	Macrophage	TEAD1
1.20338e-131	-1.12167	0.086	0.421	3.77331e-127	Macrophage	AL008633.1
1.62517e-129	-1.00899	0.387	0.688	5.09587e-125	Macrophage	AHI1
4.04e-129	-1.10454	0.079	0.403	1.26678e-124	Macrophage	HGD
1.20819e-128	1.27438	0.66	0.514	3.78838e-124	Macrophage	RNF149
1.69412e-127	1.30669	0.565	0.374	5.31208e-123	Macrophage	ZNF438
1.90438e-127	1.09271	0.729	0.58	5.97138e-123	Macrophage	ASAP1
6.54835e-127	-1.4102	0.098	0.425	2.0533e-122	Macrophage	CA8
1.70769e-126	-1.11342	0.071	0.393	5.35462e-122	Macrophage	AC079160.1
2.13056e-126	1.2716	0.481	0.267	6.68057e-122	Macrophage	GSN
4.33777e-126	1.11353	0.364	0.153	1.36015e-121	Macrophage	ARSB
4.97979e-126	-1.75461	0.12	0.442	1.56146e-121	Macrophage	CYP24A1
5.08873e-126	-1.33314	0.089	0.412	1.59562e-121	Macrophage	ID1
2.12111e-125	-1.10793	0.17	0.519	6.65094e-121	Macrophage	APBB2
5.66801e-125	1.13875	0.333	0.132	1.77726e-120	Macrophage	SLC22A15
1.01158e-124	-1.13999	0.082	0.403	3.17192e-120	Macrophage	MIR2052HG
1.88955e-124	1.24781	0.679	0.537	5.92486e-120	Macrophage	LYN
2.04171e-124	1.33509	0.584	0.411	6.40199e-120	Macrophage	ZNF710
7.02013e-124	-1.39216	0.1	0.422	2.20123e-119	Macrophage	BTBD11
1.31546e-123	1.14002	0.267	0.089	4.12476e-119	Macrophage	NR1H3
1.54071e-123	1.00265	0.727	0.613	4.83104e-119	Macrophage	SBF2
1.72207e-123	1.14451	0.514	0.293	5.39972e-119	Macrophage	SH3BGRL
2.37783e-123	-1.11079	0.133	0.458	7.45593e-119	Macrophage	EYS
7.52641e-122	-1.06386	0.072	0.381	2.35998e-117	Macrophage	MIR4713HG
1.25998e-121	1.00017	0.442	0.226	3.9508e-117	Macrophage	ADPGK
2.85881e-121	-1.06525	0.06	0.37	8.96408e-117	Macrophage	LINC01937
5.51358e-121	-1.23361	0.397	0.66	1.72884e-116	Macrophage	NEDD4L
1.85798e-120	1.2515	0.405	0.194	5.82589e-116	Macrophage	GNA13
5.49849e-120	-1.21682	0.065	0.371	1.72411e-115	Macrophage	LINC02147
2.04049e-119	-1.07956	0.066	0.373	6.39816e-115	Macrophage	AL136018.1
2.15377e-119	1.04103	0.362	0.153	6.75336e-115	Macrophage	GRN
3.45199e-119	-1.11254	0.098	0.419	1.08241e-114	Macrophage	AKR1C1
5.45368e-119	-1.02994	0.067	0.371	1.71006e-114	Macrophage	LINC01362
8.83669e-119	-1.54776	0.161	0.47	2.77083e-114	Macrophage	CD36
5.05988e-118	-1.15065	0.185	0.514	1.58657e-113	Macrophage	RAI14
4.82655e-117	1.22164	0.665	0.541	1.51341e-112	Macrophage	HERC1
7.91621e-117	-1.25017	0.07	0.374	2.48221e-112	Macrophage	AC093817.2
1.71465e-116	-2.57283	0.344	0.564	5.37646e-112	Macrophage	CCDC26
5.30661e-116	1.06422	0.739	0.629	1.66394e-111	Macrophage	FCHSD2
8.48402e-116	-1.06638	0.108	0.423	2.66025e-111	Macrophage	PDE7B
1.04336e-115	1.39142	0.515	0.324	3.27157e-111	Macrophage	SLC38A6
1.05191e-115	-1.18982	0.076	0.381	3.29837e-111	Macrophage	AL138828.1
3.27259e-115	1.09169	0.562	0.353	1.02615e-110	Macrophage	OSBPL3
4.347e-114	1.06806	0.509	0.283	1.36305e-109	Macrophage	SLC4A7
1.17234e-113	-1.30382	0.065	0.361	3.676e-109	Macrophage	AC012501.2
1.17313e-113	1.19078	0.44	0.234	3.67846e-109	Macrophage	PPARD
1.81104e-113	1.22797	0.555	0.369	5.6787e-109	Macrophage	CTSS
6.42112e-113	1.03533	0.724	0.591	2.01341e-108	Macrophage	EML4
8.35229e-113	-1.09362	0.089	0.396	2.61895e-108	Macrophage	MAP2
2.28235e-112	1.35064	0.638	0.502	7.15653e-108	Macrophage	HIF1A
7.77931e-112	-1.00146	0.063	0.359	2.43928e-107	Macrophage	AC114316.1
2.0091e-111	-1.30021	0.304	0.58	6.29975e-107	Macrophage	AC015923.1
3.37818e-111	-1.38513	0.067	0.36	1.05926e-106	Macrophage	PTCHD1
1.17424e-110	-1.13447	0.419	0.671	3.68194e-106	Macrophage	PTPRM
6.10453e-110	1.13803	0.391	0.182	1.91414e-105	Macrophage	RASGEF1B
1.17159e-109	-1.09205	0.124	0.431	3.67364e-105	Macrophage	PBX1
2.37898e-109	1.0217	0.513	0.303	7.45952e-105	Macrophage	SUSD6
1.1943e-108	1.21075	0.395	0.189	3.74485e-104	Macrophage	ACSL1
1.49519e-108	1.01935	0.379	0.175	4.68831e-104	Macrophage	NCEH1
6.15501e-108	1.22607	0.485	0.28	1.92996e-103	Macrophage	DDX60L
1.64273e-107	-1.27164	0.078	0.369	5.15095e-103	Macrophage	SLC38A4
6.59666e-107	1.03237	0.654	0.545	2.06845e-102	Macrophage	PIAS1
2.0201e-106	1.32939	0.52	0.329	6.33422e-102	Macrophage	ARHGAP10
3.5114e-106	1.1725	0.53	0.347	1.10103e-101	Macrophage	TET3
9.1502e-106	-1.66815	0.098	0.381	2.86914e-101	Macrophage	AC004470.2
5.51533e-105	-1.73682	0.109	0.397	1.72939e-100	Macrophage	DLG2
1.49175e-104	1.06649	0.564	0.394	4.67755e-100	Macrophage	STX7
2.57502e-102	1.02374	0.687	0.586	8.07423e-98	Macrophage	DENND1A
5.5248e-102	1.26787	0.621	0.508	1.73236e-97	Macrophage	RNF13
5.99576e-102	-1.5658	0.277	0.518	1.88003e-97	Macrophage	DLEU7
6.54636e-102	-1.03234	0.254	0.543	2.05268e-97	Macrophage	AC023424.2
1.18514e-101	1.01248	0.463	0.239	3.71613e-97	Macrophage	SAMD4A
2.19619e-101	1.12812	0.557	0.387	6.88638e-97	Macrophage	ATP2C1
2.65399e-101	1.07242	0.39	0.195	8.32184e-97	Macrophage	VAC14
4.07143e-101	1.35995	0.492	0.307	1.27664e-96	Macrophage	RALA
1.51439e-99	1.16578	0.353	0.17	4.74853e-95	Macrophage	SPECC1
1.67904e-98	-1.01488	0.122	0.408	5.26479e-94	Macrophage	CHODL
4.4803e-98	-1.0906	0.176	0.457	1.40484e-93	Macrophage	SLC7A11
8.00242e-96	-1.08966	0.065	0.329	2.50924e-91	Macrophage	ANO3-AS1
8.37077e-96	1.01974	0.563	0.383	2.62474e-91	Macrophage	GPRIN3
1.82594e-95	-1.26696	0.069	0.332	5.72542e-91	Macrophage	ZFPM2
1.09219e-94	1.08287	0.371	0.185	3.42467e-90	Macrophage	AC009690.1
1.59885e-94	1.05847	0.438	0.243	5.01334e-90	Macrophage	DDHD1
1.05029e-93	1.08144	0.48	0.296	3.2933e-89	Macrophage	OSBPL1A
1.25725e-92	-1.15319	0.116	0.379	3.94224e-88	Macrophage	NAA30
8.92937e-91	-1.01823	0.082	0.346	2.79989e-86	Macrophage	LCN2
9.0366e-91	-1.0337	0.315	0.569	2.83352e-86	Macrophage	MIR99AHG
1.43275e-90	1.00308	0.36	0.179	4.49254e-86	Macrophage	SDCBP
5.84227e-90	1.15301	0.348	0.171	1.8319e-85	Macrophage	RNF144B
8.50555e-90	1.22245	0.563	0.411	2.667e-85	Macrophage	TYMP
2.05003e-89	-1.42948	0.045	0.291	6.42808e-85	Macrophage	AL355834.2
4.3613e-88	1.05601	0.568	0.429	1.36753e-83	Macrophage	ALPK1
4.37248e-88	1.42904	0.333	0.165	1.37104e-83	Macrophage	LGMN
4.9304e-87	1.18691	0.545	0.384	1.54598e-82	Macrophage	VOPP1
1.35687e-86	1.01561	0.446	0.274	4.2546e-82	Macrophage	CD58
1.08403e-85	-1.04173	0.196	0.479	3.39908e-81	Macrophage	INSR
9.75476e-85	1.02136	0.614	0.495	3.0587e-80	Macrophage	LIMS1
1.79815e-84	1.10319	0.695	0.634	5.63827e-80	Macrophage	SLC39A11
3.86076e-83	1.03971	0.382	0.21	1.21058e-78	Macrophage	SLC9A7
5.55288e-83	-2.02755	0.113	0.354	1.74116e-78	Macrophage	CEMIP
2.03638e-79	1.28028	0.56	0.404	6.38527e-75	Macrophage	FNIP2
7.71708e-78	1.00175	0.553	0.42	2.41977e-73	Macrophage	MACROH2A1
1.17557e-77	-1.02613	0.063	0.294	3.68611e-73	Macrophage	NELL1
3.21297e-77	1.12054	0.583	0.455	1.00746e-72	Macrophage	MYO1E
4.51178e-77	-1.09922	0.108	0.347	1.41471e-72	Macrophage	DLGAP1
1.76793e-76	1.22238	0.485	0.333	5.54352e-72	Macrophage	NPC1
3.06333e-75	-1.0504	0.08	0.309	9.60536e-71	Macrophage	NEBL
4.0705e-75	1.01765	0.544	0.393	1.27635e-70	Macrophage	CERS6
6.57198e-73	1.00085	0.445	0.287	2.06071e-68	Macrophage	TSPAN14
9.38478e-73	1.0838	0.56	0.432	2.94269e-68	Macrophage	PARP14
3.95588e-71	1.01844	0.538	0.41	1.24041e-66	Macrophage	TRAF3
4.62417e-71	1.25465	0.531	0.396	1.44995e-66	Macrophage	GLUL
1.44316e-70	1.08847	0.395	0.236	4.52519e-66	Macrophage	LHFPL2
2.00066e-66	-1.50419	0.071	0.273	6.27327e-62	Macrophage	CACNA1C
3.52366e-66	1.01988	0.573	0.454	1.10488e-61	Macrophage	STAT1
7.51019e-65	1.10304	0.458	0.302	2.3549e-60	Macrophage	GK
8.26539e-63	1.09096	0.608	0.499	2.5917e-58	Macrophage	SIPA1L1
7.76363e-59	-1.90109	0.157	0.382	2.43436e-54	Macrophage	COL1A1
1.3399e-56	-1.34221	0.139	0.333	4.20141e-52	Macrophage	RORA
1.14353e-53	-1.09664	0.107	0.296	3.58565e-49	Macrophage	PLD5
6.8337e-51	1.30441	0.37	0.235	2.14278e-46	Macrophage	PDGFC
2.16261e-49	-1.8088	0.092	0.26	6.78107e-45	Macrophage	CALD1
1.4017e-44	-1.16522	0.135	0.298	4.39517e-40	Macrophage	NCALD
7.62582e-44	-1.39779	0.23	0.393	2.39115e-39	Macrophage	SDK1
7.96516e-42	-2.11155	0.129	0.282	2.49755e-37	Macrophage	PRKG1
2.66825e-34	1.2385	0.548	0.511	8.36658e-30	Macrophage	PRKCA
1.70272e-24	1.98	0.404	0.38	5.33904e-20	Macrophage	TPRG1
3.29868e-22	-1.18693	0.166	0.284	1.03433e-17	Macrophage	CCDC102B
8.02784e-21	1.54539	0.344	0.292	2.51721e-16	Macrophage	PPARG
2.69369e-20	-1.95878	0.177	0.28	8.44633e-16	Macrophage	COL1A2
4.32185e-20	-1.86498	0.17	0.273	1.35516e-15	Macrophage	COL3A1
8.62611e-13	-1.14816	0.647	0.553	2.7048e-08	Macrophage	KYNU
1.30893e-12	-1.36389	0.292	0.333	4.10428e-08	Macrophage	GOLGA8A
0	3.16643	0.717	0.105	0	Osteoblasts	SULF1
0	3.15708	0.718	0.158	0	Osteoblasts	GPC6
0	3.03023	0.861	0.292	0	Osteoblasts	FN1
0	3.00908	0.288	0.035	0	Osteoblasts	SERPINE1
0	2.95782	0.807	0.127	0	Osteoblasts	BICC1
0	2.84	0.864	0.155	0	Osteoblasts	COL6A3
0	2.7429	0.649	0.158	0	Osteoblasts	LAMA2
0	2.73407	0.88	0.211	0	Osteoblasts	CALD1
0	2.69909	0.594	0.073	0	Osteoblasts	NTM
0	2.64532	0.794	0.14	0	Osteoblasts	BNC2
0	2.64519	0.419	0.061	0	Osteoblasts	COL11A1
0	2.63925	0.577	0.059	0	Osteoblasts	NOX4
0	2.58356	0.658	0.096	0	Osteoblasts	GAS7
0	2.58135	0.795	0.189	0	Osteoblasts	CDH11
0	2.51758	0.611	0.066	0	Osteoblasts	ADAMTS12
0	2.50551	0.552	0.047	0	Osteoblasts	SLC24A3
0	2.50164	0.64	0.069	0	Osteoblasts	PDZRN3
0	2.49113	0.679	0.132	0	Osteoblasts	ANTXR1
0	2.4675	0.751	0.23	0	Osteoblasts	CACNA1C
0	2.45291	0.66	0.126	0	Osteoblasts	SUGCT
0	2.43611	0.559	0.054	0	Osteoblasts	PRR16
0	2.3989	0.861	0.237	0	Osteoblasts	PRKG1
0	2.38594	0.696	0.251	0	Osteoblasts	TPM1
0	2.36637	0.53	0.054	0	Osteoblasts	ITGA11
0	2.35869	0.542	0.139	0	Osteoblasts	ST6GALNAC5
0	2.30009	0.563	0.053	0	Osteoblasts	CLMP
0	2.29652	0.743	0.114	0	Osteoblasts	COL5A1
0	2.29532	0.68	0.147	0	Osteoblasts	TSHZ2
0	2.28	0.715	0.176	0	Osteoblasts	COL8A1
0	2.25479	0.684	0.14	0	Osteoblasts	MEIS1
0	2.25372	0.767	0.294	0	Osteoblasts	RORA
0	2.21543	0.638	0.208	0	Osteoblasts	TENM4
0	2.21353	0.516	0.069	0	Osteoblasts	INHBA
0	2.20632	0.643	0.143	0	Osteoblasts	ROR2
0	2.20508	0.596	0.203	0	Osteoblasts	ROBO1
0	2.18085	0.713	0.292	0	Osteoblasts	ZFPM2
0	2.17338	0.639	0.096	0	Osteoblasts	UNC5C
0	2.16936	0.804	0.488	0	Osteoblasts	CASC15
0	2.16756	0.429	0.088	0	Osteoblasts	THBS1
0	2.14459	0.545	0.069	0	Osteoblasts	SGIP1
0	2.13675	0.391	0.02	0	Osteoblasts	GREM1
0	2.07277	0.733	0.222	0	Osteoblasts	ZEB1
0	2.07232	0.774	0.481	0	Osteoblasts	APBB2
0	2.06253	0.533	0.088	0	Osteoblasts	ITGBL1
0	2.0524	0.589	0.118	0	Osteoblasts	MYLK
0	2.02633	0.629	0.111	0	Osteoblasts	PRRX1
0	2.01836	0.556	0.074	0	Osteoblasts	SGCD
0	1.99162	0.515	0.066	0	Osteoblasts	TENM3
0	1.98697	0.628	0.182	0	Osteoblasts	NXN
0	1.98243	0.815	0.234	0	Osteoblasts	PLXDC2
0	1.97262	0.609	0.144	0	Osteoblasts	MAGI2
0	1.96182	0.538	0.118	0	Osteoblasts	LTBP1
0	1.9589	0.495	0.094	0	Osteoblasts	LMCD1
0	1.95735	0.737	0.181	0	Osteoblasts	COL5A2
0	1.95069	0.588	0.098	0	Osteoblasts	RUNX1T1
0	1.94201	0.571	0.079	0	Osteoblasts	MSC-AS1
0	1.92103	0.551	0.066	0	Osteoblasts	GLI3
0	1.9058	0.529	0.098	0	Osteoblasts	NAV3
0	1.9037	0.46	0.05	0	Osteoblasts	CSMD2
0	1.9036	0.577	0.089	0	Osteoblasts	FAP
0	1.90245	0.674	0.229	0	Osteoblasts	VCAN
0	1.90207	0.571	0.078	0	Osteoblasts	THBS2
0	1.88771	0.495	0.067	0	Osteoblasts	PRDM6
0	1.87191	0.598	0.104	0	Osteoblasts	LAMA4
0	1.86124	0.516	0.074	0	Osteoblasts	LTBP2
0	1.8561	0.484	0.131	0	Osteoblasts	NUAK1
0	1.84767	0.455	0.057	0	Osteoblasts	FRMD6
0	1.84348	0.541	0.124	0	Osteoblasts	NCAM2
0	1.83841	0.589	0.208	0	Osteoblasts	DPYSL3
0	1.80763	0.556	0.083	0	Osteoblasts	ZNF521
0	1.80452	0.25	0.006	0	Osteoblasts	NETO1
0	1.79942	0.483	0.09	0	Osteoblasts	RYR2
0	1.78887	0.575	0.099	0	Osteoblasts	FBN1
0	1.77133	0.303	0.026	0	Osteoblasts	SYNDIG1
0	1.76806	0.553	0.113	0	Osteoblasts	SLIT2
0	1.76257	0.496	0.049	0	Osteoblasts	CRACD
0	1.75844	0.754	0.218	0	Osteoblasts	TCF4
0	1.73929	0.713	0.315	0	Osteoblasts	CDK14
0	1.73673	0.549	0.099	0	Osteoblasts	CACNA2D1
0	1.72604	0.637	0.143	0	Osteoblasts	EPB41L2
0	1.72562	0.48	0.083	0	Osteoblasts	PRICKLE1
0	1.72334	0.575	0.172	0	Osteoblasts	ACTN1
0	1.69268	0.52	0.108	0	Osteoblasts	HMCN1
0	1.67089	0.617	0.121	0	Osteoblasts	FBXL7
0	1.60351	0.496	0.094	0	Osteoblasts	BACH2
0	1.60171	0.626	0.145	0	Osteoblasts	UACA
0	1.59448	0.376	0.061	0	Osteoblasts	FGF7
0	1.55949	0.496	0.089	0	Osteoblasts	NR2F2-AS1
0	1.54361	0.325	0.038	0	Osteoblasts	GALNT17
0	1.51702	0.51	0.148	0	Osteoblasts	DDR2
0	1.50664	0.474	0.104	0	Osteoblasts	SPON1
0	1.50386	0.385	0.067	0	Osteoblasts	NPAS3
0	1.48098	0.345	0.052	0	Osteoblasts	TEX41
0	1.45797	0.4	0.036	0	Osteoblasts	ADAMTS2
0	1.45542	0.375	0.045	0	Osteoblasts	LINC01266
0	1.43563	0.565	0.148	0	Osteoblasts	SOX5
0	1.433	0.432	0.066	0	Osteoblasts	MOXD1
0	1.39094	0.331	0.018	0	Osteoblasts	HS3ST3A1
0	1.38341	0.34	0.039	0	Osteoblasts	SCN7A
0	1.37357	0.456	0.1	0	Osteoblasts	GXYLT2
0	1.35291	0.368	0.041	0	Osteoblasts	SVEP1
0	1.33926	0.325	0.039	0	Osteoblasts	GFPT2
0	1.32679	0.496	0.129	0	Osteoblasts	NR2F1-AS1
0	1.31232	0.353	0.064	0	Osteoblasts	ANK2
0	1.2887	0.381	0.041	0	Osteoblasts	TSHZ3
0	1.28723	0.399	0.069	0	Osteoblasts	FGFR1
0	1.27016	0.399	0.071	0	Osteoblasts	MSRB3
0	1.26755	0.4	0.074	0	Osteoblasts	CCDC80
0	1.25835	0.394	0.061	0	Osteoblasts	FBLN1
0	1.24912	0.301	0.022	0	Osteoblasts	PKNOX2
0	1.24652	0.306	0.039	0	Osteoblasts	ABCA6
0	1.22589	0.345	0.033	0	Osteoblasts	CCN4
0	1.20727	0.334	0.05	0	Osteoblasts	PDLIM3
0	1.20149	0.347	0.026	0	Osteoblasts	TBX5
0	1.20033	0.275	0.025	0	Osteoblasts	FMO2
0	1.20027	0.347	0.042	0	Osteoblasts	MEG3
0	1.19653	0.453	0.075	0	Osteoblasts	AEBP1
0	1.18582	0.51	0.1	0	Osteoblasts	DCN
0	1.17904	0.345	0.047	0	Osteoblasts	ETV1
0	1.16914	0.355	0.056	0	Osteoblasts	NHSL2
0	1.1474	0.435	0.086	0	Osteoblasts	SLC16A1-AS1
0	1.13585	0.449	0.105	0	Osteoblasts	COL6A2
0	1.12644	0.345	0.059	0	Osteoblasts	LEF1
0	1.10291	0.449	0.1	0	Osteoblasts	COL4A2
0	1.07918	0.279	0.036	0	Osteoblasts	VCAM1
0	1.07113	0.812	0.241	0	Osteoblasts	COL1A2
0	1.06904	0.256	0.027	0	Osteoblasts	ADAMTSL2
0	1.04467	0.306	0.047	0	Osteoblasts	CARMN
0	1.03725	0.271	0.013	0	Osteoblasts	KIAA1755
0	1.03586	0.381	0.054	0	Osteoblasts	PDGFRB
0	1.03374	0.36	0.058	0	Osteoblasts	RARRES2
0	1.02703	0.322	0.049	0	Osteoblasts	COL16A1
0	1.00981	0.325	0.035	0	Osteoblasts	ACSS3
0	1.00895	0.285	0.041	0	Osteoblasts	NALCN
0	-1.04842	1	1	0	Osteoblasts	MALAT1
0	-2.93832	0.224	0.745	0	Osteoblasts	DLEU1
1.83559e-305	2.7792	0.48	0.129	5.75566e-301	Osteoblasts	TIMP3
5.11823e-305	1.33881	0.379	0.075	1.60487e-300	Osteoblasts	PIEZO2
1.18092e-302	1.1778	0.632	0.194	3.70288e-298	Osteoblasts	ZEB2
1.33904e-300	2.22244	0.741	0.437	4.19868e-296	Osteoblasts	PALLD
1.67534e-299	1.18766	0.265	0.038	5.2532e-295	Osteoblasts	PPFIA2
4.29512e-298	1.77123	0.759	0.433	1.34678e-293	Osteoblasts	DST
2.69059e-296	1.73977	0.353	0.07	8.43661e-292	Osteoblasts	ROBO2
5.32764e-295	1.30121	0.434	0.106	1.67053e-290	Osteoblasts	MRC2
1.77502e-294	1.6292	0.567	0.182	5.56577e-290	Osteoblasts	NHS
5.29952e-293	1.59695	0.369	0.08	1.66172e-288	Osteoblasts	AC004160.1
1.41637e-292	1.36467	0.451	0.119	4.44117e-288	Osteoblasts	GLI2
2.04062e-291	1.26492	0.405	0.092	6.39856e-287	Osteoblasts	PHLDB2
4.90614e-291	1.65035	0.516	0.149	1.53837e-286	Osteoblasts	PCDH7
1.74737e-288	1.39009	0.4	0.09	5.47904e-284	Osteoblasts	PCSK5
8.58097e-285	1.21065	0.294	0.049	2.69065e-280	Osteoblasts	ITGA8
2.81385e-284	1.31984	0.47	0.121	8.82312e-280	Osteoblasts	POSTN
1.97925e-283	1.16925	0.468	0.124	6.20615e-279	Osteoblasts	CNTLN
1.40539e-281	-5.39536	0.048	0.581	4.40674e-277	Osteoblasts	CCDC26
7.13919e-281	1.48979	0.871	0.773	2.23856e-276	Osteoblasts	MACF1
3.52414e-279	-2.91671	0.088	0.608	1.10503e-274	Osteoblasts	TMEM163
1.81803e-277	1.19627	0.267	0.041	5.70062e-273	Osteoblasts	ANGPT1
3.01326e-277	1.17015	0.398	0.091	9.44838e-273	Osteoblasts	HEG1
4.06151e-275	2.24414	0.368	0.082	1.27353e-270	Osteoblasts	COL12A1
1.78694e-273	1.37635	0.388	0.095	5.60314e-269	Osteoblasts	COL27A1
7.72923e-271	1.40566	0.427	0.11	2.42358e-266	Osteoblasts	DCLK2
4.32736e-270	1.07754	0.325	0.063	1.35689e-265	Osteoblasts	DOK6
2.05758e-266	1.33459	0.637	0.249	6.45176e-262	Osteoblasts	AKT3
4.23653e-266	-1.97937	0.149	0.651	1.32841e-261	Osteoblasts	ATP1B1
5.07121e-266	-3.6982	0.085	0.588	1.59013e-261	Osteoblasts	KYNU
1.83521e-265	2.36457	0.814	0.609	5.7545e-261	Osteoblasts	KIF26B
5.66802e-258	2.25536	0.435	0.129	1.77727e-253	Osteoblasts	LINC00578
1.67722e-256	2.66504	0.459	0.148	5.2591e-252	Osteoblasts	KCND2
1.15413e-255	1.14072	0.323	0.067	3.6189e-251	Osteoblasts	TNFRSF19
9.34823e-251	1.15926	0.28	0.051	2.93123e-246	Osteoblasts	ADAMTS16
6.90284e-249	-2.55471	0.032	0.534	2.16445e-244	Osteoblasts	CLDN10
6.93511e-249	1.62244	0.582	0.24	2.17457e-244	Osteoblasts	LAMB1
3.90029e-248	-2.59637	0.079	0.571	1.22297e-243	Osteoblasts	CATSPERB
4.93926e-246	-2.95144	0.036	0.531	1.54875e-241	Osteoblasts	DLEU7
5.65329e-244	-1.76932	0.115	0.613	1.77265e-239	Osteoblasts	TMC5
1.24508e-243	1.34638	0.287	0.057	3.90408e-239	Osteoblasts	LINC00922
2.36925e-242	1.41115	0.565	0.201	7.42901e-238	Osteoblasts	PBX3
9.81467e-242	-1.94432	0.208	0.67	3.07749e-237	Osteoblasts	NEDD4L
4.33257e-241	1.32429	0.755	0.36	1.35852e-236	Osteoblasts	SDK1
2.45747e-238	1.73115	0.679	0.361	7.70564e-234	Osteoblasts	DLG2
6.48577e-236	-2.69934	0.03	0.514	2.03368e-231	Osteoblasts	AKR1C3
2.95428e-235	-2.82714	0.022	0.506	9.26344e-231	Osteoblasts	GNGT1
1.3562e-234	1.41791	0.404	0.109	4.2525e-230	Osteoblasts	EDIL3
2.20738e-234	-1.79147	0.244	0.682	6.92146e-230	Osteoblasts	LINC01876
1.99105e-233	-1.66868	0.077	0.565	6.24315e-229	Osteoblasts	AC023590.1
1.17884e-231	-2.76794	0.04	0.518	3.69638e-227	Osteoblasts	MAOA
2.96105e-231	-2.05912	0.068	0.55	9.28468e-227	Osteoblasts	CLDN10-AS1
1.03632e-230	-2.95747	0.021	0.497	3.24949e-226	Osteoblasts	AKR1C2
3.31168e-228	1.22437	0.558	0.211	1.03841e-223	Osteoblasts	DLC1
3.32274e-227	-1.44909	0.285	0.732	1.04188e-222	Osteoblasts	RBM47
1.34175e-226	1.4729	0.462	0.148	4.20721e-222	Osteoblasts	CRIM1
2.38436e-225	-1.74664	0.14	0.606	7.47639e-221	Osteoblasts	TC2N
5.45293e-225	1.2783	0.294	0.062	1.70982e-220	Osteoblasts	CCN2
9.54558e-225	1.56068	0.529	0.213	2.99311e-220	Osteoblasts	PLEKHH2
3.72456e-224	-2.53005	0.118	0.564	1.16787e-219	Osteoblasts	TACC2
6.19497e-224	1.21385	0.528	0.199	1.9425e-219	Osteoblasts	LRP1
4.73929e-222	-1.56308	0.04	0.513	1.48605e-217	Osteoblasts	CAPN8
1.12211e-221	1.47699	0.588	0.26	3.51848e-217	Osteoblasts	SEPTIN11
1.43066e-221	1.05795	0.25	0.046	4.48596e-217	Osteoblasts	SYNPO2
5.63532e-221	-3.30192	0.035	0.497	1.76701e-216	Osteoblasts	LINC02163
1.5662e-220	1.22915	0.42	0.128	4.91097e-216	Osteoblasts	C2orf27A
1.77363e-220	1.33223	0.375	0.103	5.5614e-216	Osteoblasts	ADAMTS9-AS2
2.35693e-219	-2.796	0.014	0.478	7.39039e-215	Osteoblasts	CD36
2.11963e-218	1.78645	0.672	0.406	6.6463e-214	Osteoblasts	TPST1
6.81877e-218	1.02398	0.276	0.054	2.13809e-213	Osteoblasts	SLIT3
5.84133e-216	-3.23742	0.065	0.51	1.83161e-211	Osteoblasts	CPS1
2.04176e-213	1.06071	0.415	0.122	6.40214e-209	Osteoblasts	KIRREL1
7.58439e-213	-2.81888	0.223	0.618	2.37816e-208	Osteoblasts	TCIM
9.15442e-213	-3.24923	0.055	0.5	2.87046e-208	Osteoblasts	AC011287.1
9.65547e-213	-1.25719	0.082	0.551	3.02757e-208	Osteoblasts	ICA1
1.93313e-211	-2.52471	0.005	0.459	6.06151e-207	Osteoblasts	CASC9
3.65239e-211	-2.24178	0.169	0.586	1.14524e-206	Osteoblasts	AC015923.1
3.74666e-210	-2.17615	0.044	0.494	1.1748e-205	Osteoblasts	SLC7A2
4.98218e-210	-1.87794	0.233	0.647	1.56221e-205	Osteoblasts	PLCB1
1.13564e-209	-1.55119	0.092	0.56	3.56092e-205	Osteoblasts	ELF3
2.7115e-209	-1.51794	0.275	0.696	8.50218e-205	Osteoblasts	ARHGAP26
5.6305e-209	1.68139	0.686	0.449	1.7655e-204	Osteoblasts	PPFIBP1
1.17311e-208	-1.4647	0.071	0.526	3.67841e-204	Osteoblasts	GCNT2
8.18222e-207	1.36894	0.376	0.105	2.56562e-202	Osteoblasts	RASGRF2
2.85835e-206	1.15172	0.42	0.132	8.96263e-202	Osteoblasts	MCC
3.69433e-206	-2.36996	0.03	0.477	1.1584e-201	Osteoblasts	MIR31HG
1.11196e-204	1.42526	0.457	0.154	3.48666e-200	Osteoblasts	CYP7B1
1.1698e-204	-2.00266	0.021	0.465	3.66801e-200	Osteoblasts	SLC7A11
9.36014e-204	1.1733	0.479	0.172	2.93496e-199	Osteoblasts	WWC2
1.20603e-203	-2.8531	0.017	0.46	3.78163e-199	Osteoblasts	AC112770.1
1.44773e-203	1.52672	0.69	0.395	4.5395e-199	Osteoblasts	PBX1
2.27479e-203	-1.4076	0.136	0.583	7.13282e-199	Osteoblasts	FAAH2
3.32933e-203	1.30573	0.498	0.196	1.04394e-198	Osteoblasts	MPDZ
6.76931e-203	-1.70572	0.114	0.55	2.12258e-198	Osteoblasts	AC023424.2
1.05627e-202	-1.57981	0.058	0.504	3.31204e-198	Osteoblasts	DNAH5
1.2346e-202	-1.74296	0.089	0.532	3.87122e-198	Osteoblasts	MARCHF1
1.24394e-202	-2.6585	0.058	0.491	3.9005e-198	Osteoblasts	LINC01090
1.82778e-201	-1.35772	0.059	0.506	5.73118e-197	Osteoblasts	SGPP2
2.6993e-201	-2.58758	0.023	0.461	8.46393e-197	Osteoblasts	LINC00824
5.01134e-201	1.1633	0.599	0.251	1.57136e-196	Osteoblasts	NRP1
6.38137e-201	1.62803	0.529	0.226	2.00094e-196	Osteoblasts	PDGFC
1.7669e-197	-2.73161	0.013	0.447	5.54028e-193	Osteoblasts	CYP24A1
7.64614e-197	-2.58159	0.027	0.456	2.39752e-192	Osteoblasts	ANO3
1.02466e-196	-1.37814	0.218	0.643	3.21293e-192	Osteoblasts	ABCC3
1.99205e-195	-1.79274	0.029	0.459	6.24629e-191	Osteoblasts	SLC16A14
3.16987e-195	-2.08731	0.011	0.441	9.93943e-191	Osteoblasts	AL583808.1
5.2997e-195	-1.88014	0.01	0.439	1.66177e-190	Osteoblasts	AC106799.2
1.41947e-194	-1.64958	0.123	0.548	4.4509e-190	Osteoblasts	SYTL3
2.06366e-194	1.38006	0.402	0.132	6.47081e-190	Osteoblasts	TLN2
7.64504e-192	-1.28907	0.062	0.501	2.39718e-187	Osteoblasts	EHF
4.31167e-191	-2.13367	0.005	0.429	1.35197e-186	Osteoblasts	CA8
4.55355e-191	-1.63628	0.29	0.651	1.42781e-186	Osteoblasts	MTUS1
2.20343e-189	-1.28136	0.104	0.546	6.90907e-185	Osteoblasts	SHANK2
2.98756e-189	1.43992	0.31	0.082	9.36779e-185	Osteoblasts	NEGR1
8.29577e-189	1.05747	0.41	0.137	2.60122e-184	Osteoblasts	PLA2R1
9.88238e-189	1.57029	0.478	0.189	3.09872e-184	Osteoblasts	ADAM12
2.3531e-188	1.17837	0.952	0.831	7.37838e-184	Osteoblasts	FP236383.3
3.28515e-187	1.10914	0.258	0.057	1.03009e-182	Osteoblasts	CDH13
5.54807e-187	-1.64965	0.021	0.439	1.73965e-182	Osteoblasts	BCAS1
4.62351e-186	-1.72329	0.009	0.425	1.44975e-181	Osteoblasts	LINC02864
1.92348e-185	1.1511	0.53	0.217	6.03127e-181	Osteoblasts	XAF1
2.2943e-185	1.31294	0.741	0.501	7.194e-181	Osteoblasts	PTPRG
4.93077e-185	-1.77302	0.094	0.505	1.54609e-180	Osteoblasts	LINC01091
3.53039e-184	-1.97749	0.097	0.505	1.10699e-179	Osteoblasts	PLA2G4A
4.19309e-183	-1.18217	0.126	0.563	1.31478e-178	Osteoblasts	ARHGEF38
1.82306e-182	-1.50378	0.021	0.436	5.71638e-178	Osteoblasts	POU6F2
9.29829e-182	-1.80251	0.008	0.418	2.91557e-177	Osteoblasts	LINC02208
1.16863e-180	-1.35004	0.027	0.439	3.66435e-176	Osteoblasts	LINC02882
1.55488e-180	-1.51958	0.086	0.5	4.87549e-176	Osteoblasts	AC011346.1
1.64018e-180	-1.58649	0.052	0.462	5.14295e-176	Osteoblasts	EYS
1.77208e-180	-1.25693	0.132	0.566	5.55654e-176	Osteoblasts	CPM
1.40281e-179	-1.5217	0.271	0.665	4.39866e-175	Osteoblasts	AC008014.1
1.67523e-179	-1.18413	0.157	0.585	5.25284e-175	Osteoblasts	PLCH1
8.04563e-179	1.25329	0.441	0.161	2.52279e-174	Osteoblasts	KALRN
8.95278e-179	-1.08785	0.129	0.557	2.80723e-174	Osteoblasts	PLEKHA7
1.98628e-178	-1.34834	0.071	0.488	6.22817e-174	Osteoblasts	AC027117.2
1.70127e-176	-1.54321	0.009	0.411	5.3345e-172	Osteoblasts	AL138701.2
2.00521e-176	-1.63826	0.029	0.435	6.28755e-172	Osteoblasts	NKAIN2
2.06071e-176	-1.24019	0.068	0.475	6.46157e-172	Osteoblasts	AC093535.1
2.56881e-176	-1.27602	0.026	0.431	8.05476e-172	Osteoblasts	AL136418.1
5.44789e-176	-1.10598	0.066	0.475	1.70824e-171	Osteoblasts	IL6R
9.66545e-176	-1.48308	0.113	0.525	3.0307e-171	Osteoblasts	SORBS2
1.67659e-174	-1.78817	0.036	0.441	5.25711e-170	Osteoblasts	AGBL4
1.91947e-174	-1.52637	0.014	0.413	6.01868e-170	Osteoblasts	SLC44A5
4.56282e-174	-1.40729	0.008	0.406	1.43072e-169	Osteoblasts	HGD
1.05771e-173	-1.15091	0.087	0.504	3.31654e-169	Osteoblasts	ARHGEF28
5.77016e-172	-1.25142	0.066	0.477	1.80929e-167	Osteoblasts	SYT1
9.61171e-172	-1.71032	0.006	0.4	3.01385e-167	Osteoblasts	GRIA4
4.41621e-171	-1.45186	0.132	0.526	1.38475e-166	Osteoblasts	UGDH
5.91978e-171	-1.51915	0.012	0.405	1.85621e-166	Osteoblasts	MIR2052HG
1.10309e-168	-1.38198	0.012	0.404	3.45886e-164	Osteoblasts	AC093895.1
4.52977e-168	-1.40093	0.007	0.395	1.42035e-163	Osteoblasts	AC079160.1
1.8987e-167	-1.40171	0.163	0.563	5.95355e-163	Osteoblasts	XBP1
8.22428e-167	-1.21367	0.003	0.388	2.5788e-162	Osteoblasts	SPINK5
1.03882e-166	-1.69091	0.023	0.415	3.25731e-162	Osteoblasts	ID1
1.67975e-166	1.46378	0.64	0.408	5.26701e-162	Osteoblasts	PRICKLE2
1.73504e-166	-1.60523	0.034	0.421	5.44038e-162	Osteoblasts	AKR1C1
1.96415e-166	-1.56215	0.04	0.434	6.15877e-162	Osteoblasts	AC010343.3
2.98574e-166	-1.68897	0.097	0.481	9.36207e-162	Osteoblasts	GCLC
4.98334e-166	-2.01304	0.684	0.806	1.56258e-161	Osteoblasts	PDE4D
4.9889e-166	1.56004	0.348	0.105	1.56432e-161	Osteoblasts	SLC2A3
4.86151e-164	-1.16852	0.403	0.717	1.52437e-159	Osteoblasts	RALGAPA2
8.49131e-164	-1.13821	0.102	0.497	2.66253e-159	Osteoblasts	FMO5
1.39104e-163	-1.2317	0.383	0.738	4.36175e-159	Osteoblasts	SAMD12
2.45717e-163	1.6313	0.344	0.106	7.7047e-159	Osteoblasts	NRXN3
3.44615e-163	-1.49394	0.028	0.413	1.08057e-158	Osteoblasts	TSPAN8
5.67836e-163	-1.06883	0.363	0.716	1.78051e-158	Osteoblasts	PATJ
1.0283e-161	1.14179	0.318	0.092	3.22435e-157	Osteoblasts	LBH
1.29277e-161	1.23289	0.443	0.174	4.05361e-157	Osteoblasts	SH3RF3
1.8008e-161	-1.23607	0.672	0.838	5.64658e-157	Osteoblasts	TBC1D5
3.72363e-161	-1.13285	0.093	0.497	1.16758e-156	Osteoblasts	GPR39
6.43491e-161	-1.27141	0.027	0.408	2.01773e-156	Osteoblasts	SCN1A-AS1
6.72684e-161	-1.30862	0.113	0.504	2.10927e-156	Osteoblasts	STK33
6.76175e-161	-1.55444	0.055	0.44	2.12022e-156	Osteoblasts	GRIK2
3.27165e-160	-1.46209	0.097	0.479	1.02586e-155	Osteoblasts	AL390957.1
3.92886e-160	1.27656	0.705	0.472	1.23193e-155	Osteoblasts	TNS3
2.51612e-159	-2.1999	0.246	0.588	7.88956e-155	Osteoblasts	SFTPB
2.68132e-158	1.8484	0.328	0.105	8.40754e-154	Osteoblasts	ABI3BP
1.27273e-157	-1.04776	0.207	0.601	3.99078e-153	Osteoblasts	FGD4
2.92912e-157	1.25059	0.425	0.165	9.18455e-153	Osteoblasts	PELI2
3.55097e-157	-1.38147	0.506	0.746	1.11344e-152	Osteoblasts	MECOM
5.7664e-157	-1.02941	0.108	0.501	1.80811e-152	Osteoblasts	MAP7
5.87049e-157	-1.36354	0.006	0.375	1.84075e-152	Osteoblasts	AL136018.1
7.7444e-157	-1.3329	0.014	0.383	2.42833e-152	Osteoblasts	MIR4713HG
1.33979e-156	1.03084	0.259	0.064	4.20106e-152	Osteoblasts	ARHGAP6
1.67047e-156	-1.41856	0.283	0.661	5.23792e-152	Osteoblasts	FTL
2.16114e-156	1.13653	0.754	0.579	6.77647e-152	Osteoblasts	ASAP1
2.83211e-156	-1.86708	0.052	0.423	8.88036e-152	Osteoblasts	BTBD11
3.19979e-156	-1.61467	0.009	0.376	1.00333e-151	Osteoblasts	AC093817.2
4.60609e-156	1.02322	0.872	0.85	1.44429e-151	Osteoblasts	LPP
8.09398e-156	-1.22833	0.01	0.378	2.53795e-151	Osteoblasts	LINC01748
1.05863e-155	1.00648	0.475	0.189	3.31943e-151	Osteoblasts	ADD3
3.48832e-155	1.17284	0.452	0.175	1.0938e-150	Osteoblasts	RBMS3
3.78981e-154	-1.26518	0.008	0.374	1.18833e-149	Osteoblasts	LINC01362
1.44001e-153	-1.14286	0.008	0.372	4.51529e-149	Osteoblasts	AC006525.1
2.97802e-153	-1.50718	0.418	0.699	9.33789e-149	Osteoblasts	EFNA5
5.68373e-153	-1.13152	0.315	0.662	1.78219e-148	Osteoblasts	DNAH14
1.70687e-152	1.23749	0.69	0.483	5.35205e-148	Osteoblasts	CAPZB
2.57691e-152	-1.46947	0.01	0.373	8.08017e-148	Osteoblasts	LINC02147
4.19427e-152	1.08315	0.302	0.087	1.31515e-147	Osteoblasts	GBP1
5.36189e-152	-1.71437	0.004	0.364	1.68127e-147	Osteoblasts	AC012501.2
9.46615e-152	-2.39235	0.021	0.384	2.9682e-147	Osteoblasts	AC004470.2
3.26632e-151	-1.06908	0.003	0.361	1.02419e-146	Osteoblasts	PLA2G10
3.79917e-151	-1.26554	0.119	0.482	1.19127e-146	Osteoblasts	AC087286.2
6.17147e-151	-1.10363	0.406	0.703	1.93513e-146	Osteoblasts	RNF145
8.4356e-150	-1.05407	0.146	0.52	2.64507e-145	Osteoblasts	SHTN1
1.17425e-149	-1.12282	0.175	0.547	3.68197e-145	Osteoblasts	ANKUB1
1.55798e-149	-1.25532	0.053	0.424	4.88521e-145	Osteoblasts	AL132857.1
2.19681e-149	-1.00809	0.085	0.466	6.88833e-145	Osteoblasts	STK32A
2.57656e-149	1.18058	0.701	0.473	8.07906e-145	Osteoblasts	UBE2E2
3.52223e-149	-1.83762	0.006	0.362	1.10443e-144	Osteoblasts	PTCHD1
1.4586e-148	-1.08496	0.106	0.479	4.5736e-144	Osteoblasts	ALDH2
6.01481e-148	-1.1706	0.006	0.361	1.886e-143	Osteoblasts	AL442636.1
1.35448e-147	-1.2931	0.016	0.371	4.2471e-143	Osteoblasts	LINC01937
3.84626e-147	-1.19835	0.004	0.356	1.20603e-142	Osteoblasts	AC090809.1
2.69895e-146	1.12393	0.479	0.206	8.46283e-142	Osteoblasts	ROR1
8.8129e-146	-1.4635	0.034	0.397	2.76337e-141	Osteoblasts	S100A9
3.08988e-145	-1.1057	0.059	0.42	9.68861e-141	Osteoblasts	PIR
5.64251e-145	-1.14315	0.074	0.433	1.76927e-140	Osteoblasts	ALOX12-AS1
1.56921e-144	-1.05239	0.103	0.462	4.92041e-140	Osteoblasts	USP3-AS1
3.08739e-144	-1.23923	0.331	0.671	9.68081e-140	Osteoblasts	ATP11A
5.29437e-144	-1.0266	0.025	0.375	1.6601e-139	Osteoblasts	ENO4
1.04365e-143	1.63776	0.57	0.328	3.27247e-139	Osteoblasts	RUNX2
1.57193e-143	-1.01355	0.227	0.594	4.92894e-139	Osteoblasts	PPP1R13B
4.11686e-143	-1.20204	0.012	0.361	1.29088e-138	Osteoblasts	AC114316.1
2.44727e-142	-1.71636	0.093	0.44	7.67367e-138	Osteoblasts	AL513166.1
2.7346e-142	-1.30473	0.039	0.393	8.57463e-138	Osteoblasts	WFDC2
2.92116e-142	-1.0465	0.125	0.478	9.15959e-138	Osteoblasts	AC023509.6
7.50858e-142	-1.06666	0.003	0.345	2.35439e-137	Osteoblasts	LINC01967
1.02992e-141	-1.20178	0.014	0.363	3.22941e-137	Osteoblasts	S100P
1.04169e-141	1.07544	0.377	0.133	3.26632e-137	Osteoblasts	CHSY3
1.76803e-141	1.02721	0.455	0.198	5.54383e-137	Osteoblasts	C1S
3.37765e-141	-1.34222	0.108	0.468	1.0591e-136	Osteoblasts	F3
1.71652e-140	-1.70666	0.026	0.371	5.38233e-136	Osteoblasts	SLC38A4
2.91257e-140	-1.23639	0.01	0.351	9.13264e-136	Osteoblasts	RASD1
4.41837e-140	1.08241	0.262	0.074	1.38542e-135	Osteoblasts	ABCA9
2.55044e-139	-1.10902	0.016	0.358	7.99717e-135	Osteoblasts	AP000829.1
3.06251e-138	-1.09555	0.004	0.341	9.60281e-134	Osteoblasts	LINC02428
2.42516e-137	1.06748	0.672	0.434	7.60434e-133	Osteoblasts	TEAD1
7.03825e-137	-1.08555	0.289	0.624	2.20691e-132	Osteoblasts	SQSTM1
5.25725e-136	-1.4476	0.001	0.332	1.64846e-131	Osteoblasts	ANO3-AS1
8.93184e-136	-1.07501	0.01	0.342	2.80067e-131	Osteoblasts	BBOX1
3.28167e-135	1.33408	0.702	0.553	1.029e-130	Osteoblasts	AUTS2
2.47804e-134	-1.04177	0.037	0.374	7.77015e-130	Osteoblasts	AP001021.3
6.28585e-134	-1.30843	0.003	0.33	1.97099e-129	Osteoblasts	CCDC198
7.54727e-134	1.02003	0.4	0.158	2.36652e-129	Osteoblasts	PLXNC1
3.65737e-133	1.08079	0.35	0.129	1.1468e-128	Osteoblasts	PDLIM7
4.16596e-133	-1.34666	0.016	0.349	1.30628e-128	Osteoblasts	LCN2
2.82696e-132	-1.41042	0.046	0.381	8.86423e-128	Osteoblasts	AL138828.1
8.19433e-132	1.0295	0.388	0.148	2.56941e-127	Osteoblasts	FLNA
1.4063e-131	1.45287	0.499	0.263	4.40958e-127	Osteoblasts	MYH10
3.33074e-131	-1.09214	0.036	0.371	1.04439e-126	Osteoblasts	AQP3
5.78361e-130	1.10248	0.845	0.799	1.81351e-125	Osteoblasts	RUNX1
1.08345e-129	-1.04637	0.088	0.443	3.39727e-125	Osteoblasts	LINC02257
2.03269e-129	1.09606	0.276	0.082	6.37371e-125	Osteoblasts	BMP5
9.28651e-129	1.00861	0.255	0.071	2.91188e-124	Osteoblasts	SEMA5A
9.55254e-129	-1.77147	0.357	0.624	2.99529e-124	Osteoblasts	ACSL4
1.11946e-128	-1.03519	0.086	0.431	3.51018e-124	Osteoblasts	AC025580.2
1.23227e-128	-1.66289	0.479	0.687	3.86392e-124	Osteoblasts	MAST4
1.35217e-128	1.0893	0.561	0.294	4.23986e-124	Osteoblasts	PALM2AKAP2
2.07545e-128	1.03248	0.439	0.19	6.50778e-124	Osteoblasts	CLIC4
2.52123e-128	1.21765	0.658	0.438	7.90556e-124	Osteoblasts	MIR100HG
6.19673e-128	-1.10413	0.043	0.372	1.94305e-123	Osteoblasts	AP000919.1
7.80658e-128	-1.06827	0.022	0.346	2.44783e-123	Osteoblasts	FGF12
8.58235e-127	1.45333	0.504	0.269	2.69108e-122	Osteoblasts	PLOD2
7.24987e-126	1.06277	0.399	0.171	2.27327e-121	Osteoblasts	VDR
5.31067e-125	-1.09628	0.293	0.618	1.66521e-120	Osteoblasts	LPIN2
1.5274e-124	-1.13516	0.089	0.426	4.78933e-120	Osteoblasts	BBOX1-AS1
4.24076e-124	-1.1699	0.388	0.659	1.32973e-119	Osteoblasts	FCHO2
9.8131e-124	1.15321	0.32	0.11	3.077e-119	Osteoblasts	CCN1
4.9331e-123	-1.16113	0.004	0.313	1.54682e-118	Osteoblasts	FGL1
1.0195e-121	-1.0042	0.259	0.582	3.19675e-117	Osteoblasts	UNC13B
2.75273e-121	-1.07886	0.043	0.359	8.63147e-117	Osteoblasts	AC010997.3
4.01748e-120	-1.02462	0.101	0.42	1.25972e-115	Osteoblasts	ZBTB20-AS5
1.05032e-118	1.13425	0.309	0.111	3.29338e-114	Osteoblasts	DCLK1
1.1369e-118	-1.24239	0.021	0.326	3.56486e-114	Osteoblasts	ODC1
1.1871e-116	-1.13768	0.001	0.296	3.72226e-112	Osteoblasts	VNN3
1.77174e-115	1.04183	0.603	0.392	5.55548e-111	Osteoblasts	PEAK1
3.55067e-112	1.04502	0.344	0.138	1.11335e-107	Osteoblasts	ENC1
7.29247e-112	1.06396	0.451	0.215	2.28663e-107	Osteoblasts	CYTH3
1.72497e-111	1.00489	0.28	0.096	5.40881e-107	Osteoblasts	RERG
[truncated: 1,394 more rows]
