# Supplementary material for: Molecular subtyping based on immune cell marker genes predicts prognosis and therapeutic response in patients with lung adenocarcinoma
Source: BMC Cancer. 2023 Nov 24;23:1141. doi: 10.1186/s12885-023-11579-7 (PMC10668343; doi:10.1186/s12885-023-11579-7)
Supplement: Supplementary file 3 — Additional file 3. Supplementary Table 2. Differentially expressed genes of all immune cells [file 12885_2023_11579_MOESM3_ESM.xls]

## Sheet: 05.monocleDiff.union
Supplementary Table 2. Differentially expressed genes of all immune cells
IFNG-AS1
IGLL5
AC244205.1
DENND5B
DCC
ST6GAL1
AFF3
PLCG2
FCRL5
MS4A1
GNG7
POU2AF1
FCHSD2
BLK
CD38
POU2F2
SEL1L3
VOPP1
TENT5C
MEF2C
ANKRD44
FUT8
PAX5
PPP1R16B
PRKCB
INPP5D
CDK14
DOCK2
IRF4
C22orf34
EBF1
ARHGAP15
P2RY8
TMEM156
HSH2D
DOCK8
RHOH
AC092546.1
WDFY4
LINC02362
RAB30
BCL2
IKZF1
SFMBT2
AL591518.1
HDAC9
SEPTIN6
IKZF3
XKR6
AC016074.2
CAMK1D
FCRL1
ADAM19
CHST11
IRAG2
KLHL6
ATP2A3
TSBP1-AS1
RASGRP3
CYTIP
FLI1
RCSD1
LINC02384
AIM2
MZB1
SLAMF7
KCNN3
ITGA4
CBFA2T3
LAX1
ZBP1
TANC2
SSPN
GLCCI1
DOCK1
LRRK1
CEP128
PDK1
PTPRM
RALGPS2
EAF2
DOCK10
PSD3
MAGI1
TTN
CDC42BPA
DLEU1
AC015923.1
PTPRC
MECOM
CD53
ABCC3
NCKAP1L
RBPMS
TNRC6B
TACC2
SAMSN1
EFNA5
CTBP2
FCHO2
DNAH14
TCIM
TOX
LINC01876
AC078883.1
DLEU7
RIPOR2
LSAMP
RIN2
BLNK
VMP1
TFPI
PLCB1
MTUS1
CLDN10
CCDC26
KLF12
MIR99AHG
ATP1B1
GNGT1
GULP1
TMC3-AS1
ZFPM2-AS1
MAST4
PRDM1
PARD3
SVIL
LINC01090
MAOA
AC011287.1
KIF26B
CLDN10-AS1
OPHN1
LINC02163
AKR1C2
CPS1
AKR1C3
NFIB
TMC5
PARD3B
SLC7A2
LINC01091
PTPRK
CYRIA
PDE10A
IGF1R
AGAP1
PIK3AP1
RABGAP1L
MAML3
CAPN8
YAP1
CATSPERB
FILIP1
NCOA3
DENND2B
RBFOX2
MIR31HG
TCF7L2
SPIRE1
WDFY3
CASC9
AC007319.1
LGR4
PLA2G4A
FARP1
PECAM1
GNAQ
ANO3
AL583808.1
SHTN1
AC112770.1
OSBPL10
AC106799.2
CD36
AC093535.1
ELMO1
PLCL2
AL513166.1
RASAL2
AOPEP
DNAH5
MIR100HG
VAV1
MID1
ATM
RIPOR1
TBC1D9
NAALADL2
UGDH
AL355076.2
LINC02257
LINC00824
RBM6
BMP6
NKAIN2
AC010343.3
SMAP2
TANC1
BBOX1-AS1
KANSL1L
WNT5B
SH3D19
SORBS2
AGBL4
RHOBTB3
GOLM1
TPD52
ICA1
KCNQ1OT1
CFAP54
PTGR1
DANT2
LINC02882
THRB
SLC7A11
FNBP1L
F3
BCL11A
AL138701.2
TMEM163
AL008633.1
PLEKHA6
CYP24A1
TC2N
DOCK5
LINC02208
AL136418.1
LINC02864
AC027117.2
AC011346.1
CA8
NEDD4L
POU6F2
CPM
PLEKHA7
MIR2052HG
SLC44A5
CEBPD
NUP210
CASC15
UNC13B
GRIA4
RNF145
EYS
MAP7
TSPAN8
SOX5
ARHGEF28
AC087286.2
BTG2
ELF3
AC079160.1
CBR3
SHANK2
SCN1A-AS1
STK33
TP53INP1
IRAK3
CCDC88C
EHF
SPINK5
PIR
GPR39
AL138828.1
DENND3
APBB2
ID1
BCAS1
HGD
PDZD8
GLIS3
PLCH1
MIR4713HG
LPAR1
ME1
SLC16A14
GRIK2
MAN1A1
PDE4B
AC093895.1
LINC01748
MSI2
AC013652.1
MEIS2
SFTPB
SP140
DYNC1I1
PPP3CC
STK32A
LINC02147
ERRFI1
ESR1
AKR1C1
AP000331.1
OGT
PRICKLE2
CLIC4
LINC01937
LINC01362
DAPK1
AC023590.1
KCNQ5
AL442636.1
AL136018.1
AC093817.2
PIK3CD
AC027288.3
MYCBP2
OSBPL3
TRAM2
RHBDF2
BTBD11
ACSL4
AC012501.2
PPFIBP1
AL132857.1
AC006525.1
AC010997.3
SMCHD1
AC114316.1
BBOX1
LRMDA
SYK
AL390957.1
HERPUD1
FNBP1
PDE4D
FBXW7
LINC02428
ARHGAP26
AC090809.1
AP000829.1
PTCHD1
ITPR2
ATP11A
STRBP
FGF12
SLC15A2
AC004470.2
AP000919.1
GCLC
TAF4B
BANK1
PDE7B
RASD1
FAM214A
SEC14L1
NAMPT
TXNDC11
KYNU
TRAF3
ANO3-AS1
LINC00511
LIMCH1
WFDC2
CCDC198
EIF2AK3
TNFAIP8
NAA30
NEDD9
DOCK4
SYTL3
BICD1
FGL1
LCN2
MDFIC
MICAL3
SLC38A4
TBC1D22A
VNN3
TMEM131L
PPM1K
USP48
KCNQ3
AL355834.2
SEL1L
CEMIP
PTK2B
MAP2
AL163541.1
S100A9
PALLD
DLGAP1
PTPRG
XRN1
NLRC5
APBB1IP
MEF2C-AS1
ADAM28
NELL1
EPSTI1
GRB2
DST
TRANK1
ZFPM2
MYO1D
ANKRD12
XAF1
PDCD4
ARHGAP25
CCM2
GALNTL6
FNDC3A
RAPGEF1
ITGA6
GMDS
CREB3L2
CPEB4
ZHX2
MAP3K1
PIP5K1B
GAB1
STK17B
PIP4K2A
KNTC1
PTPN1
CACNA1C
DIPK1A
COL1A1
CNTRL
STK4
CASP10
SEMA4D
CHST15
DENND4A
SP100
EPB41
ZDHHC14
DLG2
LINC02245
EDEM1
CCDC102B
FNDC3B
USP6NL
SPATS2
VCAN
UBE2J1
CIITA
SETX
C11orf80
ATP2B1
CARD11
NGLY1
WWOX
CALD1
FBH1
RHBDD1
ITPR1
SEC24A
COL1A2
FN1
PRKG1
COL3A1
FOXO3
LARGE1
PLXDC2
XBP1
SLC8A1
KCNMA1
FMNL2
MSR1
PLXDC2
TFEC
ZEB2
MRC1
SLCO2B1
ABR
BMP2K
CTSB
ITGAX
FYB1
LRMDA
FRMD4A
DMXL2
SLC1A3
ALOX5
SLC11A1
MERTK
SFMBT2
ZNF804A
FRMD4B
CCDC88A
CHST11
ARHGAP18
ATP8B4
GPNMB
ABCA1
RTN1
HLA-DRA
PTPRJ
MITF
RASSF4
DOCK8
SLC16A10
DOCK10
SAMHD1
PDE4B
NPL
UBE2E2
MCTP1
RAB31
CD74
DOCK2
SGK1
HLA-DRB1
FMN1
CSF2RA
CIITA
TRPM2
SRGN
MS4A6A
MYO1F
TBXAS1
MYO5A
AOAH
IQGAP2
ADAP2
CD86
MOB3B
WDFY4
DPYD
RAB20
PLXNC1
LCP2
SAMSN1
SYK
TLR2
ABCG1
EPB41L3
PLAUR
CD163
ST18
FPR3
FHAD1
RGS1
ST3GAL6
HLA-DPB1
CD83
CLEC7A
SLC8A1-AS1
HCK
CYRIA
PLEK
CTSZ
CAMK1D
CSF1R
PTPRC
HLA-DPA1
PIK3R5
PLAU
DAB2
FCGR2C
HAVCR2
PRKCB
P2RX7
HLA-DQB1
MB21D2
BCAT1
LYZ
SPI1
PIK3AP1
NRP2
HLA-DMB
NCKAP1L
CYBB
HLA-DQA1
PLA2G7
PREX1
SLC7A7
LAPTM5
STAB1
FCGR2A
CMKLR1
PALD1
FLVCR2
EMILIN2
C22orf34
SH2B3
GAS2L3
MS4A7
ITGAM
SIRPA
CD4
GAS7
MMP2-AS1
FGR
CCDC170
ARRB2
CREB5
FLI1
ARHGAP15
CD84
KLHL6
AXL
GAB3
CYTH4
VASH1
IL10RA
LAIR1
PARVG
TYROBP
CD53
ITPR2
IL18
PARD3
LNCAROD
MECOM
LDLRAD4
ATG7
DOCK4
MAGI1
SLC36A1
NCF2
QKI
CEP170
VAV1
PDE4D
PBX3
VAV3
GNB4
CPED1
AL356124.1
SPRED1
PSAP
ACER3
MFSD1
LINC01876
CADPS2
LRRK1
PATJ
TIAM1
TGFBI
MYO9B
EFNA5
APBB1IP
GRK3
DOCK11
TNFRSF1B
FMNL3
SLC9A9
DENND3
COTL1
RBPMS
PTPRK
APOE
SLC2A3
MAST4
ITGB2
PLCL2
GNAQ
GRB2
NRP1
ALCAM
ZNF331
PLEKHA2
TRPS1
PLCB1
TNS3
MGAT4A
MTUS1
SYNE2
KCNQ1OT1
RBFOX2
SNED1
GSAP
PHACTR1
KCNAB2
YAP1
RAPGEF1
KIF26B
FAAH2
EPB41L2
INPP4B
ETV6
FKBP15
TMC5
AGAP1
INPP5D
NFIB
CDC42BPA
TANC1
DNAH14
TFPI
SHANK2
TC2N
SLC2A9
SPP1
SH3D19
TMEM51
SAMD12
CNTLN
GULP1
CYP27A1
CLDN10-AS1
TACC2
ENAH
ST3GAL1
NCKAP1
LITAF
PAWR
PPP1R13B
GAB2
RBM47
CATSPERB
C20orf194
MGAT1
MYO6
MCTP2
ELF3
LRRK2
FNBP1L
GRHL2
LSAMP
CLDN10
PLCH1
CAPN8
CPVL
TTYH3
TFRC
CTSL
TCIM
SMAP2
ZSWIM6
ABLIM1
SORBS2
ARHGAP22
ATP1B1
AOPEP
MIPOL1
JAK2
LIMCH1
ATP6V1B2
IGF1R
ARHGEF38
GNGT1
MSI2
STK33
RAPGEF5
CMTM8
SNX29
GPR39
ARHGAP31
MID1
EPSTI1
CASC15
DNAH5
RALGPS2
COLEC12
CELF2
LINC01090
GRAMD1B
LINC00511
PTPRG
FILIP1
MLLT3
LARGE1
ARHGEF28
PDE10A
STARD13
GLIS3
ST8SIA4
SLC7A2
SGPP2
SAMD9L
KCNMB2-AS1
KIAA1217
DDAH1
TNFSF13B
AC011346.1
MEIS2
PICALM
GNA14
RNF130
PRICKLE2
DANT2
RBPJ
MIR31HG
MIR100HG
DAPK1
FAM20C
PTPN14
PPP1R9A
PRKAG2
LPCAT2
GPR137B
STK32A
MAOA
MACROD2
AMPD3
AKR1C3
SPAG16
AL513166.1
VPS8
RANBP17
AC093535.1
MANBA
AC011287.1
LINC01091
LGR4
CTSC
AC013652.1
AKR1C2
PARP12
AC007319.1
AC027117.2
AC010343.3
PLCL1
LINC02882
ERRFI1
LINC02163
CASC9
NAALADL2
CYTH1
AL583808.1
PARD3B
GRIK2
UGDH
PRKD1
F3
SFTPB
ANO3
LINC02257
B4GALNT3
MEF2A
CTSD
BCAS1
MGST1
SYT1
AC008014.1
KAZN
CPS1
LINC00824
AC106799.2
CORO1C
BBOX1-AS1
AC112770.1
POU6F2
MAGI3
AL132857.1
ZFPM2-AS1
XBP1
AGBL4
EGFR
SLC16A14
LINC02208
SCARB1
LINC02864
AL136418.1
TSPAN8
SETBP1
AL138701.2
GRIA4
ARHGAP25
NKAIN2
SLC44A5
TTC7B
TEAD1
AL008633.1
AHI1
HGD
RNF149
ZNF438
ASAP1
CA8
AC079160.1
GSN
ARSB
CYP24A1
ID1
APBB2
SLC22A15
MIR2052HG
LYN
ZNF710
BTBD11
NR1H3
SBF2
SH3BGRL
EYS
MIR4713HG
ADPGK
LINC01937
NEDD4L
GNA13
LINC02147
AL136018.1
GRN
AKR1C1
LINC01362
CD36
RAI14
HERC1
AC093817.2
CCDC26
FCHSD2
PDE7B
SLC38A6
AL138828.1
OSBPL3
SLC4A7
AC012501.2
PPARD
CTSS
EML4
MAP2
HIF1A
AC114316.1
AC015923.1
PTCHD1
PTPRM
RASGEF1B
PBX1
SUSD6
ACSL1
NCEH1
DDX60L
SLC38A4
PIAS1
ARHGAP10
TET3
AC004470.2
DLG2
STX7
DENND1A
RNF13
DLEU7
AC023424.2
SAMD4A
ATP2C1
VAC14
RALA
SPECC1
CHODL
SLC7A11
ANO3-AS1
GPRIN3
ZFPM2
AC009690.1
DDHD1
OSBPL1A
NAA30
LCN2
MIR99AHG
SDCBP
RNF144B
TYMP
AL355834.2
ALPK1
LGMN
VOPP1
CD58
INSR
LIMS1
SLC39A11
SLC9A7
CEMIP
FNIP2
MACROH2A1
NELL1
MYO1E
DLGAP1
NPC1
NEBL
CERS6
TSPAN14
PARP14
TRAF3
GLUL
LHFPL2
CACNA1C
STAT1
GK
SIPA1L1
COL1A1
RORA
PLD5
PDGFC
CALD1
NCALD
SDK1
PRKG1
PRKCA
TPRG1
CCDC102B
PPARG
COL1A2
COL3A1
KYNU
GOLGA8A
PTPRC
THEMIS
BCL11B
FYN
CD96
CD247
ARHGAP15
SKAP1
LINC01934
TOX
PRKCH
AOAH
IKZF1
FYB1
CAMK4
CD2
RIPOR2
STAT4
LDLRAD4
ANKRD44
KLF12
GRAP2
AC079793.1
ITGA4
ST8SIA1
ITGAL
PYHIN1
PRKCQ
SAMD3
PRKCB
IL7R
ITK
RHOH
NELL2
ZNF831
IQGAP2
DOCK10
SEPTIN6
PPP1R16B
CD6
ETS1
LCP2
DOCK2
CHST11
LCK
PIK3CD
GNG2
MBNL1
SCML4
AC015911.11
TRAF3IP3
SPOCK2
ACAP1
DOCK1
SLFN12L
PREX1
TANC2
CTBP2
PTK2
RIN2
PARD3
TRIO
KCNQ1OT1
ABCC3
CELF2
FARP1
PSD3
DOCK8
RBM47
MECOM
APBB1IP
BCL2
TTC28
RBFOX2
MAGI1
PTPRK
KIF26B
RBPMS
UGGT2
CADPS2
CDC42BPA
FCHO2
DNAH14
MAML3
IGF1R
RASAL2
FGD6
NEDD4L
NAALADL2
WDFY3
TMC5
AOPEP
PARD3B
SLA
TANC1
MTUS1
SHANK2
ARHGAP24
TFPI
EFNA5
LRMDA
LINC01876
UNC13B
SH3D19
YAP1
SVIL
FGD4
DENND2B
OPHN1
L3MBTL4
FNDC3B
DOCK4
STK3
TMEM163
B2M
SESTD1
SPIRE1
DANT2
AC015923.1
AC007319.1
MYOF
ZFHX3
LSAMP
MIR99AHG
GULP1
ARHGAP32
PLEKHA7
CLEC2D
ELF3
ENAH
DAPK1
NFIB
PIP4K2A
PIK3R5
SNED1
KIF13A
FHIT
TACC2
RCSD1
DIP2C
EFCAB2
ATP1B1
CD53
TNIK
SAMSN1
CLDN10-AS1
CLDN10
NFATC2
PLCH1
DDAH1
APBB2
GLIS3
CASC15
SYNE2
KIAA1217
LINC01090
DNAH5
KYNU
NEAT1
LIMCH1
RALGPS2
STK10
HLA-B
ELL2
GPR39
STK33
LINC00511
MID1
CAPN8
PITPNC1
AC008014.1
GRHL2
CYTIP
DLEU7
AC011346.1
ZFPM2-AS1
KCNMB2-AS1
LGR4
SH3KBP1
PTPRM
SORBS2
MAOA
FLI1
PLA2G4A
GNA14
MT-CO1
MEIS2
LINC01091
EXT1
NLRC5
AC023590.1
GNGT1
ERRFI1
AKNA
PDE4D
UBE2E2
TNS3
TCIM
PRKD1
SLC38A1
PDE10A
MACROD2
SYT1
PTGR1
IRAK3
MT-ATP6
UGDH
ATP11A
SQSTM1
PTPRJ
PRICKLE2
MARCHF1
MIR100HG
AC027117.2
TNFAIP8
FILIP1
INPP5D
AKR1C3
AL513166.1
MT-CO3
THRB
DST
LINC02163
AC106799.2
PTPRG
TPST1
LINC02257
ASPH
SLC7A2
RAPGEF5
AC010343.3
SH3PXD2B
CDC14A
AC011287.1
AL583808.1
MAST4
MIR31HG
NKAIN2
GRIK2
AKT3
PLCL1
XBP1
CASC9
FGD3
SAT1
AKR1C2
F3
INSR
ANO3
C22orf34
SFTPB
LINC00824
BBOX1-AS1
RAI14
AL008633.1
AGBL4
TEAD1
SLC44A5
AC112770.1
TTN
CD36
POU6F2
FMNL2
MT-CO2
SLC7A11
AL132857.1
EGFR
LINC02864
AL138701.2
CPS1
EYS
BCAS1
PLCL2
CA8
EVL
PALLD
GRIA4
MYO1F
TNFAIP2
MIR2052HG
PPP2R2B
AC093895.1
LINC02208
EMB
TSPAN8
KCNQ3
AC079160.1
SLC16A14
RESF1
SLC9A9
MT-CYB
MIR4713HG
DLEU1
GCLC
IKZF3
HLA-A
UTRN
CCDC26
LINC01937
FNBP1
CDC42SE2
PDE3B
RASA3
LINC02147
PTPN22
ZEB1
AC012501.2
MAP2
MT-ND4
AC093817.2
ID1
EML4
CATSPERB
CYP24A1
KAT2B
SLC38A4
ACSL4
CEP85L
CARD11
SEMA4D
CCND3
PTCHD1
ARAP2
CCDC88C
ZFPM2
MT-ND2
TNRC6B
DLG2
LCP1
ARHGAP25
MT-ND1
JAZF1
ZFYVE28
MT-ND3
ELMO1
SMCHD1
AL163541.1
DOCK11
RNF213
ARHGAP42
PAG1
CNOT6L
SFMBT2
SMARCA2
XKR6
AC004470.2
RFTN1
HLA-C
AL355834.2
CEMIP
GLCCI1
RASGRP1
CASK
NIBAN1
CCDC102B
PDE7A
RAP1A
COL1A1
PPP2R5C
PCNX1
MYCBP2
CACNA1C
PARP8
NRP1
STK17B
AAK1
MBP
PCED1B
VCAN
TMC8
PLD5
ATM
TRERF1
OXNAD1
PLXDC2
ADAM19
PRKG1
STK17A
JAK1
EPB41
TMEM131L
MCUB
CALD1
ADD3
STK4
MEF2C
ARHGEF1
LINC01619
MT-ND5
MDFIC
CBLB
INPP4B
AF165147.1
TCF4
WIPF1
SIK3
SIDT1
CCM2
CD44
PDCD4
PHACTR2
SLC4A7
TNRC6C
HLA-E
HERC1
RAB8B
NLRP1
GPRIN3
ATF7IP
SMAP2
FN1
SDK1
ITPKB
TTC39C
COL1A2
MYO5A
CYTH1
PPP3CC
CYLD
RASA2
BTN3A1
PRKX
MGAT4A
COL3A1
ANK3
FOXO1
SENP7
SP100
NCK2
PCNX2
ATP8A1
CCSER2
PHTF2
VAV3
TSHZ2
DUSP16
PTK2B
STAT5B
CNTRL
ZC3HAV1
SARAF
NIN
SFI1
NFATC3
TSPAN5
STIM1
CYFIP2
NR3C1
FKBP5
BICDL1
SORL1
