# Supplementary material for: Molecular subtyping based on immune cell marker genes predicts prognosis and therapeutic response in patients with lung adenocarcinoma
Source: BMC Cancer. 2023 Nov 24;23:1141. doi: 10.1186/s12885-023-11579-7 (PMC10668343; doi:10.1186/s12885-023-11579-7)
Supplement: Supplementary file 4 — Additional file 4. Supplementary Table 3: Results of GO pathyway analysis of LICMGs [file 12885_2023_11579_MOESM4_ESM.xls]

## Sheet: GO
Supplementary Table 3: Results of GO pathyway analysis of LICMGs
ONTOLOGY	ID	Description	GeneRatio	BgRatio	pvalue	p.adjust	qvalue	geneID	Count
BP	GO:0045785	positive regulation of cell adhesion	75/812	446/18800	1.54494e-24	7.86531e-21	5.79435e-21	DOCK8/RHOH/ADAM19/ITGA4/DOCK1/MAGI1/PTPRC/NCKAP1L/RIN2/KIF26B/CD36/VAV1/ATM/DOCK5/SYK/NEDD9/PTK2B/APBB1IP/STK4/CARD11/FN1/FOXO3/XBP1/ALOX5/HLA-DRA/PTPRJ/CD74/HLA-DRB1/FMN1/CD86/PLAUR/HLA-DPB1/CD83/HLA-DPA1/DAB2/HAVCR2/HLA-DQB1/HLA-DMB/HLA-DQA1/PREX1/EMILIN2/SIRPA/CD4/IL18/VAV3/ITGB2/NRP1/PLEKHA2/TFRC/JAK2/TNFSF13B/LYN/LIMS1/PRKCA/FYN/SKAP1/PRKCQ/IL7R/CD6/ETS1/LCK/SPOCK2/B2M/ZFHX3/HLA-A/UTRN/PTPN2…	75
BP	GO:0022407	regulation of cell-cell adhesion	72/812	456/18800	6.28234e-22	1.59917e-18	1.1781e-18	BLK/DOCK8/RHOH/ADAM19/ITGA4/LAX1/MAGI1/PTPRC/NCKAP1L/EFNA5/RIPOR2/KIF26B/VAV1/BMP6/SYK/FGL1/TMEM131L/CARD11/PRKG1/FOXO3/XBP1/ALOX5/GPNMB/HLA-DRA/CD74/HLA-DRB1/CD86/PLAUR/HLA-DPB1/CD83/HLA-DPA1/HAVCR2/HLA-DQB1/SPI1/HLA-DMB/HLA-DQA1/LAPTM5/EMILIN2/SH2B3/SIRPA/CD4/IL18/ITGB2/PAWR/TFRC/JAK2/TNFSF13B/LYN/PRKCA/FYN/SKAP1/PRKCQ/IL7R/CD6/ETS1/LCK/PTK2/B2M/AKNA/HLA-A/PTPN22/PAG1/RASGRP1/MBP/JAK1/CBLB/CD44…	72
BP	GO:1903131	mononuclear cell differentiation	69/812	433/18800	2.79163e-21	4.73739e-18	3.49003e-18	PLCG2/MS4A1/POU2AF1/BLK/INPP5D/DOCK2/IRF4/RHOH/BCL2/IKZF1/HDAC9/IKZF3/ITGA4/DOCK10/PTPRC/NCKAP1L/TOX/BLNK/PRDM1/PLCL2/VAV1/ATM/TPD52/SPINK5/PIR/PIK3CD/SYK/TMEM131L/PTK2B/CARD11/FOXO3/XBP1/MERTK/HLA-DRA/PTPRJ/CD74/HLA-DRB1/TRPM2/CD86/CD83/CSF1R/SPI1/PREX1/CD4/AXL/IL18/DOCK11/ST3GAL1/CTSL/TNFSF13B/RBPJ/LYN/PBX1/RORA/PPARG/THEMIS/BCL11B/CAMK4/CD2/IL7R/ITK/LCK/B2M/HLA-B/PTPN22/ZEB1/RASGRP1/ITPKB/STAT…	69
BP	GO:0002764	immune response-regulating signaling pathway	71/812	482/18800	6.96145e-20	8.86019e-17	6.52728e-17	IGLL5/PLCG2/MS4A1/BLK/CD38/MEF2C/PRKCB/INPP5D/IRF4/BCL2/KLHL6/LAX1/PTPRC/NCKAP1L/BLNK/PIK3AP1/LGR4/CD36/PLCL2/VAV1/IRAK3/PDE4B/ESR1/PIK3CD/SYK/PDE4D/SLC15A2/BANK1/SEC14L1/TRAF3/MAP3K1/CARD11/FYB1/PTPRJ/HLA-DRB1/LCP2/TLR2/FPR3/HLA-DPB1/CLEC7A/HCK/HAVCR2/HLA-DQB1/LAPTM5/CMKLR1/FGR/ARRB2/TYROBP/VAV3/PAWR/COLEC12/LYN/NR1H3/CTSS/ALPK1/THEMIS/FYN/CD247/SKAP1/PRKCH/PRKCQ/ITK/LCK/PTK2/NFATC2/HLA-A/PTPN22…	71
BP	GO:0030098	lymphocyte differentiation	62/812	382/18800	1.23874e-19	1.26128e-16	9.29183e-17	PLCG2/MS4A1/POU2AF1/INPP5D/DOCK2/IRF4/RHOH/BCL2/IKZF1/HDAC9/IKZF3/ITGA4/DOCK10/PTPRC/NCKAP1L/TOX/BLNK/PRDM1/PLCL2/VAV1/ATM/TPD52/SPINK5/PIK3CD/SYK/TMEM131L/PTK2B/CARD11/FOXO3/XBP1/MERTK/HLA-DRA/PTPRJ/CD74/HLA-DRB1/CD86/CD83/SPI1/PREX1/CD4/AXL/IL18/DOCK11/ST3GAL1/CTSL/TNFSF13B/RBPJ/PBX1/RORA/THEMIS/BCL11B/CAMK4/CD2/IL7R/ITK/LCK/B2M/PTPN22/ZEB1/RASGRP1/ITPKB/STAT5B	62
BP	GO:0022409	positive regulation of cell-cell adhesion	53/812	291/18800	3.21863e-19	2.73101e-16	2.01193e-16	DOCK8/RHOH/ADAM19/ITGA4/MAGI1/PTPRC/NCKAP1L/KIF26B/VAV1/SYK/CARD11/FOXO3/XBP1/ALOX5/HLA-DRA/CD74/HLA-DRB1/CD86/PLAUR/HLA-DPB1/CD83/HLA-DPA1/HAVCR2/HLA-DQB1/HLA-DMB/HLA-DQA1/EMILIN2/SIRPA/CD4/IL18/ITGB2/TFRC/JAK2/TNFSF13B/LYN/FYN/SKAP1/PRKCQ/IL7R/CD6/ETS1/LCK/B2M/HLA-A/PTPN22/RASGRP1/JAK1/CD44/HLA-E/ITPKB/ANK3/NCK2/STAT5B	53
BP	GO:0007159	leukocyte cell-cell adhesion	61/812	381/18800	4.95437e-19	3.60324e-16	2.6545e-16	DOCK8/RHOH/ITGA4/LAX1/PTPRC/NCKAP1L/RIPOR2/PECAM1/VAV1/SYK/FGL1/TMEM131L/S100A9/SEMA4D/CARD11/FOXO3/XBP1/ALOX5/GPNMB/HLA-DRA/CD74/HLA-DRB1/CD86/HLA-DPB1/CD83/HLA-DPA1/HAVCR2/HLA-DQB1/HLA-DMB/HLA-DQA1/LAPTM5/SIRPA/CD4/IL18/ITGB2/PAWR/TFRC/JAK2/TNFSF13B/LYN/FYN/SKAP1/ITGAL/PRKCQ/IL7R/CD6/ETS1/LCK/B2M/STK10/EXT1/HLA-A/PTPN22/PAG1/RASGRP1/CBLB/CD44/HLA-E/ITPKB/NCK2/STAT5B	61
BP	GO:0050863	regulation of T cell activation	57/812	342/18800	1.08727e-18	6.91913e-16	5.09731e-16	IRF4/DOCK8/RHOH/LAX1/PTPRC/NCKAP1L/TOX/RIPOR2/PRDM1/VAV1/SPINK5/SYK/FGL1/TMEM131L/CARD11/FOXO3/XBP1/GPNMB/HLA-DRA/CD74/HLA-DRB1/CD86/HLA-DPB1/CD83/HLA-DPA1/HAVCR2/HLA-DQB1/HLA-DMB/HLA-DQA1/LAPTM5/SIRPA/CD4/IL18/TNFRSF1B/PAWR/TFRC/JAK2/TNFSF13B/LYN/FYN/CAMK4/CD2/PRKCQ/IL7R/CD6/LCK/B2M/HLA-A/PTPN22/ZEB1/PAG1/RASGRP1/CBLB/HLA-E/ITPKB/NCK2/STAT5B	57
BP	GO:0002429	immune response-activating cell surface receptor signaling pathway	52/812	300/18800	6.60055e-18	3.36034e-15	2.47555e-15	IGLL5/PLCG2/MS4A1/BLK/CD38/MEF2C/PRKCB/INPP5D/BCL2/KLHL6/LAX1/PTPRC/NCKAP1L/BLNK/PLCL2/VAV1/PDE4B/PIK3CD/SYK/PDE4D/BANK1/CARD11/FYB1/PTPRJ/HLA-DRB1/LCP2/FPR3/HLA-DPB1/CLEC7A/HCK/HLA-DQB1/LAPTM5/CMKLR1/FGR/TYROBP/VAV3/PAWR/LYN/THEMIS/FYN/CD247/SKAP1/PRKCH/ITK/LCK/PTK2/NFATC2/HLA-A/PTPN22/RFTN1/CBLB/BTN3A1	52
BP	GO:0002757	immune response-activating signal transduction	52/812	300/18800	6.60055e-18	3.36034e-15	2.47555e-15	IGLL5/PLCG2/MS4A1/BLK/CD38/MEF2C/PRKCB/INPP5D/BCL2/KLHL6/LAX1/PTPRC/NCKAP1L/BLNK/PLCL2/VAV1/PDE4B/PIK3CD/SYK/PDE4D/BANK1/CARD11/FYB1/PTPRJ/HLA-DRB1/LCP2/FPR3/HLA-DPB1/CLEC7A/HCK/HLA-DQB1/LAPTM5/CMKLR1/FGR/TYROBP/VAV3/PAWR/LYN/THEMIS/FYN/CD247/SKAP1/PRKCH/ITK/LCK/PTK2/NFATC2/HLA-A/PTPN22/RFTN1/CBLB/BTN3A1	52
BP	GO:0002768	immune response-regulating cell surface receptor signaling pathway	54/812	328/18800	1.59773e-17	7.39461e-15	5.44759e-15	IGLL5/PLCG2/MS4A1/BLK/CD38/MEF2C/PRKCB/INPP5D/BCL2/KLHL6/LAX1/PTPRC/NCKAP1L/BLNK/PLCL2/VAV1/PDE4B/PIK3CD/SYK/PDE4D/BANK1/MAP3K1/CARD11/FYB1/PTPRJ/HLA-DRB1/LCP2/FPR3/HLA-DPB1/CLEC7A/HCK/HLA-DQB1/LAPTM5/CMKLR1/FGR/TYROBP/VAV3/PAWR/LYN/THEMIS/FYN/CD247/SKAP1/PRKCH/PRKCQ/ITK/LCK/PTK2/NFATC2/HLA-A/PTPN22/RFTN1/CBLB/BTN3A1	54
BP	GO:0070661	leukocyte proliferation	54/812	330/18800	2.1059e-17	8.8107e-15	6.49082e-15	ST6GAL1/MS4A1/BLK/CD38/MEF2C/INPP5D/DOCK2/DOCK8/BCL2/IKZF3/MZB1/PTPRC/NCKAP1L/PLCL2/ATM/SYK/TMEM131L/CARD11/SLC11A1/GPNMB/CD74/HLA-DRB1/CSF2RA/CD86/HLA-DPB1/CSF1R/HLA-DPA1/HAVCR2/P2RX7/HLA-DMB/TYROBP/IL18/VAV3/TNFRSF1B/PAWR/TFRC/JAK2/TNFSF13B/LYN/FYN/PRKCQ/IL7R/CD6/PTK2/NFATC2/HLA-A/PTPN22/CCND3/RASGRP1/CBLB/HLA-E/BTN3A1/NCK2/STAT5B	54
BP	GO:1903039	positive regulation of leukocyte cell-cell adhesion	46/812	245/18800	2.24984e-17	8.8107e-15	6.49082e-15	DOCK8/RHOH/ITGA4/PTPRC/NCKAP1L/VAV1/SYK/CARD11/FOXO3/XBP1/ALOX5/HLA-DRA/CD74/HLA-DRB1/CD86/HLA-DPB1/CD83/HLA-DPA1/HAVCR2/HLA-DQB1/HLA-DMB/HLA-DQA1/SIRPA/CD4/IL18/ITGB2/TFRC/JAK2/TNFSF13B/LYN/FYN/SKAP1/PRKCQ/IL7R/CD6/ETS1/LCK/B2M/HLA-A/PTPN22/RASGRP1/CD44/HLA-E/ITPKB/NCK2/STAT5B	46
BP	GO:1903037	regulation of leukocyte cell-cell adhesion	55/812	344/18800	3.06099e-17	1.09728e-14	8.08365e-15	DOCK8/RHOH/ITGA4/LAX1/PTPRC/NCKAP1L/RIPOR2/VAV1/SYK/FGL1/TMEM131L/CARD11/FOXO3/XBP1/ALOX5/GPNMB/HLA-DRA/CD74/HLA-DRB1/CD86/HLA-DPB1/CD83/HLA-DPA1/HAVCR2/HLA-DQB1/HLA-DMB/HLA-DQA1/LAPTM5/SIRPA/CD4/IL18/ITGB2/PAWR/TFRC/JAK2/TNFSF13B/LYN/FYN/SKAP1/PRKCQ/IL7R/CD6/ETS1/LCK/B2M/HLA-A/PTPN22/PAG1/RASGRP1/CBLB/CD44/HLA-E/ITPKB/NCK2/STAT5B	55
BP	GO:0032943	mononuclear cell proliferation	51/812	300/18800	3.23301e-17	1.09728e-14	8.08365e-15	ST6GAL1/MS4A1/BLK/CD38/MEF2C/INPP5D/DOCK2/DOCK8/BCL2/IKZF3/MZB1/PTPRC/NCKAP1L/PLCL2/ATM/SYK/TMEM131L/CARD11/SLC11A1/GPNMB/CD74/HLA-DRB1/CD86/HLA-DPB1/HLA-DPA1/HAVCR2/P2RX7/HLA-DMB/TYROBP/IL18/VAV3/TNFRSF1B/PAWR/TFRC/JAK2/TNFSF13B/LYN/FYN/PRKCQ/IL7R/CD6/NFATC2/HLA-A/PTPN22/CCND3/RASGRP1/CBLB/HLA-E/BTN3A1/NCK2/STAT5B	51
BP	GO:0046651	lymphocyte proliferation	50/812	296/18800	8.74418e-17	2.78229e-14	2.0497e-14	MS4A1/BLK/CD38/MEF2C/INPP5D/DOCK2/DOCK8/BCL2/IKZF3/MZB1/PTPRC/NCKAP1L/PLCL2/ATM/SYK/TMEM131L/CARD11/SLC11A1/GPNMB/CD74/HLA-DRB1/CD86/HLA-DPB1/HLA-DPA1/HAVCR2/P2RX7/HLA-DMB/TYROBP/IL18/VAV3/TNFRSF1B/PAWR/TFRC/JAK2/TNFSF13B/LYN/FYN/PRKCQ/IL7R/CD6/NFATC2/HLA-A/PTPN22/CCND3/RASGRP1/CBLB/HLA-E/BTN3A1/NCK2/STAT5B	50
BP	GO:0002696	positive regulation of leukocyte activation	60/812	421/18800	2.83745e-16	8.49733e-14	6.25996e-14	IGLL5/CD38/MEF2C/INPP5D/DOCK8/RHOH/BCL2/PTPRC/NCKAP1L/TOX/PLA2G4A/VAV1/SYK/CARD11/FOXO3/XBP1/HLA-DRA/CD74/HLA-DRB1/CD86/HLA-DPB1/CD83/CLEC7A/HLA-DPA1/HAVCR2/HLA-DQB1/HLA-DMB/HLA-DQA1/ITGAM/SIRPA/CD4/FGR/AXL/TYROBP/IL18/VAV3/ITGB2/GAB2/LRRK2/TFRC/JAK2/TNFSF13B/CTSC/LYN/FYN/CD2/PRKCQ/IL7R/CD6/LCK/B2M/NFATC2/SH3KBP1/HLA-A/PTPN22/RASGRP1/HLA-E/ITPKB/NCK2/STAT5B	60
BP	GO:0050867	positive regulation of cell activation	61/812	436/18800	3.85138e-16	1.0893e-13	8.02483e-14	IGLL5/CD38/MEF2C/INPP5D/DOCK8/RHOH/BCL2/PTPRC/NCKAP1L/TOX/PLA2G4A/VAV1/SYK/CARD11/FOXO3/XBP1/HLA-DRA/CD74/HLA-DRB1/CD86/HLA-DPB1/CD83/CLEC7A/PLEK/HLA-DPA1/HAVCR2/HLA-DQB1/HLA-DMB/HLA-DQA1/ITGAM/SIRPA/CD4/FGR/AXL/TYROBP/IL18/VAV3/ITGB2/GAB2/LRRK2/TFRC/JAK2/TNFSF13B/CTSC/LYN/FYN/CD2/PRKCQ/IL7R/CD6/LCK/B2M/NFATC2/SH3KBP1/HLA-A/PTPN22/RASGRP1/HLA-E/ITPKB/NCK2/STAT5B	61
BP	GO:0050851	antigen receptor-mediated signaling pathway	44/812	244/18800	5.38792e-16	1.44368e-13	1.06356e-13	IGLL5/PLCG2/MS4A1/BLK/CD38/MEF2C/PRKCB/INPP5D/BCL2/KLHL6/LAX1/PTPRC/NCKAP1L/BLNK/PLCL2/PDE4B/PIK3CD/SYK/PDE4D/BANK1/CARD11/FYB1/PTPRJ/HLA-DRB1/LCP2/HLA-DPB1/HLA-DQB1/LAPTM5/VAV3/PAWR/LYN/THEMIS/FYN/CD247/SKAP1/PRKCH/ITK/LCK/NFATC2/HLA-A/PTPN22/RFTN1/CBLB/BTN3A1	44
BP	GO:0051056	regulation of small GTPase mediated signal transduction	48/812	299/18800	2.86611e-15	7.29569e-13	5.37471e-13	DOCK2/ARHGAP15/P2RY8/DOCK8/RALGPS2/PSD3/RIPOR2/OPHN1/VAV1/ARHGEF28/DENND3/LPAR1/OGT/ARHGAP26/ARHGAP25/DENND4A/COL3A1/ABR/ARHGAP18/ABCA1/PREX1/CYTH4/VAV3/TIAM1/MYO9B/APOE/NRP1/ARHGAP22/ARHGAP31/STARD13/CYTH1/GNA13/ARHGAP10/DENND1A/SIPA1L1/TRIO/ARHGAP24/FGD4/ARHGAP32/SQSTM1/FGD3/CDC42SE2/RASA3/ARHGAP42/RASGRP1/ARHGEF1/ITPKB/RASA2	48
BP	GO:0002253	activation of immune response	55/812	386/18800	5.22303e-15	1.26621e-12	9.32814e-13	IGLL5/PLCG2/MS4A1/BLK/CD38/MEF2C/PRKCB/INPP5D/BCL2/KLHL6/AIM2/LAX1/ZBP1/PTPRC/NCKAP1L/BLNK/PLCL2/VAV1/PDE4B/PIK3CD/SYK/PDE4D/BANK1/CARD11/FYB1/PTPRJ/HLA-DRB1/LCP2/FPR3/HLA-DPB1/CLEC7A/HCK/HLA-DQB1/LAPTM5/CMKLR1/FGR/TYROBP/VAV3/PAWR/LYN/THEMIS/FYN/CD247/SKAP1/PRKCH/PYHIN1/ITK/LCK/PTK2/NFATC2/HLA-A/PTPN22/RFTN1/CBLB/BTN3A1	55
BP	GO:0043087	regulation of GTPase activity	53/812	364/18800	6.68561e-15	1.54711e-12	1.13975e-12	ARHGAP15/DOCK8/RASGRP3/RALGPS2/DOCK10/EFNA5/RIPOR2/RABGAP1L/RASAL2/VAV1/TBC1D9/NEDD9/TBC1D22A/PTK2B/ARHGAP25/RAPGEF1/ITGA6/SEMA4D/USP6NL/PRKG1/ABR/IQGAP2/ADAP2/PLXNC1/RGS1/PREX1/ARRB2/VAV3/TIAM1/DOCK11/LRRK2/ARHGAP22/RAPGEF5/PICALM/GPR137B/CORO1C/ASAP1/SBF2/RASGEF1B/LIMS1/SIPA1L1/PTK2/FGD6/ARHGAP24/FGD4/FGD3/RASA3/ARAP2/ARHGAP42/RASGRP1/RAP1A/CBLB/RASA2	53
BP	GO:0070663	regulation of leukocyte proliferation	43/812	254/18800	1.20766e-14	2.67314e-12	1.96929e-12	ST6GAL1/BLK/CD38/MEF2C/INPP5D/BCL2/IKZF3/MZB1/PTPRC/NCKAP1L/ATM/SYK/TMEM131L/CARD11/GPNMB/CD74/HLA-DRB1/CSF2RA/CD86/HLA-DPB1/CSF1R/HLA-DPA1/HAVCR2/HLA-DMB/TYROBP/IL18/VAV3/TNFRSF1B/PAWR/TFRC/JAK2/TNFSF13B/LYN/PRKCQ/CD6/PTK2/NFATC2/HLA-A/PTPN22/CBLB/HLA-E/NCK2/STAT5B	43
BP	GO:0050870	positive regulation of T cell activation	40/812	223/18800	1.40933e-14	2.98955e-12	2.20239e-12	DOCK8/RHOH/PTPRC/NCKAP1L/VAV1/SYK/CARD11/FOXO3/XBP1/HLA-DRA/CD74/HLA-DRB1/CD86/HLA-DPB1/CD83/HLA-DPA1/HAVCR2/HLA-DQB1/HLA-DMB/HLA-DQA1/SIRPA/CD4/IL18/TFRC/JAK2/TNFSF13B/LYN/FYN/PRKCQ/IL7R/CD6/LCK/B2M/HLA-A/PTPN22/RASGRP1/HLA-E/ITPKB/NCK2/STAT5B	40
BP	GO:0051251	positive regulation of lymphocyte activation	52/812	371/18800	5.80231e-14	1.18158e-11	8.70468e-12	IGLL5/CD38/MEF2C/INPP5D/DOCK8/RHOH/BCL2/PTPRC/NCKAP1L/TOX/VAV1/SYK/CARD11/FOXO3/XBP1/HLA-DRA/CD74/HLA-DRB1/CD86/HLA-DPB1/CD83/CLEC7A/HLA-DPA1/HAVCR2/HLA-DQB1/HLA-DMB/HLA-DQA1/SIRPA/CD4/AXL/TYROBP/IL18/VAV3/TFRC/JAK2/TNFSF13B/LYN/FYN/PRKCQ/IL7R/CD6/LCK/B2M/NFATC2/SH3KBP1/HLA-A/PTPN22/RASGRP1/HLA-E/ITPKB/NCK2/STAT5B	52
BP	GO:0032944	regulation of mononuclear cell proliferation	40/812	233/18800	6.40088e-14	1.25334e-11	9.23334e-12	ST6GAL1/BLK/CD38/MEF2C/INPP5D/BCL2/IKZF3/MZB1/PTPRC/NCKAP1L/ATM/SYK/TMEM131L/CARD11/GPNMB/CD74/HLA-DRB1/CD86/HLA-DPB1/HLA-DPA1/HAVCR2/HLA-DMB/TYROBP/IL18/VAV3/TNFRSF1B/PAWR/TFRC/JAK2/TNFSF13B/LYN/PRKCQ/CD6/NFATC2/HLA-A/PTPN22/CBLB/HLA-E/NCK2/STAT5B	40
BP	GO:0042113	B cell activation	49/812	336/18800	6.77712e-14	1.27786e-11	9.41398e-12	IGLL5/PLCG2/MS4A1/POU2AF1/BLK/CD38/MEF2C/PRKCB/INPP5D/BCL2/HDAC9/IKZF3/FCRL1/MZB1/ITGA4/LAX1/DOCK10/PTPRC/NCKAP1L/SAMSN1/BLNK/PLCL2/ATM/TPD52/PIK3CD/SYK/BANK1/PTK2B/CARD11/XBP1/PTPRJ/CD74/CD86/SPI1/LAPTM5/TYROBP/VAV3/DOCK11/ST3GAL1/PAWR/TFRC/TNFSF13B/RBPJ/LYN/IL7R/NFATC2/SH3KBP1/RASGRP1/STAT5B	49
BP	GO:0050670	regulation of lymphocyte proliferation	39/812	230/18800	1.99484e-13	3.62705e-11	2.67204e-11	BLK/CD38/MEF2C/INPP5D/BCL2/IKZF3/MZB1/PTPRC/NCKAP1L/ATM/SYK/TMEM131L/CARD11/GPNMB/CD74/HLA-DRB1/CD86/HLA-DPB1/HLA-DPA1/HAVCR2/HLA-DMB/TYROBP/IL18/VAV3/TNFRSF1B/PAWR/TFRC/JAK2/TNFSF13B/LYN/PRKCQ/CD6/NFATC2/HLA-A/PTPN22/CBLB/HLA-E/NCK2/STAT5B	39
BP	GO:0001819	positive regulation of cytokine production	58/812	475/18800	8.31234e-13	1.45839e-10	1.07439e-10	PLCG2/POU2AF1/POU2F2/IRF4/AIM2/PTPRC/PLCB1/CD36/F3/IRAK3/PDE4B/PIK3CD/SYK/PDE4D/EIF2AK3/CARD11/XBP1/SLC11A1/PTPRJ/CD74/CD86/TLR2/HLA-DPB1/CD83/CLEC7A/CSF1R/HLA-DPA1/HAVCR2/P2RX7/CYBB/LAPTM5/CD4/FGR/CD84/TYROBP/IL18/LRRK2/JAK2/HIF1A/CD58/STAT1/RORA/CD2/PYHIN1/PRKCQ/ITK/CD6/B2M/HLA-A/PTPN22/RFTN1/RASGRP1/MBP/HLA-E/NLRP1/BTN3A1/STAT5B/SORL1	58
BP	GO:0006909	phagocytosis	45/812	310/18800	8.59391e-13	1.45839e-10	1.07439e-10	IGLL5/PLCG2/DOCK2/RHOH/XKR6/CAMK1D/DOCK1/PTPRC/NCKAP1L/GULP1/PECAM1/CD36/ELMO1/VAV1/SYK/ARHGAP25/MSR1/SLC11A1/MERTK/ABCA1/PTPRJ/RAB31/RAB20/TLR2/CLEC7A/HCK/P2RX7/ITGAM/SIRPA/FGR/AXL/TYROBP/NCF2/VAV3/ITGB2/COLEC12/CORO1C/SCARB1/GSN/LYN/NR1H3/FYN/ITGAL/PTK2/CDC42SE2	45
BP	GO:0070665	positive regulation of leukocyte proliferation	31/812	158/18800	1.14803e-12	1.88536e-10	1.38894e-10	ST6GAL1/CD38/MEF2C/BCL2/PTPRC/NCKAP1L/SYK/CARD11/CD74/CSF2RA/CD86/HLA-DPB1/CSF1R/HLA-DPA1/HAVCR2/HLA-DMB/IL18/VAV3/TFRC/JAK2/TNFSF13B/LYN/PRKCQ/CD6/PTK2/NFATC2/HLA-A/PTPN22/HLA-E/NCK2/STAT5B	31
BP	GO:0007229	integrin-mediated signaling pathway	25/812	107/18800	3.06705e-12	4.87949e-10	3.5947e-10	FUT8/ITGA4/DOCK1/VAV1/SYK/NEDD9/PTK2B/DST/CCM2/ITGA6/FN1/COL3A1/ITGAX/FYB1/HCK/PLEK/ITGAM/FGR/VAV3/ITGB2/NRP1/PRKD1/LIMS1/ITGAL/PTK2	25
BP	GO:0007265	Ras protein signal transduction	47/812	347/18800	3.37758e-12	5.21068e-10	3.8387e-10	P2RY8/RHOH/RAB30/RASGRP3/RALGPS2/PSD3/RIPOR2/OPHN1/SHTN1/ELMO1/RIPOR1/ARHGEF28/DENND3/LPAR1/OGT/GRB2/RAPGEF1/DENND4A/COL1A2/COL3A1/ABCA1/CYTH4/TIAM1/MYO9B/APOE/NRP1/NCKAP1/RAPGEF5/STARD13/CYTH1/PRKD1/GNA13/RASGEF1B/DENND1A/RALA/SDCBP/GRAP2/ARHGAP24/SQSTM1/CDC42SE2/RASA3/ARHGAP42/RASGRP1/RAP1A/ARHGEF1/ITPKB/RASA2	47
BP	GO:0030217	T cell differentiation	40/812	263/18800	3.63067e-12	5.43639e-10	4.00498e-10	DOCK2/IRF4/RHOH/BCL2/PTPRC/NCKAP1L/TOX/PRDM1/VAV1/SPINK5/PIK3CD/SYK/TMEM131L/CARD11/FOXO3/XBP1/HLA-DRA/CD74/HLA-DRB1/CD86/CD83/SPI1/PREX1/CD4/IL18/CTSL/RORA/THEMIS/BCL11B/CAMK4/CD2/IL7R/ITK/LCK/B2M/PTPN22/ZEB1/RASGRP1/ITPKB/STAT5B	40
BP	GO:0018212	peptidyl-tyrosine modification	49/812	376/18800	4.88836e-12	7.11047e-10	5.23826e-10	PLCG2/BLK/LRRK1/TTN/PTPRC/SAMSN1/EFNA5/IGF1R/PECAM1/CD36/BMP6/ERRFI1/SYK/FBXW7/BANK1/NEDD9/PTK2B/PTPN1/SEMA4D/MERTK/PTPRJ/CD74/CLEC7A/HCK/CSF1R/SH2B3/CD4/FGR/ARRB2/AXL/IL18/ITGB2/NRP1/JAK2/EGFR/LYN/INSR/PARP14/PDGFC/FYN/ITK/LCK/PTK2/TPST1/ZFYVE28/JAK1/CBLB/CD44/NCK2	49
BP	GO:0002274	myeloid leukocyte activation	37/812	232/18800	5.59061e-12	7.90606e-10	5.82437e-10	PLCG2/BLK/DOCK2/IRF4/RHOH/PTPRC/PLA2G4A/ATM/PIK3CD/SYK/FN1/SLC11A1/CD74/LCP2/TLR2/HAVCR2/SPI1/PREX1/ITGAM/FGR/CD84/TYROBP/IL18/ITGB2/GAB2/LRRK2/JAK2/RBPJ/GPR137B/CTSC/LYN/NR1H3/GRN/RORA/CAMK4/CD2/RASGRP1	37
BP	GO:0048002	antigen processing and presentation of peptide antigen	19/812	63/18800	9.78651e-12	1.34657e-09	9.92015e-10	SLC11A1/HLA-DRA/CD74/HLA-DRB1/HLA-DPB1/HLA-DPA1/HLA-DQB1/HLA-DMB/HLA-DQA1/CTSL/CTSD/CTSS/LGMN/B2M/HLA-B/MARCHF1/HLA-A/HLA-C/HLA-E	19
BP	GO:0042098	T cell proliferation	34/812	204/18800	1.16345e-11	1.55872e-09	1.1483e-09	DOCK2/DOCK8/PTPRC/NCKAP1L/SYK/TMEM131L/CARD11/SLC11A1/GPNMB/HLA-DRB1/CD86/HLA-DPB1/HLA-DPA1/HAVCR2/P2RX7/HLA-DMB/IL18/TNFRSF1B/PAWR/TFRC/JAK2/TNFSF13B/FYN/PRKCQ/CD6/HLA-A/PTPN22/CCND3/RASGRP1/CBLB/HLA-E/BTN3A1/NCK2/STAT5B	34
BP	GO:0002683	negative regulation of immune system process	52/812	425/18800	1.21872e-11	1.5909e-09	1.17201e-09	BLK/INPP5D/LAX1/PTPRC/NCKAP1L/SAMSN1/RIPOR2/PLCB1/PLCL2/ATM/IRAK3/SPINK5/RHBDF2/SYK/FBXW7/BANK1/FGL1/TMEM131L/NLRC5/COL3A1/MERTK/GPNMB/PTPRJ/SAMHD1/CD74/HLA-DRB1/CD86/HCK/HAVCR2/SPI1/LAPTM5/FGR/ARRB2/CD84/AXL/TYROBP/PAWR/GPR137B/LYN/NR1H3/GRN/PARP14/PPARG/FYN/CD96/IL7R/HLA-B/HLA-A/PTPN22/PAG1/CBLB/HLA-E	52
BP	GO:0018108	peptidyl-tyrosine phosphorylation	48/812	373/18800	1.27843e-11	1.62712e-09	1.19869e-09	PLCG2/BLK/LRRK1/TTN/PTPRC/SAMSN1/EFNA5/IGF1R/PECAM1/CD36/BMP6/ERRFI1/SYK/FBXW7/BANK1/NEDD9/PTK2B/PTPN1/SEMA4D/MERTK/PTPRJ/CD74/CLEC7A/HCK/CSF1R/SH2B3/CD4/FGR/ARRB2/AXL/IL18/ITGB2/NRP1/JAK2/EGFR/LYN/INSR/PARP14/PDGFC/FYN/ITK/LCK/PTK2/ZFYVE28/JAK1/CBLB/CD44/NCK2	48
BP	GO:0030888	regulation of B cell proliferation	19/812	64/18800	1.33618e-11	1.65915e-09	1.22229e-09	BLK/CD38/MEF2C/INPP5D/BCL2/IKZF3/MZB1/PTPRC/NCKAP1L/ATM/CARD11/CD74/TYROBP/VAV3/PAWR/TFRC/TNFSF13B/LYN/NFATC2	19
BP	GO:0002478	antigen processing and presentation of exogenous peptide antigen	15/812	38/18800	1.82615e-11	2.21356e-09	1.63072e-09	HLA-DRA/CD74/HLA-DRB1/HLA-DPB1/HLA-DPA1/HLA-DQB1/HLA-DMB/HLA-DQA1/CTSL/CTSD/CTSS/LGMN/B2M/HLA-A/HLA-E	15
BP	GO:0050852	T cell receptor signaling pathway	26/812	127/18800	2.80114e-11	3.31642e-09	2.4432e-09	PLCG2/INPP5D/PTPRC/PDE4B/PIK3CD/PDE4D/CARD11/FYB1/PTPRJ/HLA-DRB1/LCP2/HLA-DPB1/HLA-DQB1/LAPTM5/PAWR/THEMIS/FYN/CD247/SKAP1/ITK/LCK/HLA-A/PTPN22/RFTN1/CBLB/BTN3A1	26
BP	GO:0042100	B cell proliferation	23/812	100/18800	3.20671e-11	3.71031e-09	2.73338e-09	MS4A1/BLK/CD38/MEF2C/INPP5D/BCL2/IKZF3/MZB1/PTPRC/NCKAP1L/PLCL2/ATM/CARD11/CD74/TYROBP/VAV3/PAWR/TFRC/TNFSF13B/LYN/IL7R/NFATC2/RASGRP1	23
BP	GO:0007015	actin filament organization	53/812	450/18800	3.30413e-11	3.73807e-09	2.75383e-09	FCHSD2/RHOH/BCL2/TTN/NCKAP1L/SVIL/CYRIA/SPIRE1/SHTN1/ELMO1/SORBS2/RHOBTB3/ID1/LPAR1/LIMCH1/NEDD9/MICAL3/PTK2B/GRB2/MYO1D/ARHGAP25/CALD1/CCDC88A/ARHGAP18/FMN1/MYO1F/MYO5A/IQGAP2/HCK/PLEK/PREX1/GAS2L3/GAS7/COTL1/NRP1/PHACTR1/ENAH/NCKAP1/PAWR/MYO6/JAK2/PPP1R9A/CORO1C/GSN/MYO1E/NEBL/SH3KBP1/EVL/LCP1/ADD3/WIPF1/NCK2/CYFIP2	53
BP	GO:0002495	antigen processing and presentation of peptide antigen via MHC class II	14/812	34/18800	4.3799e-11	4.84741e-09	3.57108e-09	HLA-DRA/CD74/HLA-DRB1/HLA-DPB1/HLA-DPA1/HLA-DQB1/HLA-DMB/HLA-DQA1/CTSL/CTSD/CTSS/LGMN/B2M/MARCHF1	14
BP	GO:0050866	negative regulation of cell activation	34/812	216/18800	5.88259e-11	6.37197e-09	4.69421e-09	BLK/INPP5D/LAX1/PTPRC/NCKAP1L/SAMSN1/RIPOR2/ATM/GCLC/BANK1/FGL1/TMEM131L/PRKG1/MERTK/GPNMB/CD74/HLA-DRB1/CD86/HAVCR2/SPI1/LAPTM5/SH2B3/FGR/CD84/AXL/TYROBP/APOE/PAWR/LYN/NR1H3/GRN/PTPN22/PAG1/CBLB	34
BP	GO:0031589	cell-substrate adhesion	46/812	364/18800	6.42227e-11	6.81162e-09	5.0181e-09	ST6GAL1/BCL2/ITGA4/DOCK1/EFNA5/RIN2/PTPRK/CD36/DOCK5/ID1/LIMCH1/NEDD9/PTK2B/ITGA6/COL1A1/STK4/FN1/COL3A1/ITGAX/MERTK/PTPRJ/FMN1/PLAU/DAB2/PREX1/ITGAM/AXL/PARVG/TIAM1/ITGB2/NRP1/PLEKHA2/SNED1/JAK2/CORO1C/PPARD/LIMS1/CD96/SKAP1/ITGAL/SPOCK2/PTK2/UTRN/CASK/CD44/PRKX	46
BP	GO:0002263	cell activation involved in immune response	40/812	289/18800	7.26322e-11	7.54633e-09	5.55936e-09	PLCG2/POU2AF1/BLK/DOCK2/IRF4/DOCK10/PTPRC/NCKAP1L/TCIM/PLCL2/PIK3CD/SYK/PTK2B/APBB1IP/XBP1/SLC11A1/HLA-DRA/CD74/HLA-DRB1/CD86/CLEC7A/HAVCR2/SPI1/HLA-DMB/ITGAM/FGR/CD84/TYROBP/IL18/DOCK11/ITGB2/ST3GAL1/GAB2/TFRC/LYN/GRN/RORA/ITGAL/LCP1/RASGRP1	40
BP	GO:0002697	regulation of immune effector process	45/812	353/18800	7.77027e-11	7.91169e-09	5.82852e-09	PLCG2/BLK/IRF4/MZB1/PTPRC/NCKAP1L/CD36/VAV1/IRAK3/SPINK5/SYK/XBP1/HLA-DRA/PTPRJ/CD74/HLA-DRB1/CD86/CLEC7A/HAVCR2/P2RX7/SPI1/HLA-DMB/LAPTM5/ITGAM/FGR/ARRB2/CD84/TYROBP/IL18/TNFRSF1B/ITGB2/GAB2/TFRC/LYN/GRN/STX7/CD96/IL7R/B2M/HLA-B/HLA-A/PTPN22/RASGRP1/HLA-E/STAT5B	45
BP	GO:0032946	positive regulation of mononuclear cell proliferation	27/812	143/18800	8.31929e-11	8.30461e-09	6.11798e-09	ST6GAL1/CD38/MEF2C/BCL2/PTPRC/NCKAP1L/SYK/CARD11/CD74/CD86/HLA-DPB1/HLA-DPA1/HAVCR2/HLA-DMB/IL18/VAV3/TFRC/JAK2/TNFSF13B/PRKCQ/CD6/NFATC2/HLA-A/PTPN22/HLA-E/NCK2/STAT5B	27
BP	GO:0019886	antigen processing and presentation of exogenous peptide antigen via MHC class II	13/812	30/18800	1.00295e-10	9.8193e-09	7.23385e-09	HLA-DRA/CD74/HLA-DRB1/HLA-DPB1/HLA-DPA1/HLA-DQB1/HLA-DMB/HLA-DQA1/CTSL/CTSD/CTSS/LGMN/B2M	13
BP	GO:0022604	regulation of cell morphogenesis	41/812	305/18800	1.05551e-10	1.01389e-08	7.46931e-09	ST6GAL1/ARHGAP15/RHOH/DOCK1/EFNA5/SH3D19/RHOBTB3/BCL11A/DOCK5/NEDD4L/PDZD8/LPAR1/NEDD9/PTK2B/SEMA4D/EPB41/FN1/FMNL2/ARHGAP18/PLXNC1/EPB41L3/HCK/CSF1R/DAB2/PREX1/FGR/FMNL3/ITGB2/NRP1/SYT1/CORO1C/GNA13/LIMS1/FYN/PTK2/FGD6/FGD4/SH3KBP1/FGD3/CDC42SE2/CD44	41
BP	GO:0002504	antigen processing and presentation of peptide or polysaccharide antigen via MHC class II	14/812	36/18800	1.10195e-10	1.03889e-08	7.65349e-09	HLA-DRA/CD74/HLA-DRB1/HLA-DPB1/HLA-DPA1/HLA-DQB1/HLA-DMB/HLA-DQA1/CTSL/CTSD/CTSS/LGMN/B2M/MARCHF1	14
BP	GO:1903706	regulation of hemopoiesis	46/812	371/18800	1.22621e-10	1.13502e-08	8.36167e-09	MEF2C/INPP5D/IRF4/RHOH/IKZF3/PTPRC/NCKAP1L/TCIM/TOX/PRDM1/RBFOX2/SPINK5/MEIS2/SYK/FBXW7/TMEM131L/PTK2B/CARD11/FOXO3/XBP1/HLA-DRA/MITF/CD74/HLA-DRB1/CD86/CD83/SPI1/CD4/AXL/TYROBP/IL18/GPR137B/LYN/HIF1A/STAT1/PRKCA/CAMK4/CD2/IL7R/ETS1/B2M/HLA-B/ZEB1/RASGRP1/ITPKB/STAT5B	46
BP	GO:0019882	antigen processing and presentation	23/812	107/18800	1.38562e-10	1.25968e-08	9.28002e-09	WDFY4/SLC11A1/HLA-DRA/CD74/HLA-DRB1/HLA-DPB1/HLA-DPA1/HLA-DQB1/HLA-DMB/HLA-DQA1/CTSL/CTSD/CTSS/LGMN/B2M/HLA-B/EXT1/MARCHF1/HLA-A/RFTN1/HLA-C/HLA-E/RAB8B	23
BP	GO:0002366	leukocyte activation involved in immune response	39/812	285/18800	1.7738e-10	1.58428e-08	1.16714e-08	PLCG2/POU2AF1/BLK/DOCK2/IRF4/DOCK10/PTPRC/NCKAP1L/PLCL2/PIK3CD/SYK/PTK2B/APBB1IP/XBP1/SLC11A1/HLA-DRA/CD74/HLA-DRB1/CD86/CLEC7A/HAVCR2/SPI1/HLA-DMB/ITGAM/FGR/CD84/TYROBP/IL18/DOCK11/ITGB2/ST3GAL1/GAB2/TFRC/LYN/GRN/RORA/ITGAL/LCP1/RASGRP1	39
BP	GO:0050671	positive regulation of lymphocyte proliferation	26/812	141/18800	3.20014e-10	2.80895e-08	2.06934e-08	CD38/MEF2C/BCL2/PTPRC/NCKAP1L/SYK/CARD11/CD74/CD86/HLA-DPB1/HLA-DPA1/HAVCR2/HLA-DMB/IL18/VAV3/TFRC/JAK2/TNFSF13B/PRKCQ/CD6/NFATC2/HLA-A/PTPN22/HLA-E/NCK2/STAT5B	26
BP	GO:0030183	B cell differentiation	26/812	142/18800	3.7598e-10	3.24426e-08	2.39004e-08	PLCG2/MS4A1/POU2AF1/INPP5D/BCL2/HDAC9/IKZF3/ITGA4/DOCK10/PTPRC/NCKAP1L/BLNK/PLCL2/ATM/TPD52/SYK/PTK2B/CARD11/XBP1/PTPRJ/SPI1/DOCK11/ST3GAL1/TNFSF13B/RBPJ/STAT5B	26
BP	GO:0019884	antigen processing and presentation of exogenous antigen	15/812	47/18800	6.16448e-10	5.23056e-08	3.85334e-08	HLA-DRA/CD74/HLA-DRB1/HLA-DPB1/HLA-DPA1/HLA-DQB1/HLA-DMB/HLA-DQA1/CTSL/CTSD/CTSS/LGMN/B2M/HLA-A/HLA-E	15
BP	GO:0002699	positive regulation of immune effector process	35/812	248/18800	6.62443e-10	5.52869e-08	4.07297e-08	PLCG2/BLK/MZB1/PTPRC/CD36/VAV1/SYK/XBP1/HLA-DRA/PTPRJ/CD74/HLA-DRB1/CD86/CLEC7A/P2RX7/SPI1/HLA-DMB/LAPTM5/ITGAM/FGR/CD84/TYROBP/IL18/ITGB2/GAB2/TFRC/LYN/STX7/B2M/HLA-B/HLA-A/PTPN22/RASGRP1/HLA-E/STAT5B	35
BP	GO:0050730	regulation of peptidyl-tyrosine phosphorylation	36/812	261/18800	7.17833e-10	5.89433e-08	4.34234e-08	PLCG2/LRRK1/PTPRC/SAMSN1/EFNA5/PECAM1/CD36/BMP6/ERRFI1/SYK/FBXW7/BANK1/NEDD9/PTK2B/PTPN1/SEMA4D/PTPRJ/CD74/CLEC7A/CSF1R/SH2B3/CD4/ARRB2/IL18/ITGB2/NRP1/JAK2/EGFR/LYN/PARP14/PDGFC/FYN/ZFYVE28/CBLB/CD44/NCK2	36
BP	GO:0050777	negative regulation of immune response	29/812	179/18800	7.58162e-10	6.12667e-08	4.51351e-08	INPP5D/PTPRC/NCKAP1L/SAMSN1/IRAK3/SPINK5/RHBDF2/SYK/NLRC5/COL3A1/SAMHD1/HLA-DRB1/HCK/HAVCR2/SPI1/FGR/ARRB2/CD84/LYN/NR1H3/GRN/PARP14/PPARG/FYN/CD96/IL7R/HLA-B/HLA-A/HLA-E	29
BP	GO:0002695	negative regulation of leukocyte activation	30/812	193/18800	1.07952e-09	8.51711e-08	6.27453e-08	BLK/INPP5D/LAX1/PTPRC/NCKAP1L/SAMSN1/RIPOR2/ATM/BANK1/FGL1/TMEM131L/MERTK/GPNMB/CD74/HLA-DRB1/CD86/HAVCR2/SPI1/LAPTM5/FGR/CD84/AXL/TYROBP/PAWR/LYN/NR1H3/GRN/PTPN22/PAG1/CBLB	30
BP	GO:0045862	positive regulation of proteolysis	44/812	369/18800	1.08743e-09	8.51711e-08	6.27453e-08	ATP2A3/AIM2/CBFA2T3/SH3D19/AGBL4/F3/OGT/DAPK1/SYK/HERPUD1/FBXW7/GCLC/EIF2AK3/PTK2B/S100A9/CASP10/RHBDD1/FN1/ST18/CLEC7A/DAB2/LAPTM5/TNFRSF1B/APOE/LRRK2/JAK2/PICALM/CTSC/CTSD/GSN/LYN/GRN/PIAS1/RNF144B/LGMN/PPARG/FYN/PYHIN1/LCK/PTK2/ASPH/MBP/NLRP1/CYFIP2	44
BP	GO:0031341	regulation of cell killing	21/812	100/18800	1.37878e-09	1.06354e-07	7.83505e-08	PTPRC/NCKAP1L/VAV1/SYK/HLA-DRA/HLA-DRB1/CLEC7A/HAVCR2/P2RX7/SPI1/ITGAM/ARRB2/TYROBP/STX7/IL7R/B2M/HLA-B/HLA-A/RASGRP1/HLA-E/STAT5B	21
BP	GO:0031343	positive regulation of cell killing	17/812	65/18800	1.42689e-09	1.08423e-07	7.98746e-08	PTPRC/VAV1/SYK/HLA-DRA/HLA-DRB1/CLEC7A/P2RX7/SPI1/ITGAM/TYROBP/STX7/B2M/HLA-B/HLA-A/RASGRP1/HLA-E/STAT5B	17
BP	GO:0050853	B cell receptor signaling pathway	24/812	131/18800	1.75792e-09	1.31612e-07	9.69579e-08	IGLL5/PLCG2/MS4A1/BLK/CD38/MEF2C/PRKCB/BCL2/KLHL6/PTPRC/NCKAP1L/BLNK/PLCL2/PIK3CD/SYK/BANK1/VAV3/LYN/PRKCH/ITK/LCK/NFATC2/PTPN22/RFTN1	24
BP	GO:0001910	regulation of leukocyte mediated cytotoxicity	19/812	85/18800	2.76826e-09	2.04249e-07	1.5047e-07	PTPRC/NCKAP1L/VAV1/HLA-DRA/HLA-DRB1/HAVCR2/P2RX7/SPI1/ITGAM/ARRB2/TYROBP/STX7/IL7R/B2M/HLA-B/HLA-A/RASGRP1/HLA-E/STAT5B	19
BP	GO:0045619	regulation of lymphocyte differentiation	28/812	181/18800	4.3253e-09	3.14573e-07	2.31745e-07	INPP5D/IRF4/RHOH/IKZF3/PTPRC/NCKAP1L/TOX/PRDM1/SPINK5/SYK/TMEM131L/CARD11/FOXO3/XBP1/HLA-DRA/CD74/HLA-DRB1/CD86/CD83/AXL/IL18/CAMK4/CD2/IL7R/ZEB1/RASGRP1/ITPKB/STAT5B	28
BP	GO:0042060	wound healing	47/812	429/18800	4.73232e-09	3.39327e-07	2.49981e-07	PLCG2/BLK/TFPI/YAP1/PLA2G4A/GNAQ/CD36/VAV1/WNT5B/SLC7A11/F3/TSPAN8/SYK/DST/COL1A1/FN1/PRKG1/COL3A1/XBP1/ALOX5/SLC11A1/MERTK/PLAUR/CLEC7A/PLEK/PLAU/EMILIN2/SH2B3/AXL/VAV3/APOE/JAK2/SCARB1/LYN/GNA13/PPARD/HIF1A/PRKCA/PPARG/PRKCQ/LCK/PTK2/ARHGAP24/MYOF/EXT1/CASK/CD44	47
BP	GO:1902105	regulation of leukocyte differentiation	36/812	283/18800	6.56539e-09	4.64227e-07	3.41995e-07	INPP5D/IRF4/RHOH/IKZF3/PTPRC/NCKAP1L/TOX/PRDM1/SPINK5/SYK/FBXW7/TMEM131L/CARD11/FOXO3/XBP1/HLA-DRA/MITF/CD74/HLA-DRB1/CD86/CD83/CD4/AXL/TYROBP/IL18/GPR137B/LYN/PRKCA/CAMK4/CD2/IL7R/HLA-B/ZEB1/RASGRP1/ITPKB/STAT5B	36
BP	GO:0008360	regulation of cell shape	25/812	151/18800	7.10466e-09	4.88781e-07	3.60084e-07	ARHGAP15/RHOH/RHOBTB3/LPAR1/PTK2B/SEMA4D/EPB41/FN1/FMNL2/ARHGAP18/PLXNC1/EPB41L3/HCK/CSF1R/FGR/FMNL3/ITGB2/GNA13/FYN/PTK2/FGD6/FGD4/SH3KBP1/FGD3/CDC42SE2	25
BP	GO:0045580	regulation of T cell differentiation	25/812	151/18800	7.10466e-09	4.88781e-07	3.60084e-07	IRF4/RHOH/PTPRC/NCKAP1L/TOX/PRDM1/SPINK5/SYK/TMEM131L/CARD11/FOXO3/XBP1/HLA-DRA/CD74/HLA-DRB1/CD86/CD83/IL18/CAMK4/CD2/IL7R/ZEB1/RASGRP1/ITPKB/STAT5B	25
BP	GO:0002831	regulation of response to biotic stimulus	41/812	351/18800	7.39815e-09	5.02187e-07	3.6996e-07	PLCG2/AIM2/ZBP1/CD36/VAV1/BMP6/IRAK3/SPINK5/DAPK1/SYK/SEC14L1/TRAF3/NLRC5/PTPN1/SAMHD1/HLA-DRB1/CLEC7A/HCK/HAVCR2/SPI1/EMILIN2/FGR/ARRB2/TYROBP/APOE/LYN/NR1H3/GRN/PARP14/STAT1/PRKCA/PPARG/FYN/CD96/PYHIN1/HLA-B/HLA-A/PTPN22/RASGRP1/HLA-E/STAT5B	41
BP	GO:0032743	positive regulation of interleukin-2 production	12/812	34/18800	8.86364e-09	5.93747e-07	4.37412e-07	PLCG2/IRF4/PTPRC/PDE4B/PDE4D/CARD11/CD86/CD83/CLEC7A/CD4/PRKCQ/STAT5B	12
BP	GO:0002703	regulation of leukocyte mediated immunity	32/812	236/18800	9.67733e-09	6.39835e-07	4.71365e-07	PLCG2/BLK/PTPRC/NCKAP1L/VAV1/SYK/HLA-DRA/HLA-DRB1/CLEC7A/HAVCR2/P2RX7/SPI1/ITGAM/FGR/ARRB2/CD84/TYROBP/IL18/TNFRSF1B/ITGB2/GAB2/TFRC/LYN/STX7/CD96/IL7R/B2M/HLA-B/HLA-A/RASGRP1/HLA-E/STAT5B	32
BP	GO:0046777	protein autophosphorylation	31/812	224/18800	1.00871e-08	6.5838e-07	4.85027e-07	PTPRC/IGF1R/ATM/STK33/IRAK3/ERRFI1/DAPK1/SYK/EIF2AK3/PTK2B/STK17B/STK4/GPNMB/HCK/CSF1R/FGR/LRRK2/JAK2/PRKD1/EGFR/LYN/INSR/PDGFC/FYN/CAMK4/ITK/PTK2/TNIK/STK10/AAK1/PRKX	31
BP	GO:0034110	regulation of homotypic cell-cell adhesion	12/812	35/18800	1.29604e-08	8.35209e-07	6.15296e-07	BLK/SYK/PRKG1/PLAUR/EMILIN2/SH2B3/JAK2/LYN/PRKCA/PRKCQ/JAK1/ANK3	12
BP	GO:0042102	positive regulation of T cell proliferation	20/812	103/18800	1.40987e-08	8.97207e-07	6.6097e-07	PTPRC/NCKAP1L/SYK/CARD11/CD86/HLA-DPB1/HLA-DPA1/HAVCR2/HLA-DMB/IL18/TFRC/JAK2/TNFSF13B/PRKCQ/CD6/HLA-A/PTPN22/HLA-E/NCK2/STAT5B	20
BP	GO:0001912	positive regulation of leukocyte mediated cytotoxicity	15/812	58/18800	1.56478e-08	9.83494e-07	7.24538e-07	PTPRC/VAV1/HLA-DRA/HLA-DRB1/P2RX7/SPI1/ITGAM/TYROBP/STX7/B2M/HLA-B/HLA-A/RASGRP1/HLA-E/STAT5B	15
BP	GO:0046631	alpha-beta T cell activation	25/812	158/18800	1.82696e-08	1.13427e-06	8.35616e-07	DOCK2/IRF4/WDFY4/BCL2/PTPRC/NCKAP1L/TOX/PRDM1/SYK/HLA-DRA/HLA-DRB1/CD86/CD83/IL18/CTSL/JAK2/RORA/BCL11B/PRKCQ/ITK/HLA-A/PTPN22/CBLB/HLA-E/ITPKB	25
BP	GO:0030099	myeloid cell differentiation	43/812	391/18800	1.93054e-08	1.18414e-06	8.72355e-07	MEF2C/INPP5D/IRF4/IKZF1/FLI1/CBFA2T3/LRRK1/NCKAP1L/RBFOX2/PIR/MEIS2/PIK3CD/FBXW7/PTK2B/PIP4K2A/FOXO3/MITF/CD74/HLA-DRB1/TLR2/CSF1R/SPI1/SH2B3/CD4/GAB3/TYROBP/GAB2/TFRC/JAK2/RBPJ/FAM20C/GPR137B/LYN/HIF1A/STAT1/PRKCA/PPARG/CAMK4/ETS1/B2M/ITPKB/PRKX/STAT5B	43
BP	GO:0045088	regulation of innate immune response	31/812	231/18800	2.10414e-08	1.27526e-06	9.39478e-07	PLCG2/AIM2/ZBP1/VAV1/IRAK3/SYK/NLRC5/PTPN1/SAMHD1/CLEC7A/HCK/HAVCR2/SPI1/FGR/ARRB2/TYROBP/APOE/LYN/NR1H3/GRN/PARP14/PPARG/FYN/CD96/PYHIN1/HLA-B/HLA-A/PTPN22/RASGRP1/HLA-E/STAT5B	31
BP	GO:0042116	macrophage activation	20/812	106/18800	2.3517e-08	1.40853e-06	1.03766e-06	PLCG2/PTPRC/PLA2G4A/ATM/SYK/SLC11A1/CD74/TLR2/HAVCR2/ITGAM/CD84/TYROBP/ITGB2/LRRK2/JAK2/GPR137B/CTSC/NR1H3/GRN/RORA	20
BP	GO:0043547	positive regulation of GTPase activity	34/812	272/18800	2.68344e-08	1.57388e-06	1.15948e-06	DOCK8/RASGRP3/RALGPS2/DOCK10/RABGAP1L/VAV1/TBC1D9/NEDD9/TBC1D22A/PTK2B/ARHGAP25/RAPGEF1/ITGA6/SEMA4D/USP6NL/ABR/ADAP2/RGS1/PREX1/TIAM1/DOCK11/ARHGAP22/RAPGEF5/PICALM/CORO1C/ASAP1/RASGEF1B/LIMS1/SIPA1L1/ARHGAP24/ARAP2/ARHGAP42/RASGRP1/RAP1A	34
BP	GO:0051250	negative regulation of lymphocyte activation	25/812	161/18800	2.68961e-08	1.57388e-06	1.15948e-06	BLK/INPP5D/LAX1/NCKAP1L/SAMSN1/RIPOR2/ATM/BANK1/FGL1/TMEM131L/MERTK/GPNMB/CD74/HLA-DRB1/CD86/HAVCR2/LAPTM5/FGR/AXL/TYROBP/PAWR/LYN/PTPN22/PAG1/CBLB	25
BP	GO:0007160	cell-matrix adhesion	31/812	235/18800	3.15573e-08	1.82566e-06	1.34496e-06	BCL2/ITGA4/EFNA5/RIN2/PTPRK/CD36/LIMCH1/PTK2B/ITGA6/FN1/COL3A1/ITGAX/PTPRJ/FMN1/PLAU/ITGAM/PARVG/TIAM1/ITGB2/NRP1/PLEKHA2/SNED1/CORO1C/LIMS1/CD96/SKAP1/ITGAL/PTK2/UTRN/CASK/CD44	31
BP	GO:0042129	regulation of T cell proliferation	26/812	174/18800	3.19955e-08	1.83021e-06	1.34831e-06	PTPRC/NCKAP1L/SYK/TMEM131L/CARD11/GPNMB/HLA-DRB1/CD86/HLA-DPB1/HLA-DPA1/HAVCR2/HLA-DMB/IL18/TNFRSF1B/PAWR/TFRC/JAK2/TNFSF13B/PRKCQ/CD6/HLA-A/PTPN22/CBLB/HLA-E/NCK2/STAT5B	26
BP	GO:0046578	regulation of Ras protein signal transduction	27/812	187/18800	3.65608e-08	2.06812e-06	1.52358e-06	P2RY8/RALGPS2/PSD3/RIPOR2/OPHN1/ARHGEF28/DENND3/LPAR1/OGT/DENND4A/COL3A1/ABCA1/CYTH4/MYO9B/APOE/NRP1/STARD13/CYTH1/DENND1A/ARHGAP24/SQSTM1/CDC42SE2/RASA3/ARHGAP42/RASGRP1/ITPKB/RASA2	27
BP	GO:0032814	regulation of natural killer cell activation	12/812	38/18800	3.73085e-08	2.07938e-06	1.53187e-06	TOX/PRDM1/HAVCR2/FGR/AXL/TYROBP/IL18/JAK2/PTPN22/RASGRP1/HLA-E/STAT5B	12
BP	GO:0030168	platelet activation	22/812	130/18800	3.75767e-08	2.07938e-06	1.53187e-06	PLCG2/BLK/PLA2G4A/VAV1/SLC7A11/SYK/FN1/PRKG1/COL3A1/MERTK/PLEK/EMILIN2/SH2B3/AXL/VAV3/APOE/JAK2/LYN/GNA13/PRKCA/PRKCQ/LCK	22
BP	GO:0001776	leukocyte homeostasis	18/812	89/18800	3.82916e-08	2.09616e-06	1.54423e-06	MEF2C/BCL2/DOCK10/NCKAP1L/SLC7A11/PDE4B/PIK3CD/MERTK/CD74/P2RX7/SH2B3/AXL/DOCK11/TNFSF13B/LYN/HIF1A/ITPKB/STAT5B	18
BP	GO:0019932	second-messenger-mediated signaling	36/812	303/18800	3.95179e-08	2.14027e-06	1.57673e-06	PLCG2/PTPRC/ATP1B1/PDE10A/CD36/PPP3CC/SYK/PDE4D/ITPR2/PDE7B/RASD1/EIF2AK3/PTK2B/CACNA1C/ITPR1/PRKG1/SLC8A1/PTPRJ/MCTP1/TRPM2/CLEC7A/PLEK/P2RX7/CMKLR1/CD4/APOE/MCTP2/LRRK2/DDAH1/PPP1R9A/EGFR/NCALD/NFATC2/PDE3B/PDE7A/NFATC3	36
BP	GO:0001909	leukocyte mediated cytotoxicity	22/812	131/18800	4.33526e-08	2.32324e-06	1.71153e-06	SLAMF7/PTPRC/NCKAP1L/VAV1/HLA-DRA/HLA-DRB1/HAVCR2/P2RX7/SPI1/ITGAM/ARRB2/TYROBP/IL18/CTSC/STX7/IL7R/B2M/HLA-B/HLA-A/RASGRP1/HLA-E/STAT5B	22
BP	GO:0007599	hemostasis	30/812	227/18800	5.03866e-08	2.67206e-06	1.9685e-06	PLCG2/BLK/FLI1/TFPI/PLA2G4A/GNAQ/CD36/VAV1/SLC7A11/F3/TSPAN8/SYK/FN1/PRKG1/COL3A1/MERTK/PLAUR/PLEK/PLAU/EMILIN2/SH2B3/AXL/VAV3/APOE/JAK2/LYN/GNA13/PRKCA/PRKCQ/LCK	30
BP	GO:0050731	positive regulation of peptidyl-tyrosine phosphorylation	27/812	190/18800	5.13329e-08	2.69419e-06	1.9848e-06	PLCG2/LRRK1/PTPRC/EFNA5/PECAM1/CD36/BMP6/SYK/FBXW7/BANK1/NEDD9/PTK2B/PTPN1/SEMA4D/PTPRJ/CD74/CLEC7A/CSF1R/CD4/ARRB2/IL18/NRP1/JAK2/LYN/PARP14/FYN/CD44	27
BP	GO:0002433	immune response-regulating cell surface receptor signaling pathway involved in phagocytosis	10/812	26/18800	6.04959e-08	3.11095e-06	2.29183e-06	PTPRC/VAV1/SYK/PTPRJ/HCK/FGR/VAV3/LYN/FYN/PTK2	10
BP	GO:0038096	Fc-gamma receptor signaling pathway involved in phagocytosis	10/812	26/18800	6.04959e-08	3.11095e-06	2.29183e-06	PTPRC/VAV1/SYK/PTPRJ/HCK/FGR/VAV3/LYN/FYN/PTK2	10
BP	GO:0048017	inositol lipid-mediated signaling	26/812	181/18800	7.2532e-08	3.6926e-06	2.72033e-06	PPP1R16B/PLCB1/IGF1R/PIK3AP1/PLCL2/CA8/PLCH1/OGT/PIK3CD/PIP5K1B/SEMA4D/FN1/ADAP2/CSF1R/PIK3R5/FGR/IL18/GAB2/JAK2/PLCL1/EGFR/PPARD/INSR/PDGFC/PTK2/RASGRP1	26
BP	GO:0002431	Fc receptor mediated stimulatory signaling pathway	11/812	33/18800	7.37915e-08	3.71953e-06	2.74017e-06	BLK/PTPRC/VAV1/SYK/PTPRJ/HCK/FGR/VAV3/LYN/FYN/PTK2	11
BP	GO:0030101	natural killer cell activation	18/812	93/18800	7.81894e-08	3.90257e-06	2.87501e-06	SLAMF7/PTPRC/TOX/PRDM1/PIK3CD/MERTK/HAVCR2/FGR/AXL/TYROBP/IL18/JAK2/PBX1/CD2/PTPN22/RASGRP1/HLA-E/STAT5B	18
BP	GO:0032103	positive regulation of response to external stimulus	45/812	442/18800	9.09316e-08	4.4945e-06	3.31108e-06	PLCG2/CAMK1D/AIM2/ZBP1/NCKAP1L/RIPOR2/IGF1R/VAV1/BMP6/F3/SYK/PTK2B/S100A9/NLRC5/PDCD4/CD74/TLR2/CLEC7A/HCK/CSF1R/HAVCR2/SPI1/PLA2G7/CMKLR1/EMILIN2/TYROBP/IL18/NRP1/LRRK2/JAK2/CTSC/PRKD1/LYN/GRN/LGMN/PRKCA/FYN/PYHIN1/ETS1/PTK2/NEAT1/RASGRP1/HLA-E/NLRP1/STAT5B	45
BP	GO:0007596	blood coagulation	29/812	221/18800	9.82276e-08	4.80843e-06	3.54236e-06	PLCG2/BLK/TFPI/PLA2G4A/GNAQ/CD36/VAV1/SLC7A11/F3/TSPAN8/SYK/FN1/PRKG1/COL3A1/MERTK/PLAUR/PLEK/PLAU/EMILIN2/SH2B3/AXL/VAV3/APOE/JAK2/LYN/GNA13/PRKCA/PRKCQ/LCK	29
BP	GO:0045058	T cell selection	13/812	49/18800	1.02644e-07	4.97675e-06	3.66636e-06	DOCK2/IRF4/BCL2/PTPRC/TOX/SYK/CARD11/CD74/CD4/CTSL/THEMIS/BCL11B/ITPKB	13
BP	GO:2000106	regulation of leukocyte apoptotic process	17/812	85/18800	1.08383e-07	5.20547e-06	3.83485e-06	ST6GAL1/BLK/MEF2C/HSH2D/DOCK8/SLC7A11/PIK3CD/MERTK/CD74/P2RX7/AXL/ST3GAL1/LYN/HIF1A/PRKCQ/IL7R/ITPKB	17
BP	GO:0002399	MHC class II protein complex assembly	8/812	16/18800	1.10636e-07	5.21527e-06	3.84208e-06	HLA-DRA/HLA-DRB1/HLA-DPB1/HLA-DPA1/HLA-DQB1/HLA-DMB/HLA-DQA1/B2M	8
BP	GO:0002503	peptide antigen assembly with MHC class II protein complex	8/812	16/18800	1.10636e-07	5.21527e-06	3.84208e-06	HLA-DRA/HLA-DRB1/HLA-DPB1/HLA-DPA1/HLA-DQB1/HLA-DMB/HLA-DQA1/B2M	8
BP	GO:1903829	positive regulation of protein localization	45/812	446/18800	1.18191e-07	5.52028e-06	4.06677e-06	BLK/CD38/TTN/YAP1/TCF7L2/PECAM1/RIPOR1/BMP6/UNC13B/ACSL4/FBXW7/EIF2AK3/BICD1/CEMIP/EPB41/EDEM1/SEC24A/FRMD4A/CCDC88A/HLA-DRB1/TRPM2/TLR2/ABCG1/P2RX7/ITGAM/TYROBP/ITGB2/EPB41L2/TFRC/JAK2/GPR137B/PRKD1/EGFR/PPARD/HIF1A/ATP2C1/GLUL/PPARG/FYN/CD247/PRKCH/PYHIN1/SQSTM1/ANK3/SORL1	45
BP	GO:1901653	cellular response to peptide	39/812	361/18800	1.4202e-07	6.57296e-06	4.84229e-06	PRKCB/HDAC9/MZB1/ITGA4/PLCB1/CPS1/IGF1R/CD36/ID1/ERRFI1/OGT/GCLC/GRB2/GAB1/PIP4K2A/PTPN1/ATP2B1/FOXO3/XBP1/RAB31/MYO5A/JAK2/LYN/LGMN/INSR/STAT1/PPARG/FYN/PRKCQ/PTK2/PDE3B/PTPN22/KAT2B/CCND3/JAK1/RAB8B/FOXO1/STAT5B/SORL1	39
BP	GO:0045621	positive regulation of lymphocyte differentiation	19/812	107/18800	1.44439e-07	6.62468e-06	4.88038e-06	INPP5D/RHOH/PTPRC/NCKAP1L/TOX/SYK/FOXO3/XBP1/HLA-DRA/CD74/HLA-DRB1/CD86/CD83/AXL/IL18/IL7R/RASGRP1/ITPKB/STAT5B	19
BP	GO:0050864	regulation of B cell activation	27/812	200/18800	1.50612e-07	6.84611e-06	5.04351e-06	IGLL5/BLK/CD38/MEF2C/INPP5D/BCL2/IKZF3/MZB1/PTPRC/NCKAP1L/SAMSN1/ATM/SYK/BANK1/CARD11/XBP1/CD74/LAPTM5/TYROBP/VAV3/PAWR/TFRC/TNFSF13B/LYN/NFATC2/SH3KBP1/STAT5B	27
BP	GO:0050817	coagulation	29/812	226/18800	1.60008e-07	7.20887e-06	5.31075e-06	PLCG2/BLK/TFPI/PLA2G4A/GNAQ/CD36/VAV1/SLC7A11/F3/TSPAN8/SYK/FN1/PRKG1/COL3A1/MERTK/PLAUR/PLEK/PLAU/EMILIN2/SH2B3/AXL/VAV3/APOE/JAK2/LYN/GNA13/PRKCA/PRKCQ/LCK	29
BP	GO:0048015	phosphatidylinositol-mediated signaling	25/812	177/18800	1.79801e-07	8.02954e-06	5.91534e-06	PPP1R16B/PLCB1/IGF1R/PIK3AP1/PLCL2/CA8/PLCH1/OGT/PIK3CD/PIP5K1B/SEMA4D/FN1/CSF1R/PIK3R5/FGR/IL18/GAB2/JAK2/PLCL1/EGFR/PPARD/INSR/PDGFC/PTK2/RASGRP1	25
BP	GO:0033194	response to hydroperoxide	8/812	17/18800	2.01061e-07	8.90089e-06	6.55726e-06	CD38/CD36/TP53INP1/DAPK1/TRPM2/JAK2/PRKD1/MGST1	8
BP	GO:0038093	Fc receptor signaling pathway	13/812	52/18800	2.20135e-07	9.66128e-06	7.11744e-06	PLCG2/PTPRC/VAV1/SYK/MAP3K1/PTPRJ/HCK/FGR/VAV3/LYN/FYN/PRKCQ/PTK2	13
BP	GO:0071216	cellular response to biotic stimulus	31/812	256/18800	2.25682e-07	9.82004e-06	7.2344e-06	PLCG2/MEF2C/CD36/BMP6/PDE4B/SYK/EIF2AK3/PDCD4/FBH1/XBP1/MRC1/ABCA1/CD86/TLR2/CLEC7A/HCK/HAVCR2/SPI1/SIRPA/AXL/IL18/TNFRSF1B/LITAF/JAK2/SCARB1/LYN/NR1H3/PPARD/PRKCA/CD6/PTPN22	31
BP	GO:0010810	regulation of cell-substrate adhesion	28/812	217/18800	2.32285e-07	1.00217e-05	7.38297e-06	ST6GAL1/BCL2/DOCK1/EFNA5/RIN2/CD36/DOCK5/LIMCH1/NEDD9/PTK2B/COL1A1/STK4/FN1/PTPRJ/FMN1/PLAU/DAB2/PREX1/NRP1/PLEKHA2/JAK2/CORO1C/LIMS1/SKAP1/SPOCK2/PTK2/UTRN/CASK	28
BP	GO:0010952	positive regulation of peptidase activity	26/812	192/18800	2.39949e-07	1.02654e-05	7.56249e-06	ATP2A3/AIM2/F3/DAPK1/SYK/EIF2AK3/S100A9/CASP10/FN1/ST18/CLEC7A/LAPTM5/JAK2/PICALM/CTSD/GSN/LYN/GRN/LGMN/PPARG/FYN/LCK/ASPH/MBP/NLRP1/CYFIP2	26
BP	GO:0031532	actin cytoskeleton reorganization	19/812	111/18800	2.63122e-07	1.1163e-05	8.22372e-06	CDC42BPA/NEDD9/PTK2B/GRB2/GAB1/PTPN1/TRPM2/IQGAP2/HCK/PLEK/CSF1R/PARVG/NRP1/PHACTR1/GSN/ATP2C1/RALA/SIPA1L1/TNIK	19
BP	GO:0038094	Fc-gamma receptor signaling pathway	10/812	30/18800	2.92339e-07	1.23e-05	9.06137e-06	PTPRC/VAV1/SYK/PTPRJ/HCK/FGR/VAV3/LYN/FYN/PTK2	10
BP	GO:0006898	receptor-mediated endocytosis	30/812	246/18800	3.02533e-07	1.26246e-05	9.30048e-06	PLCG2/FCHSD2/ITGA4/FCHO2/OPHN1/CD36/FNBP1L/SYK/BICD1/GRB2/MSR1/MRC1/BMP2K/RAB31/DAB2/STAB1/ITGAM/ARRB2/GRK3/APOE/ITGB2/TFRC/CTSL/PICALM/AHI1/SDCBP/INSR/B2M/AAK1/SORL1	30
BP	GO:0010975	regulation of neuron projection development	43/812	431/18800	3.08436e-07	1.27662e-05	9.40486e-06	DCC/CD38/CAMK1D/TANC2/EFNA5/TOX/IGF1R/SHTN1/BCL11A/NEDD4L/ID1/LPAR1/PTK2B/MAP2/S100A9/PTPRG/RAPGEF1/ITGA6/CREB3L2/SEMA4D/SETX/FN1/ZNF804A/CCDC88A/PLXNC1/DAB2/TIAM1/APOE/NRP1/SPP1/LRRK2/PRKD1/ARSB/LYN/GRN/CHODL/SIPA1L1/FYN/B2M/TNIK/RAP1A/MBP/NIN	43
BP	GO:0051235	maintenance of location	36/812	331/18800	3.63741e-07	1.46801e-05	1.08148e-05	PLCG2/PTPRC/CD36/PDE4D/FBXW7/ITPR2/LCN2/CEMIP/PTK2B/S100A9/CACNA1C/SP100/ITPR1/SLC8A1/MSR1/CCDC88A/ABCA1/TRPM2/SRGN/ABCG1/P2RX7/CD4/APOE/PRKD1/SCARB1/GSN/LYN/NR1H3/PPARD/PPARG/LCK/RASA3/RNF213/ANK3/STAT5B/SORL1	36
BP	GO:0001779	natural killer cell differentiation	9/812	24/18800	3.64516e-07	1.46801e-05	1.08148e-05	PTPRC/TOX/PRDM1/PIK3CD/MERTK/AXL/PBX1/RASGRP1/STAT5B	9
BP	GO:0032623	interleukin-2 production	14/812	63/18800	3.66209e-07	1.46801e-05	1.08148e-05	PLCG2/IRF4/PTPRC/PDE4B/PDE4D/CARD11/CD86/CD83/CLEC7A/HAVCR2/LAPTM5/CD4/PRKCQ/STAT5B	14
BP	GO:0032663	regulation of interleukin-2 production	14/812	63/18800	3.66209e-07	1.46801e-05	1.08148e-05	PLCG2/IRF4/PTPRC/PDE4B/PDE4D/CARD11/CD86/CD83/CLEC7A/HAVCR2/LAPTM5/CD4/PRKCQ/STAT5B	14
BP	GO:0001906	cell killing	25/812	185/18800	4.2416e-07	1.68703e-05	1.24283e-05	SLAMF7/PTPRC/NCKAP1L/VAV1/SYK/HLA-DRA/HLA-DRB1/CLEC7A/HAVCR2/P2RX7/LYZ/SPI1/ITGAM/ARRB2/TYROBP/IL18/CTSC/STX7/IL7R/B2M/HLA-B/HLA-A/RASGRP1/HLA-E/STAT5B	25
BP	GO:0010950	positive regulation of endopeptidase activity	24/812	174/18800	4.92108e-07	1.94211e-05	1.43075e-05	ATP2A3/AIM2/F3/DAPK1/SYK/EIF2AK3/S100A9/CASP10/ST18/CLEC7A/LAPTM5/JAK2/PICALM/CTSD/GSN/LYN/LGMN/PPARG/FYN/LCK/ASPH/MBP/NLRP1/CYFIP2	24
BP	GO:0071706	tumor necrosis factor superfamily cytokine production	25/812	187/18800	5.21181e-07	2.02545e-05	1.49214e-05	PLCG2/PTPRC/CD36/IRAK3/ERRFI1/SYK/UBE2J1/GPNMB/PTPRJ/CD86/TLR2/CLEC7A/HAVCR2/CYBB/SIRPA/ARRB2/CD84/AXL/TYROBP/LRRK2/JAK2/CD2/PTPN22/RASGRP1/HLA-E	25
BP	GO:1903555	regulation of tumor necrosis factor superfamily cytokine production	25/812	187/18800	5.21181e-07	2.02545e-05	1.49214e-05	PLCG2/PTPRC/CD36/IRAK3/ERRFI1/SYK/UBE2J1/GPNMB/PTPRJ/CD86/TLR2/CLEC7A/HAVCR2/CYBB/SIRPA/ARRB2/CD84/AXL/TYROBP/LRRK2/JAK2/CD2/PTPN22/RASGRP1/HLA-E	25
BP	GO:0019221	cytokine-mediated signaling pathway	46/812	486/18800	5.43744e-07	2.09678e-05	1.54469e-05	AIM2/ZBP1/PTPRC/PLCB1/YAP1/F3/IRAK3/SYK/TRAF3/PTK2B/NLRC5/PTPN1/SP100/FOXO3/PTPRJ/SAMHD1/CD74/CSF2RA/ST18/HCK/CSF1R/SPI1/LAPTM5/CMKLR1/SH2B3/CD4/AXL/IL10RA/IL18/TNFRSF1B/JAK2/TNFSF13B/NR1H3/HIF1A/ACSL1/LIMS1/PARP14/STAT1/PPARG/STAT4/IL7R/EXT1/JAK1/CD44/CYLD/STAT5B	46
BP	GO:0060333	interferon-gamma-mediated signaling pathway	9/812	25/18800	5.47774e-07	2.09678e-05	1.54469e-05	NLRC5/SP100/HCK/JAK2/NR1H3/PARP14/STAT1/PPARG/JAK1	9
BP	GO:0090066	regulation of anatomical structure size	46/812	487/18800	5.76229e-07	2.18225e-05	1.60766e-05	DCC/FCHSD2/CD38/NCKAP1L/EFNA5/SVIL/CPS1/CYRIA/SHTN1/VAV1/DOCK5/GCLC/DOCK4/PTK2B/MAP2/GRB2/SEMA4D/ATP2B1/FN1/PRKG1/SLC8A1/KCNMA1/ARHGAP18/FMN1/TBXAS1/HCK/PLEK/P2RX7/VAV3/COTL1/APOE/NRP1/SPP1/NCKAP1/LRRK2/PICALM/GSN/PPARD/IL7R/EXT1/AKT3/EVL/ARHGAP42/ADD3/NCK2/CYFIP2	46
BP	GO:0010885	regulation of cholesterol storage	8/812	19/18800	5.78675e-07	2.18225e-05	1.60766e-05	CD36/MSR1/ABCA1/ABCG1/SCARB1/NR1H3/PPARD/PPARG	8
BP	GO:0002443	leukocyte mediated immunity	44/812	457/18800	6.03324e-07	2.25847e-05	1.66381e-05	IGLL5/PLCG2/BLK/INPP5D/SLAMF7/PTPRC/NCKAP1L/VAV1/PIK3CD/SYK/HLA-DRA/CD74/HLA-DRB1/HLA-DPB1/CLEC7A/HLA-DPA1/HAVCR2/P2RX7/HLA-DQB1/SPI1/HLA-DMB/HLA-DQA1/ITGAM/FGR/ARRB2/CD84/TYROBP/IL18/TNFRSF1B/ITGB2/GAB2/TFRC/CTSC/LYN/STX7/CD96/IL7R/B2M/HLA-B/HLA-A/RFTN1/RASGRP1/HLA-E/STAT5B	44
BP	GO:0032609	interferon-gamma production	19/812	117/18800	6.12639e-07	2.2601e-05	1.66501e-05	PDE4B/PDE4D/SLC11A1/HLA-DRB1/HLA-DPB1/CLEC7A/HLA-DPA1/HAVCR2/LAPTM5/SIRPA/AXL/IL18/JAK2/CD96/CD2/HLA-A/PTPN22/RASGRP1/BTN3A1	19
BP	GO:0032649	regulation of interferon-gamma production	19/812	117/18800	6.12639e-07	2.2601e-05	1.66501e-05	PDE4B/PDE4D/SLC11A1/HLA-DRB1/HLA-DPB1/CLEC7A/HLA-DPA1/HAVCR2/LAPTM5/SIRPA/AXL/IL18/JAK2/CD96/CD2/HLA-A/PTPN22/RASGRP1/BTN3A1	19
BP	GO:0034341	response to interferon-gamma	21/812	140/18800	6.23728e-07	2.28446e-05	1.68296e-05	DAPK1/KYNU/NLRC5/SP100/CIITA/MRC1/SLC11A1/CD74/RAB20/TLR2/HCK/HLA-DPA1/SIRPA/JAK2/GSN/NR1H3/CD58/PARP14/STAT1/PPARG/JAK1	21
BP	GO:0048872	homeostasis of number of cells	32/812	282/18800	6.32983e-07	2.3018e-05	1.69573e-05	MEF2C/INPP5D/BCL2/IKZF1/DOCK10/NCKAP1L/RBFOX2/LGR4/SLC7A11/PDE4B/PIK3CD/CARD11/FOXO3/MERTK/CD74/P2RX7/SPI1/SH2B3/AXL/DOCK11/JAK2/TNFSF13B/LYN/HIF1A/STAT1/IL7R/ETS1/B2M/EXT1/AKT3/ITPKB/STAT5B	32
BP	GO:0010543	regulation of platelet activation	12/812	48/18800	6.44611e-07	2.32746e-05	1.71463e-05	BLK/PLA2G4A/SYK/PRKG1/PLEK/EMILIN2/SH2B3/APOE/JAK2/LYN/PRKCA/PRKCQ	12
BP	GO:0050673	epithelial cell proliferation	43/812	443/18800	6.51208e-07	2.33472e-05	1.71998e-05	MEF2C/PPP1R16B/ITGA4/PTPRM/EAF2/NFIB/PTPRK/YAP1/TCF7L2/LGR4/BMP6/F3/EHF/ID1/ERRFI1/ESR1/PIK3CD/FBXW7/FGL1/XBP1/ALOX5/DAB2/NRP2/VASH1/APOE/NRP1/SGPP2/PRKD1/EGFR/SCARB1/GRN/PPARD/HIF1A/GLUL/STAT1/PRKCA/PPARG/BCL11B/B2M/NEAT1/AKT3/CASK/PRKX	43
BP	GO:0001914	regulation of T cell mediated cytotoxicity	11/812	40/18800	6.68033e-07	2.37829e-05	1.75208e-05	PTPRC/NCKAP1L/HLA-DRA/HLA-DRB1/P2RX7/STX7/IL7R/B2M/HLA-B/HLA-A/HLA-E	11
BP	GO:1901652	response to peptide	46/812	491/18800	7.25224e-07	2.56397e-05	1.88887e-05	PRKCB/HDAC9/MZB1/ITGA4/PLCB1/CPS1/IGF1R/CD36/BTG2/ID1/ERRFI1/OGT/GCLC/GRB2/GAB1/PIP4K2A/PTPN1/COL1A1/ATP2B1/COL3A1/FOXO3/XBP1/RAB31/MYO5A/TLR2/CYBB/JAK2/LYN/LGMN/INSR/STAT1/PPARG/FYN/STAT4/PRKCQ/PTK2/PDE3B/PTPN22/KAT2B/CCND3/JAK1/RAB8B/NLRP1/FOXO1/STAT5B/SORL1	46
BP	GO:0071222	cellular response to lipopolysaccharide	27/812	217/18800	7.8899e-07	2.77017e-05	2.04078e-05	PLCG2/MEF2C/CD36/BMP6/PDE4B/PDCD4/XBP1/MRC1/ABCA1/CD86/TLR2/HCK/HAVCR2/SPI1/SIRPA/AXL/IL18/TNFRSF1B/LITAF/JAK2/SCARB1/LYN/NR1H3/PPARD/PRKCA/CD6/PTPN22	27
BP	GO:2001056	positive regulation of cysteine-type endopeptidase activity	21/812	143/18800	8.92128e-07	3.11084e-05	2.29175e-05	ATP2A3/AIM2/F3/DAPK1/SYK/EIF2AK3/S100A9/CASP10/ST18/CLEC7A/LAPTM5/JAK2/CTSD/GSN/LGMN/PPARG/FYN/LCK/ASPH/NLRP1/CYFIP2	21
BP	GO:0002396	MHC protein complex assembly	8/812	20/18800	9.27966e-07	3.19208e-05	2.3516e-05	HLA-DRA/HLA-DRB1/HLA-DPB1/HLA-DPA1/HLA-DQB1/HLA-DMB/HLA-DQA1/B2M	8
BP	GO:0002501	peptide antigen assembly with MHC protein complex	8/812	20/18800	9.27966e-07	3.19208e-05	2.3516e-05	HLA-DRA/HLA-DRB1/HLA-DPB1/HLA-DPA1/HLA-DQB1/HLA-DMB/HLA-DQA1/B2M	8
BP	GO:0071887	leukocyte apoptotic process	18/812	109/18800	9.35686e-07	3.19703e-05	2.35524e-05	ST6GAL1/BLK/MEF2C/HSH2D/DOCK8/SLC7A11/PIK3CD/MERTK/CD74/P2RX7/AXL/ST3GAL1/CTSL/LYN/HIF1A/PRKCQ/IL7R/ITPKB	18
BP	GO:1903532	positive regulation of secretion by cell	31/812	274/18800	1.00774e-06	3.42026e-05	2.5197e-05	BLK/CD38/TTN/TCF7L2/PLA2G4A/BMP6/UNC13B/ACSL4/SYK/SEC24A/FRMD4A/HLA-DRB1/TRPM2/TLR2/ABCG1/DAB2/P2RX7/ITGAM/FGR/CADPS2/ITGB2/SPP1/GAB2/JAK2/SYT1/PPARD/HIF1A/SDCBP/GLUL/PPARG/RAB8B	31
BP	GO:0033077	T cell differentiation in thymus	15/812	78/18800	1.02608e-06	3.45947e-05	2.54858e-05	DOCK2/BCL2/PTPRC/TOX/TMEM131L/CARD11/CD74/BCL11B/CAMK4/IL7R/B2M/ZEB1/RASGRP1/ITPKB/STAT5B	15
BP	GO:0001913	T cell mediated cytotoxicity	12/812	50/18800	1.03737e-06	3.4745e-05	2.55966e-05	PTPRC/NCKAP1L/HLA-DRA/HLA-DRB1/P2RX7/CTSC/STX7/IL7R/B2M/HLA-B/HLA-A/HLA-E	12
BP	GO:0050764	regulation of phagocytosis	17/812	99/18800	1.06284e-06	3.53653e-05	2.60535e-05	PLCG2/DOCK2/CAMK1D/PTPRC/NCKAP1L/CD36/SYK/SLC11A1/MERTK/PTPRJ/RAB31/TLR2/CLEC7A/HCK/SIRPA/FGR/SCARB1	17
BP	GO:0090132	epithelium migration	37/812	361/18800	1.08073e-06	3.57274e-05	2.63203e-05	PLCG2/MEF2C/HDAC9/DOCK1/PTPRM/RIN2/DOCK5/ID1/PIK3CD/FBXW7/PTK2B/PTPRG/SP100/ZEB2/NRP2/VASH1/SPRED1/APOE/NRP1/GRHL2/STARD13/PRKD1/CORO1C/SCARB1/ARSB/GRN/PPARD/HIF1A/LGMN/GLUL/PRKCA/PPARG/ETS1/PTK2/AKT3/EVL/PRKX	37
BP	GO:1902107	positive regulation of leukocyte differentiation	22/812	157/18800	1.11439e-06	3.6302e-05	2.67436e-05	INPP5D/RHOH/PTPRC/NCKAP1L/TOX/SYK/FOXO3/XBP1/HLA-DRA/CD74/HLA-DRB1/CD86/CD83/CD4/AXL/TYROBP/IL18/PRKCA/IL7R/RASGRP1/ITPKB/STAT5B	22
BP	GO:1903708	positive regulation of hemopoiesis	22/812	157/18800	1.11439e-06	3.6302e-05	2.67436e-05	INPP5D/RHOH/PTPRC/NCKAP1L/TOX/SYK/FOXO3/XBP1/HLA-DRA/CD74/HLA-DRB1/CD86/CD83/CD4/AXL/TYROBP/IL18/PRKCA/IL7R/RASGRP1/ITPKB/STAT5B	22
BP	GO:0032640	tumor necrosis factor production	24/812	182/18800	1.12664e-06	3.6302e-05	2.67436e-05	PLCG2/PTPRC/CD36/IRAK3/ERRFI1/SYK/UBE2J1/GPNMB/PTPRJ/TLR2/CLEC7A/HAVCR2/CYBB/SIRPA/ARRB2/CD84/AXL/TYROBP/LRRK2/JAK2/CD2/PTPN22/RASGRP1/HLA-E	24
BP	GO:0032680	regulation of tumor necrosis factor production	24/812	182/18800	1.12664e-06	3.6302e-05	2.67436e-05	PLCG2/PTPRC/CD36/IRAK3/ERRFI1/SYK/UBE2J1/GPNMB/PTPRJ/TLR2/CLEC7A/HAVCR2/CYBB/SIRPA/ARRB2/CD84/AXL/TYROBP/LRRK2/JAK2/CD2/PTPN22/RASGRP1/HLA-E	24
BP	GO:0030890	positive regulation of B cell proliferation	11/812	42/18800	1.14286e-06	3.65931e-05	2.69581e-05	CD38/MEF2C/BCL2/PTPRC/NCKAP1L/CARD11/CD74/VAV3/TFRC/TNFSF13B/NFATC2	11
BP	GO:0010632	regulation of epithelial cell migration	32/812	290/18800	1.1753e-06	3.73967e-05	2.755e-05	PLCG2/MEF2C/HDAC9/DOCK1/PTPRM/RIN2/DOCK5/PIK3CD/FBXW7/PTK2B/PTPRG/SP100/NRP2/VASH1/SPRED1/APOE/NRP1/STARD13/PRKD1/CORO1C/SCARB1/ARSB/GRN/HIF1A/LGMN/GLUL/PRKCA/PPARG/ETS1/PTK2/AKT3/EVL	32
BP	GO:0010811	positive regulation of cell-substrate adhesion	19/812	122/18800	1.18406e-06	3.74093e-05	2.75593e-05	DOCK1/RIN2/CD36/DOCK5/NEDD9/PTK2B/STK4/FN1/PTPRJ/FMN1/DAB2/PREX1/NRP1/PLEKHA2/JAK2/LIMS1/SKAP1/SPOCK2/UTRN	19
BP	GO:0046635	positive regulation of alpha-beta T cell activation	14/812	69/18800	1.1904e-06	3.74093e-05	2.75593e-05	PTPRC/NCKAP1L/SYK/HLA-DRA/HLA-DRB1/CD86/CD83/IL18/JAK2/PRKCQ/HLA-A/PTPN22/HLA-E/ITPKB	14
BP	GO:0010878	cholesterol storage	8/812	21/18800	1.44233e-06	4.50485e-05	3.31871e-05	CD36/MSR1/ABCA1/ABCG1/SCARB1/NR1H3/PPARD/PPARG	8
BP	GO:0090130	tissue migration	37/812	366/18800	1.50361e-06	4.66762e-05	3.43862e-05	PLCG2/MEF2C/HDAC9/DOCK1/PTPRM/RIN2/DOCK5/ID1/PIK3CD/FBXW7/PTK2B/PTPRG/SP100/ZEB2/NRP2/VASH1/SPRED1/APOE/NRP1/GRHL2/STARD13/PRKD1/CORO1C/SCARB1/ARSB/GRN/PPARD/HIF1A/LGMN/GLUL/PRKCA/PPARG/ETS1/PTK2/AKT3/EVL/PRKX	37
BP	GO:0071375	cellular response to peptide hormone stimulus	32/812	294/18800	1.58509e-06	4.89073e-05	3.60299e-05	PRKCB/HDAC9/MZB1/PLCB1/CPS1/IGF1R/ERRFI1/OGT/GCLC/GRB2/GAB1/PIP4K2A/PTPN1/ATP2B1/XBP1/RAB31/MYO5A/JAK2/LYN/INSR/STAT1/PPARG/PRKCQ/PTK2/PDE3B/KAT2B/CCND3/JAK1/RAB8B/FOXO1/STAT5B/SORL1	32
BP	GO:0090330	regulation of platelet aggregation	9/812	28/18800	1.64762e-06	5.05303e-05	3.72256e-05	BLK/SYK/PRKG1/EMILIN2/SH2B3/JAK2/LYN/PRKCA/PRKCQ	9
BP	GO:0031348	negative regulation of defense response	30/812	268/18800	1.87423e-06	5.71359e-05	4.20919e-05	PTPRC/IRAK3/SPINK5/RHBDF2/SYK/SEC14L1/NLRC5/ALOX5/SAMHD1/HLA-DRB1/AOAH/HCK/HAVCR2/SIRPA/FGR/ARRB2/TNFRSF1B/APOE/LYN/NR1H3/GRN/PPARD/PARP14/RORA/PPARG/FYN/CD96/HLA-B/HLA-A/HLA-E	30
BP	GO:0043368	positive T cell selection	10/812	36/18800	1.95379e-06	5.92069e-05	4.36175e-05	DOCK2/IRF4/BCL2/PTPRC/TOX/CD74/CTSL/THEMIS/BCL11B/ITPKB	10
BP	GO:0002705	positive regulation of leukocyte mediated immunity	20/812	138/18800	1.99465e-06	5.99234e-05	4.41454e-05	PLCG2/PTPRC/VAV1/HLA-DRA/HLA-DRB1/CLEC7A/P2RX7/SPI1/ITGAM/TYROBP/IL18/ITGB2/TFRC/STX7/B2M/HLA-B/HLA-A/RASGRP1/HLA-E/STAT5B	20
BP	GO:0002285	lymphocyte activation involved in immune response	25/812	201/18800	2.01901e-06	5.99234e-05	4.41454e-05	PLCG2/POU2AF1/IRF4/DOCK10/PTPRC/NCKAP1L/PLCL2/PTK2B/APBB1IP/XBP1/SLC11A1/HLA-DRA/CD74/HLA-DRB1/CD86/HAVCR2/SPI1/HLA-DMB/IL18/DOCK11/ST3GAL1/TFRC/RORA/ITGAL/LCP1	25
BP	GO:0002819	regulation of adaptive immune response	24/812	188/18800	2.0247e-06	5.99234e-05	4.41454e-05	MEF2C/PTPRC/NCKAP1L/SAMSN1/PLA2G4A/SLC11A1/HLA-DRA/HLA-DRB1/CLEC7A/HAVCR2/P2RX7/CD4/IL18/TNFRSF1B/TFRC/TNFSF13B/STX7/SKAP1/PRKCQ/IL7R/B2M/HLA-B/HLA-A/HLA-E	24
BP	GO:0001933	negative regulation of protein phosphorylation	35/812	341/18800	2.03629e-06	5.99234e-05	4.41454e-05	LAX1/LRRK1/PTPRC/SAMSN1/PARD3/GNAQ/IRAK3/ERRFI1/PDE4D/PDCD4/PTPN1/SEMA4D/SLC8A1/PTPRJ/SH2B3/SIRPA/ARRB2/LDLRAD4/SPRED1/APOE/LRRK2/PRKAG2/CORO1C/LYN/MACROH2A1/PARP14/PPARG/PTPN22/KAT2B/ZFYVE28/NIBAN1/CBLB/NCK2/DUSP16/SORL1	35
BP	GO:0031346	positive regulation of cell projection organization	35/812	341/18800	2.03629e-06	5.99234e-05	4.41454e-05	CAMK1D/EFNA5/TOX/RIPOR2/IGF1R/SHTN1/FNBP1L/PTK2B/S100A9/RAPGEF1/ITGA6/CREB3L2/SEMA4D/SETX/FN1/ZNF804A/CCDC88A/PLXNC1/P2RX7/TIAM1/DOCK11/APOE/NRP1/NCKAP1/PRKD1/CORO1C/ARSB/LYN/GRN/RALA/CHODL/FYN/RAP1A/RAB8B/NIN	35
BP	GO:0002821	positive regulation of adaptive immune response	18/812	115/18800	2.08927e-06	6.11293e-05	4.50338e-05	PTPRC/PLA2G4A/SLC11A1/HLA-DRA/HLA-DRB1/CLEC7A/P2RX7/CD4/IL18/TFRC/TNFSF13B/STX7/SKAP1/PRKCQ/B2M/HLA-B/HLA-A/HLA-E	18
BP	GO:0002275	myeloid cell activation involved in immune response	16/812	93/18800	2.13837e-06	6.22083e-05	4.58287e-05	PLCG2/BLK/DOCK2/PIK3CD/SYK/HAVCR2/SPI1/ITGAM/FGR/CD84/TYROBP/ITGB2/GAB2/LYN/GRN/RASGRP1	16
BP	GO:0051223	regulation of protein transport	45/812	495/18800	2.16322e-06	6.25735e-05	4.60977e-05	BLK/CD38/TTN/EFNA5/TCF7L2/CD36/RIPOR1/BMP6/ICA1/SLC7A11/UNC13B/RHBDF2/ACSL4/FBXW7/MDFIC/CEMIP/PTPN1/SP100/EDEM1/UBE2J1/SEC24A/FRMD4A/ALOX5/HLA-DRB1/TRPM2/TLR2/ABCG1/P2RX7/ITGAM/APOE/ITGB2/LRRK2/JAK2/PTPN14/PRKD1/NR1H3/PPARD/HIF1A/ATP2C1/GLUL/PPARG/FYN/LCP1/ANK3/SORL1	45
BP	GO:0001780	neutrophil homeostasis	7/812	16/18800	2.22063e-06	6.38712e-05	4.70538e-05	SLC7A11/PDE4B/PIK3CD/MERTK/SH2B3/AXL/ITPKB	7
BP	GO:0071219	cellular response to molecule of bacterial origin	27/812	229/18800	2.26311e-06	6.47275e-05	4.76846e-05	PLCG2/MEF2C/CD36/BMP6/PDE4B/PDCD4/XBP1/MRC1/ABCA1/CD86/TLR2/HCK/HAVCR2/SPI1/SIRPA/AXL/IL18/TNFRSF1B/LITAF/JAK2/SCARB1/LYN/NR1H3/PPARD/PRKCA/CD6/PTPN22	27
BP	GO:0010631	epithelial cell migration	36/812	358/18800	2.35144e-06	6.6878e-05	4.92688e-05	PLCG2/MEF2C/HDAC9/DOCK1/PTPRM/RIN2/DOCK5/ID1/PIK3CD/FBXW7/PTK2B/PTPRG/SP100/ZEB2/NRP2/VASH1/SPRED1/APOE/NRP1/STARD13/PRKD1/CORO1C/SCARB1/ARSB/GRN/PPARD/HIF1A/LGMN/GLUL/PRKCA/PPARG/ETS1/PTK2/AKT3/EVL/PRKX	36
BP	GO:0051047	positive regulation of secretion	32/812	300/18800	2.45223e-06	6.91544e-05	5.09459e-05	BLK/CD38/TTN/TCF7L2/PLA2G4A/BMP6/UNC13B/ACSL4/SYK/SEC24A/XBP1/FRMD4A/HLA-DRB1/TRPM2/TLR2/ABCG1/DAB2/P2RX7/ITGAM/FGR/CADPS2/ITGB2/SPP1/GAB2/JAK2/SYT1/PPARD/HIF1A/SDCBP/GLUL/PPARG/RAB8B	32
BP	GO:0045582	positive regulation of T cell differentiation	16/812	94/18800	2.47519e-06	6.91544e-05	5.09459e-05	RHOH/PTPRC/NCKAP1L/SYK/FOXO3/XBP1/HLA-DRA/CD74/HLA-DRB1/CD86/CD83/IL18/IL7R/RASGRP1/ITPKB/STAT5B	16
BP	GO:0046634	regulation of alpha-beta T cell activation	17/812	105/18800	2.47645e-06	6.91544e-05	5.09459e-05	IRF4/PTPRC/NCKAP1L/PRDM1/SYK/HLA-DRA/HLA-DRB1/CD86/CD83/IL18/JAK2/PRKCQ/HLA-A/PTPN22/CBLB/HLA-E/ITPKB	17
BP	GO:0050714	positive regulation of protein secretion	19/812	128/18800	2.48581e-06	6.91544e-05	5.09459e-05	BLK/CD38/TTN/TCF7L2/BMP6/UNC13B/ACSL4/SEC24A/FRMD4A/HLA-DRB1/TRPM2/TLR2/ABCG1/P2RX7/JAK2/PPARD/HIF1A/GLUL/PPARG	19
BP	GO:0032869	cellular response to insulin stimulus	25/812	205/18800	2.89612e-06	8.01313e-05	5.90325e-05	PRKCB/HDAC9/MZB1/IGF1R/ERRFI1/OGT/GCLC/GRB2/GAB1/PIP4K2A/PTPN1/ATP2B1/XBP1/RAB31/MYO5A/INSR/STAT1/PPARG/PRKCQ/PDE3B/KAT2B/CCND3/RAB8B/FOXO1/SORL1	25
BP	GO:0043409	negative regulation of MAPK cascade	23/812	179/18800	2.94249e-06	8.09743e-05	5.96535e-05	LAX1/PTPRC/MECOM/IGF1R/IRAK3/ERRFI1/PDCD4/PTPN1/PTPRJ/DAB2/P2RX7/SH2B3/SIRPA/SPRED1/APOE/RNF149/LYN/PPARG/PTPN22/CYLD/FOXO1/DUSP16/SORL1	23
BP	GO:0031349	positive regulation of defense response	31/812	289/18800	3.12383e-06	8.55024e-05	6.29894e-05	PLCG2/MEF2C/AIM2/ZBP1/VAV1/SYK/S100A9/NLRC5/PDCD4/TLR2/CLEC7A/HCK/HAVCR2/SPI1/PLA2G7/EMILIN2/TYROBP/IL18/LRRK2/JAK2/CTSC/LYN/GRN/FYN/PYHIN1/ETS1/NEAT1/RASGRP1/HLA-E/NLRP1/STAT5B	31
BP	GO:0001916	positive regulation of T cell mediated cytotoxicity	9/812	30/18800	3.15732e-06	8.59569e-05	6.33242e-05	PTPRC/HLA-DRA/HLA-DRB1/P2RX7/STX7/B2M/HLA-B/HLA-A/HLA-E	9
BP	GO:0032496	response to lipopolysaccharide	34/812	333/18800	3.19378e-06	8.64869e-05	6.37146e-05	PLCG2/MEF2C/CPS1/CD36/BMP6/IRAK3/PDE4B/S100A9/PDCD4/XBP1/MRC1/SLC11A1/ABCA1/CD86/TLR2/HCK/HAVCR2/P2RX7/SPI1/SIRPA/AXL/IL10RA/IL18/TNFRSF1B/LITAF/JAK2/SCARB1/LYN/NR1H3/PPARD/PRKCA/CD96/CD6/PTPN22	34
BP	GO:1903557	positive regulation of tumor necrosis factor superfamily cytokine production	17/812	107/18800	3.23439e-06	8.71232e-05	6.41834e-05	PLCG2/PTPRC/CD36/SYK/PTPRJ/CD86/TLR2/CLEC7A/HAVCR2/CYBB/CD84/TYROBP/LRRK2/JAK2/CD2/RASGRP1/HLA-E	17
BP	GO:0050727	regulation of inflammatory response	38/812	394/18800	3.38099e-06	9.05928e-05	6.67395e-05	PLCG2/ZBP1/PTPRC/PIK3AP1/ATM/ESR1/RHBDF2/SYK/S100A9/PDCD4/ALOX5/HLA-DRB1/AOAH/TLR2/HCK/PLA2G7/SIRPA/FGR/IL18/TNFRSF1B/APOE/LRRK2/JAK2/CTSC/LYN/NR1H3/GRN/PPARD/RORA/PPARG/FYN/ETS1/NEAT1/AKNA/HLA-E/NLRP1/CYLD/STAT5B	38
BP	GO:0007162	negative regulation of cell adhesion	32/812	305/18800	3.48939e-06	9.30078e-05	6.85186e-05	LAX1/PTPRC/NCKAP1L/EFNA5/RIPOR2/BMP6/FGL1/TMEM131L/COL1A1/SEMA4D/PRKG1/GPNMB/CD74/HLA-DRB1/CD86/PLXNC1/HAVCR2/SPI1/LAPTM5/SH2B3/TGFBI/PAWR/JAK2/CORO1C/PTK2/AKNA/PDE3B/PTPN22/PAG1/CASK/MBP/CBLB	32
BP	GO:0031334	positive regulation of protein-containing complex assembly	24/812	194/18800	3.53895e-06	9.38374e-05	6.91298e-05	PLCG2/FCHSD2/NCKAP1L/CD36/ATM/UNC13B/ESR1/SYK/PTK2B/GRB2/ABCA1/FMN1/CLEC7A/HCK/PLEK/NCKAP1/TFRC/ASAP1/FNIP2/SKAP1/EVL/LCP1/NCK2/NIN	24
BP	GO:0003018	vascular process in circulatory system	29/812	263/18800	3.7457e-06	9.88049e-05	7.27893e-05	CD38/ATP2A3/ABCC3/CPS1/SLC7A2/CD36/BMP6/DOCK5/SLC15A2/GCLC/DOCK4/ATP2B1/PRKG1/SLC8A1/KCNMA1/SLCO2B1/SLC1A3/PTPRJ/TBXAS1/APOE/SLC2A3/TFRC/DDAH1/PPARD/INSR/EXT1/SLC38A1/ARHGAP42/ATP8A1	29
BP	GO:0030100	regulation of endocytosis	25/812	208/18800	3.76923e-06	9.89131e-05	7.2869e-05	PLCG2/NCKAP1L/OPHN1/CD36/NEDD4L/PPP3CC/SYK/BICD1/PTPN1/BMP2K/MCTP1/RAB31/DAB2/ARRB2/AXL/APOE/LRRK2/PICALM/PRKD1/AHI1/NR1H3/SDCBP/INSR/B2M/AAK1	25
BP	GO:0045807	positive regulation of endocytosis	16/812	97/18800	3.79026e-06	9.89549e-05	7.28998e-05	PLCG2/NCKAP1L/CD36/NEDD4L/PPP3CC/SYK/BICD1/RAB31/DAB2/ARRB2/AXL/APOE/LRRK2/AHI1/INSR/B2M	16
BP	GO:0045646	regulation of erythrocyte differentiation	11/812	47/18800	3.81657e-06	9.91335e-05	7.30314e-05	INPP5D/NCKAP1L/RBFOX2/FOXO3/SPI1/LYN/HIF1A/STAT1/ETS1/B2M/STAT5B	11
BP	GO:0010324	membrane invagination	20/812	144/18800	3.90049e-06	0.000100799	7.42584e-05	IGLL5/PLCG2/RHOH/XKR6/DOCK1/NCKAP1L/FCHO2/GULP1/SPIRE1/CD36/ELMO1/FNBP1L/ARHGAP25/MSR1/ABCA1/RAB31/CLEC7A/ITGAM/ITGB2/GSN	20
BP	GO:0050854	regulation of antigen receptor-mediated signaling pathway	13/812	66/18800	4.05249e-06	0.000104198	7.67625e-05	BLK/PRKCB/PTPRC/PLCL2/CARD11/PTPRJ/LAPTM5/PAWR/LYN/PRKCH/LCK/PTPN22/CBLB	13
BP	GO:0042326	negative regulation of phosphorylation	37/812	382/18800	4.11361e-06	0.000104712	7.7141e-05	CBFA2T3/LAX1/LRRK1/PTPRC/SAMSN1/PARD3/GNAQ/IRAK3/ERRFI1/PDE4D/PDCD4/PIP4K2A/PTPN1/SEMA4D/SLC8A1/PTPRJ/SH2B3/SIRPA/ARRB2/LDLRAD4/SPRED1/APOE/LRRK2/PRKAG2/CORO1C/LYN/MACROH2A1/PARP14/PPARG/PTPN22/KAT2B/ZFYVE28/NIBAN1/CBLB/NCK2/DUSP16/SORL1	37
BP	GO:0050678	regulation of epithelial cell proliferation	37/812	382/18800	4.11361e-06	0.000104712	7.7141e-05	MEF2C/PPP1R16B/ITGA4/PTPRM/EAF2/NFIB/PTPRK/YAP1/TCF7L2/BMP6/F3/ID1/ERRFI1/PIK3CD/FBXW7/XBP1/ALOX5/DAB2/NRP2/VASH1/APOE/NRP1/SGPP2/PRKD1/EGFR/GRN/PPARD/HIF1A/GLUL/STAT1/PRKCA/PPARG/BCL11B/B2M/NEAT1/AKT3/CASK	37
BP	GO:0033674	positive regulation of kinase activity	43/812	476/18800	4.27213e-06	0.000107849	7.94522e-05	PTPRC/NCKAP1L/EFNA5/TCIM/IGF1R/SYK/FBXW7/NEDD9/CEMIP/PTK2B/PTPN1/STK4/SLC11A1/MERTK/CCDC88A/CD74/HLA-DRB1/CD86/MOB3B/LCP2/CSF1R/PIK3R5/P2RX7/CD4/FGR/AXL/IL18/VAV3/LRRK2/JAK2/PRKAG2/PRKD1/EGFR/LYN/ACSL1/VAC14/INSR/PDGFC/PTK2/STK3/CCND3/RASGRP1/RAP1A	43
BP	GO:0001782	B cell homeostasis	9/812	31/18800	4.27922e-06	0.000107849	7.94522e-05	MEF2C/BCL2/DOCK10/NCKAP1L/CD74/DOCK11/TNFSF13B/LYN/HIF1A	9
BP	GO:0032102	negative regulation of response to external stimulus	40/812	429/18800	4.30853e-06	0.000108053	7.96023e-05	ST6GAL1/PTPRC/TFPI/TSPAN8/IRAK3/SPINK5/RHBDF2/SYK/SEC14L1/NLRC5/SEMA4D/PRKG1/ALOX5/SAMHD1/HLA-DRB1/AOAH/HCK/PLAU/HAVCR2/SH2B3/SIRPA/FGR/ARRB2/TNFRSF1B/APOE/NRP1/SPP1/LYN/NR1H3/GRN/PPARD/PARP14/RORA/PPARG/FYN/CD96/HLA-B/HLA-A/CASK/HLA-E	40
BP	GO:0002573	myeloid leukocyte differentiation	25/812	210/18800	4.47842e-06	0.000111763	8.23355e-05	INPP5D/IRF4/CBFA2T3/LRRK1/PIR/PIK3CD/FBXW7/MITF/CD74/HLA-DRB1/TLR2/CSF1R/SPI1/CD4/GAB3/TYROBP/GAB2/TFRC/RBPJ/FAM20C/GPR137B/LYN/PRKCA/PPARG/CAMK4	25
BP	GO:0050900	leukocyte migration	37/812	384/18800	4.64107e-06	0.000115257	8.49095e-05	DOCK8/RHOH/CAMK1D/ITGA4/NCKAP1L/RIPOR2/PLCB1/MTUS1/PECAM1/VAV1/PDE4B/PIK3CD/SYK/PTK2B/S100A9/ITGA6/ALOX5/CD74/TRPM2/HCK/CSF1R/SPI1/PLA2G7/PREX1/CMKLR1/SIRPA/VAV3/ITGB2/LYN/LGMN/FYN/ITGAL/LCK/PTK2/STK10/EXT1/STAT5B	37
BP	GO:0032729	positive regulation of interferon-gamma production	14/812	77/18800	4.69418e-06	0.00011601	8.54643e-05	PDE4B/PDE4D/SLC11A1/HLA-DPB1/CLEC7A/HLA-DPA1/HAVCR2/IL18/JAK2/CD2/HLA-A/PTPN22/RASGRP1/BTN3A1	14
BP	GO:0002237	response to molecule of bacterial origin	35/812	354/18800	4.7341e-06	0.000116083	8.55184e-05	PLCG2/MEF2C/CPS1/CD36/BMP6/IRAK3/PDE4B/S100A9/PDCD4/XBP1/MRC1/SLC11A1/ABCA1/CD86/TLR2/HCK/HAVCR2/P2RX7/SPI1/SIRPA/AXL/IL10RA/IL18/TNFRSF1B/LITAF/JAK2/SCARB1/LYN/NR1H3/PPARD/PRKCA/CD96/CD6/B2M/PTPN22	35
BP	GO:0002824	positive regulation of adaptive immune response based on somatic recombination of immune receptors built from immunoglobulin superfamily domains	17/812	110/18800	4.76542e-06	0.000116083	8.55184e-05	PTPRC/PLA2G4A/SLC11A1/HLA-DRA/HLA-DRB1/CLEC7A/P2RX7/CD4/IL18/TFRC/TNFSF13B/STX7/PRKCQ/B2M/HLA-B/HLA-A/HLA-E	17
BP	GO:0044089	positive regulation of cellular component biogenesis	44/812	494/18800	4.76555e-06	0.000116083	8.55184e-05	PLCG2/FCHSD2/NCKAP1L/EFNA5/RIPOR2/CD36/ATM/FNBP1L/UNC13B/ID1/LPAR1/ESR1/SYK/LIMCH1/PTK2B/GRB2/PIP4K2A/SEMA4D/CCDC88A/ABCA1/PTPRJ/FMN1/CLEC7A/HCK/PLEK/P2RX7/DOCK11/NRP1/NCKAP1/TFRC/ASAP1/RALA/SDCBP/LIMS1/FNIP2/PRKCA/SKAP1/EVL/RESF1/LCP1/CNOT6L/ATF7IP/NCK2/NIN	44
BP	GO:0032635	interleukin-6 production	22/812	172/18800	5.18172e-06	0.000125024	9.21051e-05	PLCG2/POU2AF1/POU2F2/INPP5D/NCKAP1L/CD36/IRAK3/SYK/BANK1/XBP1/CD74/TLR2/CLEC7A/HAVCR2/P2RX7/SIRPA/ARRB2/CD84/TYROBP/HLA-B/PTPN22/MBP	22
BP	GO:0032675	regulation of interleukin-6 production	22/812	172/18800	5.18172e-06	0.000125024	9.21051e-05	PLCG2/POU2AF1/POU2F2/INPP5D/NCKAP1L/CD36/IRAK3/SYK/BANK1/XBP1/CD74/TLR2/CLEC7A/HAVCR2/P2RX7/SIRPA/ARRB2/CD84/TYROBP/HLA-B/PTPN22/MBP	22
BP	GO:0008154	actin polymerization or depolymerization	24/812	199/18800	5.5249e-06	0.000132676	9.77419e-05	FCHSD2/NCKAP1L/SVIL/CYRIA/SPIRE1/MICAL3/PTK2B/GRB2/ARHGAP18/FMN1/HCK/PLEK/PREX1/GAS7/COTL1/ENAH/NCKAP1/JAK2/GSN/EVL/ADD3/WIPF1/NCK2/CYFIP2	24
BP	GO:0002822	regulation of adaptive immune response based on somatic recombination of immune receptors built from immunoglobulin superfamily domains	22/812	173/18800	5.69973e-06	0.000136231	0.000100361	MEF2C/PTPRC/NCKAP1L/PLA2G4A/SLC11A1/HLA-DRA/HLA-DRB1/CLEC7A/HAVCR2/P2RX7/CD4/IL18/TNFRSF1B/TFRC/TNFSF13B/STX7/PRKCQ/IL7R/B2M/HLA-B/HLA-A/HLA-E	22
BP	GO:0043434	response to peptide hormone	38/812	404/18800	6.08786e-06	0.000144828	0.000106695	PRKCB/HDAC9/MZB1/PLCB1/CPS1/IGF1R/BTG2/ERRFI1/OGT/GCLC/GRB2/GAB1/PIP4K2A/PTPN1/COL1A1/ATP2B1/COL3A1/XBP1/RAB31/MYO5A/TLR2/CYBB/JAK2/LYN/INSR/STAT1/PPARG/STAT4/PRKCQ/PTK2/PDE3B/KAT2B/CCND3/JAK1/RAB8B/FOXO1/STAT5B/SORL1	38
BP	GO:0048771	tissue remodeling	22/812	174/18800	6.26429e-06	0.000148333	0.000109276	CD38/MEF2C/INPP5D/LRRK1/LGR4/ELF3/SYK/PTK2B/GPNMB/MITF/CSF1R/P2RX7/AXL/IL18/SPP1/TFRC/RBPJ/GPR137B/HIF1A/PRKCA/PPARG/EXT1	22
BP	GO:0070302	regulation of stress-activated protein kinase signaling cascade	24/812	201/18800	6.57064e-06	0.000153475	0.000113065	MECOM/PLCB1/IGF1R/MID1/GRIK2/TRAF3/MDFIC/PTK2B/PDCD4/CLEC7A/SPI1/SIRPA/MAGI3/EGFR/LYN/RNF13/SDCBP/STK3/TNIK/PTPN22/RASGRP1/CYLD/FOXO1/DUSP16	24
BP	GO:0001911	negative regulation of leukocyte mediated cytotoxicity	8/812	25/18800	6.5719e-06	0.000153475	0.000113065	PTPRC/NCKAP1L/HAVCR2/ARRB2/IL7R/HLA-B/HLA-A/HLA-E	8
BP	GO:0032816	positive regulation of natural killer cell activation	8/812	25/18800	6.5719e-06	0.000153475	0.000113065	TOX/AXL/TYROBP/IL18/JAK2/RASGRP1/HLA-E/STAT5B	8
BP	GO:0097529	myeloid leukocyte migration	26/812	229/18800	6.94377e-06	0.000161419	0.000118917	RHOH/CAMK1D/NCKAP1L/RIPOR2/PLCB1/MTUS1/PECAM1/VAV1/PDE4B/PIK3CD/SYK/PTK2B/S100A9/CD74/CSF1R/SPI1/PLA2G7/PREX1/CMKLR1/SIRPA/VAV3/ITGB2/LYN/LGMN/PTK2/STAT5B	26
BP	GO:0006869	lipid transport	37/812	391/18800	7.01872e-06	0.00016242	0.000119654	DENND5B/XKR6/ABCC3/VMP1/GULP1/PLA2G4A/ANO3/OSBPL10/CD36/BMP6/PDZD8/AKR1C1/OSBPL3/SYK/ATP11A/PIP4K2A/SEC24A/MSR1/SLCO2B1/ATP8B4/ABCA1/ABCG1/DAB2/P2RX7/PSAP/APOE/SPP1/GRAMD1B/SCARB1/NR1H3/PPARD/ACSL1/OSBPL1A/NPC1/PPARG/PITPNC1/ATP8A1	37
BP	GO:0019722	calcium-mediated signaling	24/812	202/18800	7.15834e-06	0.000164901	0.000121482	PLCG2/PTPRC/ATP1B1/PPP3CC/SYK/EIF2AK3/PTK2B/CACNA1C/ITPR1/SLC8A1/PTPRJ/MCTP1/TRPM2/CLEC7A/PLEK/P2RX7/CMKLR1/CD4/MCTP2/LRRK2/PPP1R9A/NCALD/NFATC2/NFATC3	24
BP	GO:2000107	negative regulation of leukocyte apoptotic process	11/812	50/18800	7.27136e-06	0.00016675	0.000122844	ST6GAL1/HSH2D/DOCK8/MERTK/CD74/AXL/ST3GAL1/HIF1A/PRKCQ/IL7R/ITPKB	11
BP	GO:0002221	pattern recognition receptor signaling pathway	22/812	176/18800	7.54815e-06	0.000172321	0.000126949	PLCG2/IRF4/PIK3AP1/LGR4/CD36/IRAK3/ESR1/SLC15A2/SEC14L1/TRAF3/TLR2/CLEC7A/HAVCR2/ARRB2/COLEC12/LYN/NR1H3/CTSS/ALPK1/PTPN22/RFTN1/CYLD	22
BP	GO:0045936	negative regulation of phosphate metabolic process	40/812	440/18800	7.91664e-06	0.000179927	0.000132552	PPP1R16B/CBFA2T3/LAX1/LRRK1/PTPRC/NCKAP1L/SAMSN1/PARD3/GNAQ/IRAK3/ERRFI1/PDE4D/PDCD4/PIP4K2A/PTPN1/SEMA4D/SLC8A1/PTPRJ/PLEK/SH2B3/SIRPA/ARRB2/LDLRAD4/SPRED1/APOE/LRRK2/PRKAG2/CORO1C/LYN/MACROH2A1/PARP14/PPARG/PTPN22/KAT2B/ZFYVE28/NIBAN1/CBLB/NCK2/DUSP16/SORL1	40
BP	GO:0043407	negative regulation of MAP kinase activity	12/812	60/18800	8.03872e-06	0.000181889	0.000133997	LAX1/IRAK3/PDCD4/PTPN1/PTPRJ/SH2B3/APOE/LYN/PPARG/PTPN22/DUSP16/SORL1	12
BP	GO:0010563	negative regulation of phosphorus metabolic process	40/812	441/18800	8.35528e-06	0.000188216	0.000138658	PPP1R16B/CBFA2T3/LAX1/LRRK1/PTPRC/NCKAP1L/SAMSN1/PARD3/GNAQ/IRAK3/ERRFI1/PDE4D/PDCD4/PIP4K2A/PTPN1/SEMA4D/SLC8A1/PTPRJ/PLEK/SH2B3/SIRPA/ARRB2/LDLRAD4/SPRED1/APOE/LRRK2/PRKAG2/CORO1C/LYN/MACROH2A1/PARP14/PPARG/PTPN22/KAT2B/ZFYVE28/NIBAN1/CBLB/NCK2/DUSP16/SORL1	40
BP	GO:0032760	positive regulation of tumor necrosis factor production	16/812	103/18800	8.42847e-06	0.000189028	0.000139256	PLCG2/PTPRC/CD36/SYK/PTPRJ/TLR2/CLEC7A/HAVCR2/CYBB/CD84/TYROBP/LRRK2/JAK2/CD2/RASGRP1/HLA-E	16
BP	GO:0002483	antigen processing and presentation of endogenous peptide antigen	7/812	19/18800	8.72779e-06	0.000194882	0.000143569	HLA-DRA/HLA-DRB1/B2M/HLA-B/HLA-A/HLA-C/HLA-E	7
BP	GO:0019883	antigen processing and presentation of endogenous antigen	8/812	26/18800	9.13464e-06	0.000203076	0.000149606	HLA-DRA/CD74/HLA-DRB1/B2M/HLA-B/HLA-A/HLA-C/HLA-E	8
BP	GO:0051651	maintenance of location in cell	25/812	219/18800	9.43327e-06	0.000208803	0.000153825	PLCG2/PTPRC/PDE4D/ITPR2/LCN2/CEMIP/PTK2B/S100A9/CACNA1C/SP100/ITPR1/SLC8A1/CCDC88A/TRPM2/SRGN/P2RX7/CD4/APOE/PRKD1/GSN/LYN/LCK/RASA3/ANK3/SORL1	25
BP	GO:0002335	mature B cell differentiation	9/812	34/18800	9.90813e-06	0.000218365	0.000160869	PLCG2/POU2AF1/DOCK10/PLCL2/PTK2B/XBP1/SPI1/DOCK11/ST3GAL1	9
BP	GO:0034109	homotypic cell-cell adhesion	15/812	93/18800	1.00442e-05	0.000220409	0.000162375	BLK/SLC7A11/SYK/FN1/PRKG1/PLAUR/PLEK/EMILIN2/SH2B3/JAK2/LYN/PRKCA/PRKCQ/JAK1/ANK3	15
BP	GO:0002833	positive regulation of response to biotic stimulus	22/812	180/18800	1.08549e-05	0.000237177	0.000174728	PLCG2/AIM2/ZBP1/VAV1/BMP6/SYK/NLRC5/HLA-DRB1/CLEC7A/HCK/HAVCR2/SPI1/EMILIN2/TYROBP/LYN/GRN/PRKCA/FYN/PYHIN1/RASGRP1/HLA-E/STAT5B	22
BP	GO:0010876	lipid localization	40/812	446/18800	1.09045e-05	0.000237243	0.000174777	DENND5B/XKR6/ABCC3/VMP1/GULP1/PLA2G4A/ANO3/OSBPL10/CD36/BMP6/PDZD8/AKR1C1/OSBPL3/SYK/FBXW7/ATP11A/PIP4K2A/SEC24A/MSR1/SLCO2B1/ATP8B4/ABCA1/ABCG1/DAB2/P2RX7/PSAP/APOE/SPP1/GRAMD1B/SCARB1/NR1H3/PPARD/ACSL1/OSBPL1A/NPC1/PPARG/PITPNC1/RNF213/ATP8A1/STAT5B	40
BP	GO:0051222	positive regulation of protein transport	30/812	293/18800	1.13289e-05	0.000245427	0.000180805	BLK/CD38/TTN/TCF7L2/RIPOR1/BMP6/UNC13B/ACSL4/FBXW7/CEMIP/EDEM1/SEC24A/FRMD4A/HLA-DRB1/TRPM2/TLR2/ABCG1/P2RX7/ITGAM/ITGB2/JAK2/PRKD1/PPARD/HIF1A/ATP2C1/GLUL/PPARG/FYN/ANK3/SORL1	30
BP	GO:0031663	lipopolysaccharide-mediated signaling pathway	12/812	62/18800	1.14632e-05	0.000245595	0.000180929	PLCG2/CD36/BMP6/TLR2/HCK/SPI1/IL18/SCARB1/LYN/PRKCA/CD6/PTPN22	12
BP	GO:0043030	regulation of macrophage activation	12/812	62/18800	1.14632e-05	0.000245595	0.000180929	PTPRC/PLA2G4A/ATM/CD74/HAVCR2/CD84/LRRK2/GPR137B/CTSC/NR1H3/GRN/RORA	12
BP	GO:0015918	sterol transport	15/812	94/18800	1.14813e-05	0.000245595	0.000180929	OSBPL10/CD36/AKR1C1/OSBPL3/PIP4K2A/SEC24A/MSR1/ABCA1/ABCG1/APOE/GRAMD1B/SCARB1/NR1H3/OSBPL1A/NPC1	15
BP	GO:0045637	regulation of myeloid cell differentiation	24/812	208/18800	1.18064e-05	0.000251491	0.000185273	MEF2C/INPP5D/NCKAP1L/RBFOX2/MEIS2/FBXW7/PTK2B/FOXO3/MITF/CD74/HLA-DRB1/SPI1/CD4/TYROBP/GPR137B/LYN/HIF1A/STAT1/PRKCA/CAMK4/ETS1/B2M/ITPKB/STAT5B	24
BP	GO:0043254	regulation of protein-containing complex assembly	37/812	401/18800	1.23917e-05	0.000262754	0.00019357	PLCG2/FCHSD2/NCKAP1L/SVIL/CYRIA/CD36/ATM/UNC13B/ESR1/SYK/PTK2B/MAP2/GRB2/ARHGAP18/ABCA1/FMN1/CLEC7A/HCK/PLEK/LDLRAD4/COTL1/APOE/NCKAP1/TFRC/ASAP1/GSN/FNIP2/SKAP1/EVL/LCP1/TMC8/ADD3/ATF7IP/NCK2/NIN/CYFIP2/SORL1	37
BP	GO:0002460	adaptive immune response based on somatic recombination of immune receptors built from immunoglobulin superfamily domains	35/812	370/18800	1.24542e-05	0.000262754	0.00019357	IGLL5/MEF2C/INPP5D/IRF4/KLHL6/PTPRC/NCKAP1L/PLA2G4A/SLC11A1/HLA-DRA/CD74/HLA-DRB1/HLA-DPB1/CLEC7A/HLA-DPA1/HAVCR2/P2RX7/HLA-DQB1/HLA-DMB/HLA-DQA1/CD4/IL18/TNFRSF1B/TFRC/TNFSF13B/CTSC/STX7/RORA/PRKCQ/IL7R/B2M/HLA-B/HLA-A/RFTN1/HLA-E	35
BP	GO:0071346	cellular response to interferon-gamma	17/812	118/18800	1.249e-05	0.000262754	0.00019357	DAPK1/NLRC5/SP100/MRC1/RAB20/TLR2/HCK/HLA-DPA1/SIRPA/JAK2/GSN/NR1H3/CD58/PARP14/STAT1/PPARG/JAK1	17
BP	GO:0050869	negative regulation of B cell activation	9/812	35/18800	1.28299e-05	0.000268793	0.000198019	BLK/INPP5D/SAMSN1/ATM/BANK1/LAPTM5/TYROBP/PAWR/LYN	9
BP	GO:0045824	negative regulation of innate immune response	13/812	73/18800	1.29354e-05	0.000268793	0.000198019	IRAK3/NLRC5/SAMHD1/HAVCR2/ARRB2/NR1H3/GRN/PARP14/PPARG/CD96/HLA-B/HLA-A/HLA-E	13
BP	GO:0150076	neuroinflammatory response	13/812	73/18800	1.29354e-05	0.000268793	0.000198019	PLCG2/PTPRC/ATM/TLR2/ITGAM/TYROBP/IL18/TNFRSF1B/ITGB2/LRRK2/JAK2/CTSC/GRN	13
BP	GO:0031098	stress-activated protein kinase signaling cascade	27/812	252/18800	1.36059e-05	0.000279394	0.000205829	MECOM/PLCB1/IGF1R/MID1/CCDC88C/GRIK2/TRAF3/MDFIC/PTK2B/PDCD4/CCM2/CLEC7A/SPI1/SIRPA/LRRK2/MAGI3/EGFR/LYN/RNF13/SDCBP/STK3/TNIK/PTPN22/RASGRP1/CYLD/FOXO1/DUSP16	27
BP	GO:0045453	bone resorption	12/812	63/18800	1.36102e-05	0.000279394	0.000205829	CD38/INPP5D/LRRK1/SYK/PTK2B/CSF1R/P2RX7/SPP1/TFRC/GPR137B/PRKCA/EXT1	12
BP	GO:0070542	response to fatty acid	12/812	63/18800	1.36102e-05	0.000279394	0.000205829	PLCB1/AKR1C2/CPS1/AKR1C3/CD36/AKR1C1/FOXO3/TBXAS1/TLR2/ACSL1/MBP/FOXO1	12
BP	GO:0043405	regulation of MAP kinase activity	22/812	183/18800	1.41404e-05	0.000289111	0.000212987	LAX1/PTPRC/IRAK3/SYK/PTK2B/PDCD4/PTPN1/PTPRJ/PIK3R5/P2RX7/SH2B3/APOE/LRRK2/EGFR/LYN/INSR/PDGFC/PPARG/PTPN22/RASGRP1/DUSP16/SORL1	22
BP	GO:1901214	regulation of neuron death	31/812	313/18800	1.57968e-05	0.000321686	0.000236985	DCC/MEF2C/BCL2/ATM/SLC7A11/BTG2/GRIK2/FBXW7/GCLC/PTK2B/CPEB4/FOXO3/GPNMB/TRPM2/CTSZ/ITGAM/ARRB2/AXL/TYROBP/TNFRSF1B/APOE/ITGB2/NRP1/LRRK2/JAK2/PICALM/GRN/HIF1A/LGMN/FYN/SORL1	31
BP	GO:0031342	negative regulation of cell killing	8/812	28/18800	1.68289e-05	0.000340716	0.000251004	PTPRC/NCKAP1L/HAVCR2/ARRB2/IL7R/HLA-B/HLA-A/HLA-E	8
BP	GO:0030048	actin filament-based movement	18/812	133/18800	1.68651e-05	0.000340716	0.000251004	SHTN1/FNBP1L/NEDD4L/CCDC88C/PDE4B/PDE4D/FGF12/LIMCH1/MYO1D/CACNA1C/MYO1F/MYO5A/MYO9B/SYNE2/MYO6/GSN/MYO1E/WIPF1	18
BP	GO:0022408	negative regulation of cell-cell adhesion	23/812	199/18800	1.73658e-05	0.000349444	0.000257434	LAX1/NCKAP1L/RIPOR2/BMP6/FGL1/TMEM131L/PRKG1/GPNMB/CD74/HLA-DRB1/CD86/HAVCR2/SPI1/LAPTM5/SH2B3/PAWR/JAK2/PTK2/AKNA/PTPN22/PAG1/MBP/CBLB	23
BP	GO:0034446	substrate adhesion-dependent cell spreading	16/812	109/18800	1.75896e-05	0.000352555	0.000259726	ST6GAL1/ITGA4/DOCK1/EFNA5/DOCK5/NEDD9/FN1/MERTK/DAB2/PREX1/AXL/PARVG/NRP1/CORO1C/LIMS1/PTK2	16
BP	GO:0033627	cell adhesion mediated by integrin	14/812	86/18800	1.76961e-05	0.000353298	0.000260274	ITGA4/NCKAP1L/SYK/ITGA6/ITGAX/PLAU/ITGAM/ITGB2/LYN/SKAP1/ITGAL/PTK2/EXT1/PDE3B	14
BP	GO:0099515	actin filament-based transport	7/812	21/18800	1.86704e-05	0.000371293	0.00027353	FNBP1L/MYO1D/MYO1F/MYO5A/SYNE2/MYO6/MYO1E	7
BP	GO:0150115	cell-substrate junction organization	15/812	98/18800	1.92247e-05	0.000380829	0.000280555	BCL2/EFNA5/PTPRK/LIMCH1/PTK2B/DST/ITGA6/FN1/PTPRJ/FMN1/NRP1/CORO1C/LIMS1/PTK2/RAB8B	15
BP	GO:0002262	myeloid cell homeostasis	20/812	160/18800	1.93627e-05	0.000382076	0.000281475	INPP5D/IKZF1/NCKAP1L/RBFOX2/SLC7A11/PDE4B/PIK3CD/FOXO3/MERTK/SPI1/SH2B3/AXL/JAK2/LYN/HIF1A/STAT1/ETS1/B2M/ITPKB/STAT5B	20
BP	GO:0043299	leukocyte degranulation	13/812	76/18800	2.03223e-05	0.000399463	0.000294283	BLK/NCKAP1L/PIK3CD/SYK/HCK/SPI1/ITGAM/FGR/CD84/ITGB2/GAB2/LYN/RASGRP1	13
BP	GO:2000116	regulation of cysteine-type endopeptidase activity	25/812	229/18800	2.0425e-05	0.000399937	0.000294633	ATP2A3/AIM2/F3/DAPK1/SYK/EIF2AK3/TNFAIP8/S100A9/CASP10/PLAUR/ST18/CLEC7A/LAPTM5/ARRB2/JAK2/CTSD/GSN/LGMN/PPARG/FYN/LCK/ASPH/CD44/NLRP1/CYFIP2	25
BP	GO:0043410	positive regulation of MAPK cascade	42/812	491/18800	2.07057e-05	0.000403879	0.000297537	PLCG2/PTPRC/PLCB1/IGF1R/DENND2B/CD36/MID1/LPAR1/SYK/FBXW7/BANK1/TRAF3/PTK2B/PTPN1/GPNMB/PTPRJ/CD74/HLA-DRB1/CLEC7A/CSF1R/PIK3R5/HAVCR2/P2RX7/SPI1/LAPTM5/CD4/ARRB2/APOE/NRP1/LRRK2/JAK2/EGFR/SDCBP/INSR/PDGFC/PRKCA/STK3/TNIK/PTPN22/RASGRP1/RAP1A/CD44	42
BP	GO:0045730	respiratory burst	9/812	37/18800	2.09169e-05	0.000406443	0.000299425	CAMK1D/PIK3CD/SLC11A1/CLEC7A/HCK/CYBB/NCF2/GRN/INSR	9
BP	GO:0001952	regulation of cell-matrix adhesion	17/812	123/18800	2.17686e-05	0.000419787	0.000309256	BCL2/EFNA5/RIN2/CD36/LIMCH1/PTK2B/PTPRJ/FMN1/PLAU/NRP1/PLEKHA2/CORO1C/LIMS1/SKAP1/PTK2/UTRN/CASK	17
BP	GO:0002224	toll-like receptor signaling pathway	17/812	123/18800	2.17686e-05	0.000419787	0.000309256	PLCG2/IRF4/PIK3AP1/LGR4/CD36/IRAK3/ESR1/TRAF3/TLR2/HAVCR2/ARRB2/COLEC12/LYN/NR1H3/CTSS/PTPN22/RFTN1	17
BP	GO:0010594	regulation of endothelial cell migration	25/812	230/18800	2.19994e-05	0.000422637	0.000311356	MEF2C/HDAC9/PTPRM/RIN2/PIK3CD/FBXW7/PTK2B/SP100/NRP2/VASH1/SPRED1/APOE/NRP1/STARD13/PRKD1/SCARB1/GRN/HIF1A/LGMN/GLUL/PRKCA/PPARG/ETS1/PTK2/AKT3	25
BP	GO:0046632	alpha-beta T cell differentiation	16/812	111/18800	2.21924e-05	0.000424742	0.000312906	IRF4/BCL2/NCKAP1L/TOX/PRDM1/SYK/HLA-DRA/HLA-DRB1/CD86/CD83/IL18/CTSL/RORA/BCL11B/ITK/ITPKB	16
BP	GO:0032868	response to insulin	27/812	259/18800	2.22974e-05	0.000424842	0.00031298	PRKCB/HDAC9/MZB1/IGF1R/ERRFI1/OGT/GCLC/GRB2/GAB1/PIP4K2A/PTPN1/ATP2B1/XBP1/RAB31/MYO5A/TLR2/LYN/INSR/STAT1/PPARG/PRKCQ/PDE3B/KAT2B/CCND3/RAB8B/FOXO1/SORL1	27
BP	GO:0002313	mature B cell differentiation involved in immune response	8/812	29/18800	2.23645e-05	0.000424842	0.00031298	PLCG2/POU2AF1/DOCK10/PTK2B/XBP1/SPI1/DOCK11/ST3GAL1	8
BP	GO:0046849	bone remodeling	14/812	88/18800	2.31543e-05	0.000438211	0.000322829	CD38/INPP5D/LRRK1/LGR4/SYK/PTK2B/MITF/CSF1R/P2RX7/SPP1/TFRC/GPR137B/PRKCA/EXT1	14
BP	GO:0016358	dendrite development	25/812	231/18800	2.36827e-05	0.000444903	0.000327759	DCC/MEF2C/CAMK1D/TANC2/DOCK10/RBFOX2/FARP1/BCL11A/NEDD4L/ID1/MAP2/SEMA4D/PRKG1/APOE/NRP1/PHACTR1/LRRK2/PICALM/MEF2A/ASAP1/SIPA1L1/SDK1/FYN/TNIK/NCK2	25
BP	GO:0072593	reactive oxygen species metabolic process	25/812	231/18800	2.36827e-05	0.000444903	0.000327759	PLCG2/BCL2/AKR1C3/CD36/VAV1/AKR1C1/SYK/PTK2B/GRB2/FOXO3/ALOX5/CLEC7A/P2RX7/CYBB/PREX1/ITGAM/TYROBP/NCF2/ITGB2/LRRK2/HIF1A/FYN/SH3PXD2B/STK17A/FOXO1	25
BP	GO:0050878	regulation of body fluid levels	35/812	382/18800	2.4533e-05	0.000459181	0.000338278	PLCG2/BLK/FLI1/TFPI/PLA2G4A/GNAQ/CD36/VAV1/SLC7A11/F3/TSPAN8/SYK/FN1/PRKG1/COL3A1/XBP1/MERTK/PLAUR/PLEK/PLAU/EMILIN2/SH2B3/AXL/VAV3/APOE/JAK2/LYN/NR1H3/GNA13/HIF1A/PRKCA/PRKCQ/LCK/EXT1/STAT5B	35
BP	GO:0032535	regulation of cellular component size	33/812	351/18800	2.48043e-05	0.000460872	0.000339523	DCC/FCHSD2/NCKAP1L/EFNA5/SVIL/CYRIA/SHTN1/VAV1/PTK2B/MAP2/GRB2/SEMA4D/FN1/KCNMA1/ARHGAP18/FMN1/HCK/PLEK/P2RX7/VAV3/COTL1/APOE/NRP1/SPP1/NCKAP1/PICALM/GSN/IL7R/AKT3/EVL/ADD3/NCK2/CYFIP2	33
BP	GO:1901342	regulation of vasculature development	33/812	351/18800	2.48043e-05	0.000460872	0.000339523	PPP1R16B/PRKCB/PTPRM/F3/SPINK5/ID1/PIK3CD/PTK2B/GAB1/SP100/XBP1/ITGAX/ALOX5/GPNMB/CYBB/STAB1/EMILIN2/VASH1/SPRED1/NRP1/DDAH1/PRKD1/GRN/HIF1A/GLUL/STAT1/PRKCA/PPARG/ETS1/AKT3/PDE3B/JAK1/STIM1	33
BP	GO:0007409	axonogenesis	38/812	430/18800	2.50027e-05	0.000462868	0.000340994	DCC/RHOH/BCL2/ITGA4/PTPRM/EFNA5/PARD3/OPHN1/NFIB/IGF1R/SHTN1/MYCBP2/MAP2/PALLD/SEMA4D/FN1/PLXNC1/CSF1R/NRP2/TIAM1/APOE/NRP1/ALCAM/SPP1/ENAH/PICALM/CHODL/SIPA1L1/BCL11B/FYN/PRKCQ/PTK2/TRIO/EXT1/EMB/MBP/ANK3/NIN	38
BP	GO:0099024	plasma membrane invagination	18/812	137/18800	2.53771e-05	0.000468097	0.000344846	IGLL5/PLCG2/RHOH/XKR6/DOCK1/NCKAP1L/GULP1/SPIRE1/CD36/ELMO1/ARHGAP25/MSR1/ABCA1/RAB31/CLEC7A/ITGAM/ITGB2/GSN	18
BP	GO:0007584	response to nutrient	19/812	150/18800	2.57398e-05	0.000473074	0.000348512	AKR1C3/IGF1R/CYP24A1/SHANK2/OGT/GCLC/KYNU/COL1A1/ATP2B1/XBP1/SLC8A1/CYBB/SPP1/TFRC/ARSB/PPARD/ACSL1/STAT1/PPARG	19
BP	GO:0001774	microglial cell activation	10/812	47/18800	2.58669e-05	0.000473699	0.000348973	PTPRC/ATM/TLR2/ITGAM/TYROBP/ITGB2/LRRK2/JAK2/CTSC/GRN	10
BP	GO:0010742	macrophage derived foam cell differentiation	9/812	38/18800	2.63658e-05	0.000481105	0.000354429	CD36/MSR1/ABCA1/ABCG1/IL18/NR1H3/STAT1/PPARG/PRKCH	9
BP	GO:0070997	neuron death	33/812	353/18800	2.78138e-05	0.000505603	0.000372477	DCC/MEF2C/BCL2/ATM/THRB/SLC7A11/BTG2/GRIK2/FBXW7/GCLC/PTK2B/CPEB4/FOXO3/GPNMB/TRPM2/CTSZ/ITGAM/ARRB2/AXL/TYROBP/TNFRSF1B/APOE/ITGB2/NRP1/LRRK2/JAK2/PICALM/GRN/HIF1A/LGMN/FYN/NLRP1/SORL1	33
BP	GO:0007163	establishment or maintenance of cell polarity	24/812	219/18800	2.7907e-05	0.000505603	0.000372477	DOCK2/DOCK8/RHOH/NCKAP1L/RIPOR2/PARD3/KIF26B/OPHN1/PARD3B/IGF1R/SHTN1/RHOBTB3/MAP7/CLIC4/PTK2B/DST/DLG2/FRMD4A/FRMD4B/PARVG/PATJ/CYTH1/GSN/PTK2	24
BP	GO:0007266	Rho protein signal transduction	18/812	138/18800	2.80287e-05	0.000506008	0.000372775	P2RY8/RIPOR2/OPHN1/SHTN1/RIPOR1/ARHGEF28/LPAR1/COL1A2/COL3A1/ABCA1/MYO9B/APOE/NRP1/STARD13/GNA13/CDC42SE2/ARHGAP42/ARHGEF1	18
BP	GO:0060397	growth hormone receptor signaling pathway via JAK-STAT	5/812	10/18800	3.1211e-05	0.000561467	0.000413632	PTPN1/JAK2/LYN/JAK1/STAT5B	5
BP	GO:1904951	positive regulation of establishment of protein localization	30/812	309/18800	3.147e-05	0.000564133	0.000415595	BLK/CD38/TTN/TCF7L2/RIPOR1/BMP6/UNC13B/ACSL4/FBXW7/CEMIP/EDEM1/SEC24A/FRMD4A/HLA-DRB1/TRPM2/TLR2/ABCG1/P2RX7/ITGAM/ITGB2/JAK2/PRKD1/PPARD/HIF1A/ATP2C1/GLUL/PPARG/FYN/ANK3/SORL1	30
BP	GO:1900024	regulation of substrate adhesion-dependent cell spreading	11/812	58/18800	3.23416e-05	0.000577723	0.000425607	ST6GAL1/DOCK1/EFNA5/DOCK5/NEDD9/DAB2/PREX1/NRP1/CORO1C/LIMS1/PTK2	11
BP	GO:0090077	foam cell differentiation	9/812	39/18800	3.29723e-05	0.000586931	0.00043239	CD36/MSR1/ABCA1/ABCG1/IL18/NR1H3/STAT1/PPARG/PRKCH	9
BP	GO:0071900	regulation of protein serine/threonine kinase activity	34/812	372/18800	3.35643e-05	0.000595385	0.000438619	LAX1/PTPRC/TCIM/IRAK3/SYK/CEMIP/PTK2B/PDCD4/PTPN1/STK4/SLC8A1/PTPRJ/CSF1R/PIK3R5/DAB2/P2RX7/SH2B3/APOE/LRRK2/PRKAG2/EGFR/LYN/ACSL1/INSR/MACROH2A1/PDGFC/PPARG/STK3/PTPN22/KAT2B/CCND3/RASGRP1/DUSP16/SORL1	34
BP	GO:0070527	platelet aggregation	12/812	69/18800	3.54546e-05	0.000626733	0.000461713	BLK/SLC7A11/SYK/FN1/PRKG1/PLEK/EMILIN2/SH2B3/JAK2/LYN/PRKCA/PRKCQ	12
BP	GO:0046641	positive regulation of alpha-beta T cell proliferation	7/812	23/18800	3.64927e-05	0.000642852	0.000473588	PTPRC/SYK/IL18/JAK2/HLA-A/PTPN22/HLA-E	7
BP	GO:0006911	phagocytosis, engulfment	17/812	128/18800	3.67386e-05	0.000644952	0.000475134	IGLL5/PLCG2/RHOH/XKR6/DOCK1/NCKAP1L/GULP1/CD36/ELMO1/ARHGAP25/MSR1/ABCA1/RAB31/CLEC7A/ITGAM/ITGB2/GSN	17
BP	GO:0046328	regulation of JNK cascade	18/812	141/18800	3.75249e-05	0.000656493	0.000483637	MECOM/PLCB1/IGF1R/GRIK2/TRAF3/MDFIC/PTK2B/PDCD4/SIRPA/MAGI3/EGFR/SDCBP/STK3/TNIK/PTPN22/RASGRP1/CYLD/DUSP16	18
BP	GO:0043300	regulation of leukocyte degranulation	10/812	49/18800	3.79655e-05	0.000661925	0.000487638	BLK/NCKAP1L/SYK/SPI1/ITGAM/FGR/CD84/ITGB2/GAB2/LYN	10
BP	GO:0002886	regulation of myeloid leukocyte mediated immunity	11/812	59/18800	3.82198e-05	0.000664085	0.00048923	BLK/SYK/SPI1/ITGAM/FGR/CD84/TYROBP/ITGB2/GAB2/LYN/HLA-E	11
BP	GO:0007044	cell-substrate junction assembly	14/812	92/18800	3.86627e-05	0.000669497	0.000493217	BCL2/EFNA5/PTPRK/LIMCH1/PTK2B/DST/ITGA6/FN1/PTPRJ/FMN1/NRP1/CORO1C/LIMS1/PTK2	14
BP	GO:1905952	regulation of lipid localization	19/812	155/18800	4.08065e-05	0.000701565	0.000516841	DENND5B/PLA2G4A/CD36/BMP6/SYK/SEC24A/MSR1/ABCA1/ABCG1/DAB2/P2RX7/APOE/SPP1/SCARB1/NR1H3/PPARD/ACSL1/PPARG/ATP8A1	19
BP	GO:0030866	cortical actin cytoskeleton organization	9/812	40/18800	4.09281e-05	0.000701565	0.000516841	NCKAP1L/EPB41/FMNL2/EPB41L3/PLEK/FMNL3/EPB41L2/NCKAP1/LCP1	9
BP	GO:0046633	alpha-beta T cell proliferation	9/812	40/18800	4.09281e-05	0.000701565	0.000516841	DOCK2/PTPRC/SYK/IL18/JAK2/HLA-A/PTPN22/CBLB/HLA-E	9
BP	GO:0043393	regulation of protein binding	22/812	196/18800	4.13009e-05	0.000705579	0.000519798	BLK/ATP2A3/ITGA4/TCF7L2/PLCL2/ID1/MAP2/STK4/EPB41/CTSZ/DAB2/ARRB2/TIAM1/APOE/NRP1/LRRK2/PLCL1/STK3/B2M/TMC8/CBLB/SORL1	22
BP	GO:0030900	forebrain development	34/812	376/18800	4.16786e-05	0.000709651	0.000522798	PAX5/TACC2/TOX/PLCB1/OPHN1/NFIB/IGF1R/DNAH5/SLC7A11/BTG2/PTCHD1/PRKG1/COL3A1/SLC8A1/CSF1R/NRP2/ITGAM/AXL/TYROBP/NRP1/SYNE2/PHACTR1/LRRK2/ZSWIM6/RBPJ/EGFR/HIF1A/BCL11B/FYN/B2M/EXT1/AKNA/ZEB1/NIN	34
BP	GO:0045765	regulation of angiogenesis	32/812	345/18800	4.26693e-05	0.000724098	0.000533441	PPP1R16B/PRKCB/PTPRM/F3/SPINK5/PIK3CD/PTK2B/GAB1/SP100/XBP1/ITGAX/ALOX5/GPNMB/CYBB/STAB1/EMILIN2/VASH1/SPRED1/NRP1/DDAH1/PRKD1/GRN/HIF1A/GLUL/STAT1/PRKCA/PPARG/ETS1/AKT3/PDE3B/JAK1/STIM1	32
BP	GO:0030041	actin filament polymerization	20/812	169/18800	4.3026e-05	0.000727725	0.000536113	FCHSD2/NCKAP1L/SVIL/CYRIA/SPIRE1/PTK2B/GRB2/ARHGAP18/FMN1/HCK/PREX1/GAS7/COTL1/NCKAP1/JAK2/GSN/EVL/ADD3/NCK2/CYFIP2	20
BP	GO:0060326	cell chemotaxis	30/812	315/18800	4.50994e-05	0.000760269	0.000560088	CAMK1D/NCKAP1L/RIPOR2/MTUS1/VAV1/LPAR1/PDE4B/PIK3CD/SYK/DOCK4/PTK2B/S100A9/GAB1/ALOX5/CD74/TRPM2/CSF1R/SPI1/PLA2G7/PREX1/CMKLR1/ARRB2/VAV3/ITGB2/NRP1/PRKD1/LYN/LGMN/PRKCQ/PTK2	30
BP	GO:0002269	leukocyte activation involved in inflammatory response	10/812	50/18800	4.5639e-05	0.000766825	0.000564918	PTPRC/ATM/TLR2/ITGAM/TYROBP/ITGB2/LRRK2/JAK2/CTSC/GRN	10
BP	GO:0050766	positive regulation of phagocytosis	12/812	71/18800	4.75773e-05	0.000791556	0.000583137	PLCG2/DOCK2/CAMK1D/PTPRC/NCKAP1L/CD36/SLC11A1/MERTK/PTPRJ/RAB31/CLEC7A/SIRPA	12
BP	GO:0099518	vesicle cytoskeletal trafficking	12/812	71/18800	4.75773e-05	0.000791556	0.000583137	TANC2/FNBP1L/DYNC1I1/MAP2/MYO1D/MYO1F/MYO5A/MYO6/MYO1E/KIF13A/RASGRP1/BICDL1	12
BP	GO:2000379	positive regulation of reactive oxygen species metabolic process	12/812	71/18800	4.75773e-05	0.000791556	0.000583137	PLCG2/AKR1C3/CD36/AKR1C1/SYK/PTK2B/GRB2/FOXO3/CLEC7A/ITGAM/TYROBP/ITGB2	12
BP	GO:0032872	regulation of stress-activated MAPK cascade	22/812	198/18800	4.82221e-05	0.000799671	0.000589115	MECOM/PLCB1/IGF1R/MID1/GRIK2/TRAF3/MDFIC/PTK2B/PDCD4/CLEC7A/SPI1/SIRPA/MAGI3/EGFR/SDCBP/STK3/TNIK/PTPN22/RASGRP1/CYLD/FOXO1/DUSP16	22
BP	GO:0010743	regulation of macrophage derived foam cell differentiation	8/812	32/18800	4.88495e-05	0.000807444	0.000594842	CD36/MSR1/ABCA1/ABCG1/IL18/NR1H3/PPARG/PRKCH	8
BP	GO:1901655	cellular response to ketone	14/812	94/18800	4.93787e-05	0.00081355	0.00059934	EFNA5/AKR1C2/AKR1C3/IGF1R/ERRFI1/XRN1/ATP2B1/FOXO3/SGK1/SPP1/JAK2/GNG2/TRERF1/NR3C1	14
BP	GO:0038095	Fc-epsilon receptor signaling pathway	7/812	24/18800	4.96068e-05	0.000814671	0.000600166	PLCG2/VAV1/SYK/MAP3K1/VAV3/LYN/PRKCQ	7
BP	GO:0045124	regulation of bone resorption	9/812	41/18800	5.0447e-05	0.000825806	0.000608369	CD38/INPP5D/SYK/CSF1R/P2RX7/SPP1/TFRC/GPR137B/PRKCA	9
BP	GO:0006469	negative regulation of protein kinase activity	23/812	213/18800	5.13424e-05	0.000837769	0.000617183	LAX1/PTPRC/GNAQ/IRAK3/ERRFI1/PDCD4/PTPN1/SLC8A1/PTPRJ/SH2B3/SPRED1/APOE/PRKAG2/CORO1C/LYN/MACROH2A1/PPARG/PTPN22/KAT2B/ZFYVE28/CBLB/DUSP16/SORL1	23
BP	GO:0030865	cortical cytoskeleton organization	11/812	61/18800	5.2778e-05	0.00085571	0.000630399	RHOH/NCKAP1L/RHOBTB3/EPB41/FMNL2/EPB41L3/PLEK/FMNL3/EPB41L2/NCKAP1/LCP1	11
BP	GO:0034113	heterotypic cell-cell adhesion	11/812	61/18800	5.2778e-05	0.00085571	0.000630399	ITGA4/PTPRC/ITGAX/SIRPA/ITGB2/CD58/SKAP1/CD2/LCK/MBP/CD44	11
BP	GO:0010887	negative regulation of cholesterol storage	5/812	11/18800	5.51834e-05	0.000889807	0.000655519	ABCA1/ABCG1/NR1H3/PPARD/PPARG	5
BP	GO:0030004	cellular monovalent inorganic cation homeostasis	15/812	107/18800	5.53318e-05	0.000889807	0.000655519	BCL2/ATP1B1/NEDD4L/CLIC4/SLC8A1/KCNMA1/DMXL2/SLC1A3/SLC11A1/RAB20/SLC9A9/LRRK2/GRN/SLC4A7/SLC9A7	15
BP	GO:0061564	axon development	40/812	479/18800	5.54054e-05	0.000889807	0.000655519	DCC/RHOH/BCL2/ITGA4/PTPRM/EFNA5/PARD3/OPHN1/NFIB/IGF1R/SHTN1/MYCBP2/MAP2/PALLD/SEMA4D/FN1/PLXNC1/CSF1R/NRP2/TIAM1/APOE/NRP1/ALCAM/SPP1/ENAH/JAK2/PICALM/GRN/CHODL/SIPA1L1/BCL11B/FYN/PRKCQ/PTK2/TRIO/EXT1/EMB/MBP/ANK3/NIN	40
BP	GO:0001667	ameboidal-type cell migration	40/812	480/18800	5.8007e-05	0.00092866	0.000684141	PLCG2/MEF2C/HDAC9/ITGA4/DOCK1/PTPRM/RIN2/DOCK5/ID1/PIK3CD/FBXW7/PTK2B/PTPRG/SEMA4D/SP100/FN1/SLC8A1/ZEB2/NRP2/VASH1/SPRED1/APOE/NRP1/STARD13/PRKD1/CORO1C/SCARB1/ARSB/GRN/PPARD/HIF1A/LGMN/GLUL/PRKCA/PPARG/ETS1/PTK2/AKT3/EVL/PRKX	40
BP	GO:0032633	interleukin-4 production	8/812	33/18800	6.20577e-05	0.000987299	0.000727341	IRF4/SYK/HLA-DRB1/CD86/CD83/HAVCR2/PRKCQ/HLA-E	8
BP	GO:0032673	regulation of interleukin-4 production	8/812	33/18800	6.20577e-05	0.000987299	0.000727341	IRF4/SYK/HLA-DRB1/CD86/CD83/HAVCR2/PRKCQ/HLA-E	8
BP	GO:0030282	bone mineralization	16/812	121/18800	6.51412e-05	0.00102992	0.000758738	MEF2C/LGR4/BMP6/EIF2AK3/PTK2B/NELL1/ATP2B1/COL1A2/SLC8A1/BMP2K/ALOX5/SRGN/P2RX7/FGR/FAM20C/HIF1A	16
BP	GO:0038127	ERBB signaling pathway	16/812	121/18800	6.51412e-05	0.00102992	0.000758738	ERRFI1/RHBDF2/FBXW7/PTK2B/GRB2/GAB1/CCDC88A/PTPRJ/PLAUR/RBPJ/EGFR/LGMN/PTK2/ZFYVE28/CBLB/NCK2	16
BP	GO:2000377	regulation of reactive oxygen species metabolic process	18/812	147/18800	6.54517e-05	0.00103162	0.000759994	PLCG2/BCL2/AKR1C3/CD36/AKR1C1/SYK/PTK2B/GRB2/FOXO3/ALOX5/CLEC7A/ITGAM/TYROBP/ITGB2/HIF1A/FYN/STK17A/FOXO1	18
BP	GO:0006929	substrate-dependent cell migration	7/812	25/18800	6.63426e-05	0.00104244	0.000767962	PTPRC/OPHN1/SHTN1/STK4/FN1/NRP1/SDCBP	7
BP	GO:0002706	regulation of lymphocyte mediated immunity	20/812	175/18800	7.06915e-05	0.00110736	0.000815786	PTPRC/NCKAP1L/VAV1/HLA-DRA/HLA-DRB1/HAVCR2/P2RX7/ARRB2/IL18/TNFRSF1B/TFRC/STX7/CD96/IL7R/B2M/HLA-B/HLA-A/RASGRP1/HLA-E/STAT5B	20
BP	GO:0032615	interleukin-12 production	11/812	63/18800	7.18596e-05	0.00111794	0.00082358	PLCG2/PLCB1/CD36/IRAK3/SYK/TLR2/CLEC7A/LAPTM5/CMKLR1/ARRB2/HLA-B	11
BP	GO:0032655	regulation of interleukin-12 production	11/812	63/18800	7.18596e-05	0.00111794	0.00082358	PLCG2/PLCB1/CD36/IRAK3/SYK/TLR2/CLEC7A/LAPTM5/CMKLR1/ARRB2/HLA-B	11
BP	GO:0071901	negative regulation of protein serine/threonine kinase activity	16/812	122/18800	7.20257e-05	0.00111794	0.00082358	LAX1/IRAK3/PDCD4/PTPN1/SLC8A1/PTPRJ/SH2B3/APOE/PRKAG2/LYN/MACROH2A1/PPARG/PTPN22/KAT2B/DUSP16/SORL1	16
BP	GO:0019216	regulation of lipid metabolic process	31/812	339/18800	7.2931e-05	0.00112855	0.000831397	PLCG2/PDK1/AKR1C3/IGF1R/BMP6/GOLM1/FBXW7/PTK2B/PIP4K2A/CD74/ABCG1/DAB2/FGR/VAV3/PSAP/APOE/PRKAG2/PRKD1/SCARB1/LYN/NR1H3/PPARD/MACROH2A1/RORA/PPARG/BCL11B/PTK2/PDE3B/RNF213/STAT5B/SORL1	31
BP	GO:0030889	negative regulation of B cell proliferation	6/812	18/18800	7.56874e-05	0.00116765	0.000860205	BLK/INPP5D/ATM/TYROBP/PAWR/LYN	6
BP	GO:0060401	cytosolic calcium ion transport	21/812	190/18800	7.67264e-05	0.00117655	0.00086676	PLCG2/MS4A1/BCL2/ATP2A3/PTPRC/PDE4D/ITPR2/CEMIP/PTK2B/CACNA1C/ATP2B1/ITPR1/SLC8A1/TRPM2/P2RX7/PRKD1/LYN/FYN/LCK/RASA3/MCUB	21
BP	GO:1901654	response to ketone	21/812	190/18800	7.67264e-05	0.00117655	0.00086676	CD38/EFNA5/AKR1C2/CPS1/AKR1C3/IGF1R/YAP1/ERRFI1/XRN1/ATP2B1/FOXO3/SGK1/TLR2/CYBB/SPP1/JAK2/NR1H3/GNG2/MBP/TRERF1/NR3C1	21
BP	GO:0045055	regulated exocytosis	24/812	234/18800	8.10234e-05	0.00123837	0.000912305	BLK/PRKCB/NCKAP1L/CTBP2/UNC13B/PIK3CD/SYK/RAB31/HCK/PLEK/P2RX7/SPI1/ITGAM/FGR/CD84/CADPS2/ITGB2/GAB2/LRRK2/SYT1/LYN/RASGRP1/CASK/RAP1A	24
BP	GO:0043542	endothelial cell migration	27/812	279/18800	8.14265e-05	0.00123837	0.000912305	MEF2C/HDAC9/PTPRM/RIN2/ID1/PIK3CD/FBXW7/PTK2B/SP100/NRP2/VASH1/SPRED1/APOE/NRP1/STARD13/PRKD1/SCARB1/GRN/HIF1A/LGMN/GLUL/PRKCA/PPARG/ETS1/PTK2/AKT3/PRKX	27
BP	GO:0099173	postsynapse organization	19/812	163/18800	8.14879e-05	0.00123837	0.000912305	TANC2/DOCK10/OPHN1/IGF1R/FARP1/TANC1/SLC7A11/SHANK2/ZNF804A/SRGN/NRP2/APOE/NRP1/LRRK2/ARHGAP22/LGMN/INSR/SIPA1L1/FYN	19
BP	GO:0002437	inflammatory response to antigenic stimulus	12/812	75/18800	8.28892e-05	0.001249	0.000920134	RHBDF2/SYK/HLA-DRB1/HCK/FGR/RBPJ/LYN/FYN/CD6/EXT1/RASGRP1/HLA-E	12
BP	GO:0071230	cellular response to amino acid stimulus	12/812	75/18800	8.28892e-05	0.001249	0.000920134	BCL11A/GCLC/CPEB4/COL1A1/COL1A2/COL3A1/XBP1/CYBB/EGFR/PDGFC/FYN/ZEB1	12
BP	GO:0001659	temperature homeostasis	20/812	177/18800	8.29231e-05	0.001249	0.000920134	IRF4/IGF1R/LGR4/CD36/PLCL2/ID1/OGT/SYK/LCN2/TRPM2/CMKLR1/IL18/JAK2/RBPJ/PLCL1/NR1H3/ACSL1/PDGFC/SQSTM1/FOXO1	20
BP	GO:0014066	regulation of phosphatidylinositol 3-kinase signaling	15/812	111/18800	8.50079e-05	0.00127662	0.000940485	PPP1R16B/IGF1R/PIK3AP1/PIP5K1B/SEMA4D/FN1/FGR/IL18/JAK2/EGFR/PPARD/INSR/PDGFC/PTK2/RASGRP1	15
BP	GO:0070372	regulation of ERK1 and ERK2 cascade	29/812	311/18800	8.75283e-05	0.00130549	0.000961753	PTPRC/DENND2B/CD36/ERRFI1/SYK/FBXW7/PTK2B/PTPN1/FN1/GPNMB/CD74/HLA-DRB1/CSF1R/DAB2/HAVCR2/SIRPA/CD4/ARRB2/SPRED1/APOE/NRP1/EGFR/LYN/PDGFC/PRKCA/PTPN22/RASGRP1/RAP1A/CD44	29
BP	GO:0010232	vascular transport	13/812	87/18800	8.7956e-05	0.00130549	0.000961753	ATP2A3/ABCC3/SLC7A2/CD36/SLC15A2/SLCO2B1/SLC1A3/APOE/SLC2A3/TFRC/INSR/SLC38A1/ATP8A1	13
BP	GO:0035023	regulation of Rho protein signal transduction	13/812	87/18800	8.7956e-05	0.00130549	0.000961753	P2RY8/RIPOR2/OPHN1/ARHGEF28/LPAR1/COL3A1/ABCA1/MYO9B/APOE/NRP1/STARD13/CDC42SE2/ARHGAP42	13
BP	GO:0150104	transport across blood-brain barrier	13/812	87/18800	8.7956e-05	0.00130549	0.000961753	ATP2A3/ABCC3/SLC7A2/CD36/SLC15A2/SLCO2B1/SLC1A3/APOE/SLC2A3/TFRC/INSR/SLC38A1/ATP8A1	13
BP	GO:0006874	cellular calcium ion homeostasis	38/812	456/18800	8.82382e-05	0.00130587	0.000962034	PLCG2/MS4A1/CD38/PRKCB/P2RY8/BCL2/ATP2A3/PTPRC/ATP1B1/CD36/PDZD8/LPAR1/GRIK2/ESR1/HERPUD1/PDE4D/ITPR2/CEMIP/PTK2B/CACNA1C/ATP2B1/ITPR1/SLC8A1/TRPM2/FPR3/P2RX7/CMKLR1/APOE/JAK2/PRKD1/LYN/GNA13/ATP2C1/FYN/LCK/RASA3/MCUB/STIM1	38
BP	GO:0061900	glial cell activation	10/812	54/18800	9.09578e-05	0.00133857	0.00098612	PTPRC/ATM/TLR2/ITGAM/TYROBP/ITGB2/LRRK2/JAK2/CTSC/GRN	10
BP	GO:0032817	regulation of natural killer cell proliferation	5/812	12/18800	9.12362e-05	0.00133857	0.00098612	IL18/JAK2/PTPN22/HLA-E/STAT5B	5
BP	GO:0032823	regulation of natural killer cell differentiation	5/812	12/18800	9.12362e-05	0.00133857	0.00098612	TOX/PRDM1/AXL/RASGRP1/STAT5B	5
BP	GO:0033673	negative regulation of kinase activity	24/812	236/18800	9.26019e-05	0.0013547	0.000998005	LAX1/PTPRC/GNAQ/IRAK3/ERRFI1/PDCD4/PIP4K2A/PTPN1/SLC8A1/PTPRJ/SH2B3/SPRED1/APOE/PRKAG2/CORO1C/LYN/MACROH2A1/PPARG/PTPN22/KAT2B/ZFYVE28/CBLB/DUSP16/SORL1	24
BP	GO:0002456	T cell mediated immunity	15/812	112/18800	9.43074e-05	0.0013757	0.00101347	PTPRC/NCKAP1L/HLA-DRA/HLA-DRB1/P2RX7/IL18/TNFRSF1B/CTSC/STX7/IL7R/B2M/HLA-B/HLA-A/RFTN1/HLA-E	15
BP	GO:0002260	lymphocyte homeostasis	11/812	65/18800	9.65616e-05	0.00139799	0.00102989	MEF2C/BCL2/DOCK10/NCKAP1L/CD74/P2RX7/DOCK11/TNFSF13B/LYN/HIF1A/STAT5B	11
BP	GO:0043954	cellular component maintenance	11/812	65/18800	9.65616e-05	0.00139799	0.00102989	CTBP2/OPHN1/IGF1R/TANC1/PLEKHA7/SHANK2/ZNF804A/CSF1R/APOE/INSR/FYN	11
BP	GO:0043280	positive regulation of cysteine-type endopeptidase activity involved in apoptotic process	16/812	125/18800	9.66592e-05	0.00139799	0.00102989	ATP2A3/F3/DAPK1/SYK/EIF2AK3/S100A9/CASP10/ST18/CLEC7A/LAPTM5/JAK2/CTSD/GSN/PPARG/LCK/NLRP1	16
BP	GO:0002709	regulation of T cell mediated immunity	13/812	88/18800	9.91882e-05	0.0014305	0.00105385	PTPRC/NCKAP1L/HLA-DRA/HLA-DRB1/P2RX7/IL18/TNFRSF1B/STX7/IL7R/B2M/HLA-B/HLA-A/HLA-E	13
BP	GO:0050708	regulation of protein secretion	25/812	252/18800	9.94764e-05	0.00143061	0.00105392	BLK/CD38/TTN/EFNA5/TCF7L2/BMP6/ICA1/UNC13B/RHBDF2/ACSL4/SEC24A/FRMD4A/ALOX5/HLA-DRB1/TRPM2/TLR2/ABCG1/P2RX7/APOE/JAK2/NR1H3/PPARD/HIF1A/GLUL/PPARG	25
BP	GO:0002832	negative regulation of response to biotic stimulus	15/812	113/18800	0.000104482	0.00149836	0.00110384	IRAK3/SPINK5/SEC14L1/NLRC5/SAMHD1/HAVCR2/ARRB2/NR1H3/GRN/PARP14/PPARG/CD96/HLA-B/HLA-A/HLA-E	15
BP	GO:0030050	vesicle transport along actin filament	6/812	19/18800	0.000106592	0.00152432	0.00112297	FNBP1L/MYO1D/MYO1F/MYO5A/MYO6/MYO1E	6
BP	GO:0001954	positive regulation of cell-matrix adhesion	10/812	55/18800	0.00010692	0.00152474	0.00112327	RIN2/CD36/PTK2B/PTPRJ/FMN1/NRP1/PLEKHA2/LIMS1/SKAP1/UTRN	10
BP	GO:0072503	cellular divalent inorganic cation homeostasis	40/812	494/18800	0.000108161	0.00153812	0.00113313	PLCG2/MS4A1/CD38/PRKCB/P2RY8/BCL2/ATP2A3/PTPRC/ATP1B1/CD36/PDZD8/LPAR1/GRIK2/ESR1/HERPUD1/PDE4D/ITPR2/CEMIP/PTK2B/S100A9/CACNA1C/ATP2B1/ITPR1/SLC8A1/SLC11A1/TRPM2/FPR3/P2RX7/CMKLR1/APOE/JAK2/PRKD1/LYN/GNA13/ATP2C1/FYN/LCK/RASA3/MCUB/STIM1	40
BP	GO:0002700	regulation of production of molecular mediator of immune response	19/812	167/18800	0.000112927	0.00160143	0.00117977	PLCG2/MZB1/PTPRC/CD36/IRAK3/SPINK5/XBP1/CD74/CD86/CLEC7A/LAPTM5/IL18/TNFRSF1B/TFRC/CD96/B2M/HLA-A/PTPN22/HLA-E	19
BP	GO:0036037	CD8-positive, alpha-beta T cell activation	7/812	27/18800	0.000113644	0.00160711	0.00118396	WDFY4/BCL2/NCKAP1L/TOX/HLA-A/PTPN22/HLA-E	7
BP	GO:0045089	positive regulation of innate immune response	17/812	140/18800	0.000114876	0.00162004	0.00119348	PLCG2/AIM2/ZBP1/VAV1/SYK/NLRC5/CLEC7A/HCK/HAVCR2/SPI1/TYROBP/LYN/FYN/PYHIN1/RASGRP1/HLA-E/STAT5B	17
BP	GO:0043200	response to amino acid	15/812	114/18800	0.0001156	0.00162127	0.00119439	CPS1/IGF1R/BCL11A/GCLC/CPEB4/COL1A1/COL1A2/COL3A1/XBP1/CYBB/EGFR/LYN/PDGFC/FYN/ZEB1	15
BP	GO:0090630	activation of GTPase activity	15/812	114/18800	0.0001156	0.00162127	0.00119439	RABGAP1L/TBC1D9/NEDD9/TBC1D22A/PTK2B/ARHGAP25/USP6NL/ABR/TIAM1/ARHGAP22/CORO1C/SIPA1L1/ARHGAP24/ARHGAP42/RASGRP1	15
BP	GO:0009991	response to extracellular stimulus	39/812	479/18800	0.000117067	0.00163695	0.00120594	BCL2/ITGA4/PTPRC/CPS1/AKR1C3/IGF1R/RIPOR1/CYP24A1/SHANK2/OGT/GCLC/KYNU/EIF2AK3/CPEB4/COL1A1/ATP2B1/FOXO3/XBP1/SLC8A1/P2RX7/CYBB/AXL/ATG7/APOE/SPP1/LRRK2/TFRC/PRKAG2/PRKD1/ARSB/LYN/PPARD/ACSL1/GLUL/STAT1/PPARG/ZEB1/FOXO1/SORL1	39
BP	GO:0062197	cellular response to chemical stress	30/812	332/18800	0.000117361	0.00163695	0.00120594	FUT8/BCL2/RCSD1/PDK1/AKR1C3/PTPRK/CD36/ATM/SLC7A11/TP53INP1/ERRFI1/DAPK1/FBXW7/EIF2AK3/SETX/FOXO3/ALOX5/TRPM2/SIRPA/AXL/ATG7/PAWR/LRRK2/JAK2/PRKD1/MGST1/EGFR/HIF1A/FYN/FOXO1	30
BP	GO:0071402	cellular response to lipoprotein particle stimulus	8/812	36/18800	0.000120584	0.0016773	0.00123566	CD36/SYK/ABCA1/ABCG1/APOE/ITGB2/NPC1/PPARG	8
BP	GO:0002704	negative regulation of leukocyte mediated immunity	11/812	67/18800	0.000128172	0.00177799	0.00130984	PTPRC/NCKAP1L/HAVCR2/SPI1/ARRB2/CD84/CD96/IL7R/HLA-B/HLA-A/HLA-E	11
BP	GO:0051098	regulation of binding	32/812	366/18800	0.000130511	0.00180552	0.00133012	BLK/IRF4/ATP2A3/ITGA4/CTBP2/RIPOR2/TCF7L2/PLCL2/ID1/FBXW7/MAP2/STK4/SP100/EPB41/FBH1/PLAUR/CTSZ/DAB2/ARRB2/TIAM1/APOE/NRP1/LRRK2/JAK2/PLCL1/PPARG/PYHIN1/STK3/B2M/TMC8/CBLB/SORL1	32
BP	GO:1901136	carbohydrate derivative catabolic process	19/812	169/18800	0.00013233	0.00182573	0.00134501	PDE10A/MAN1A1/PDE4B/PDE4D/PDE7B/CEMIP/EDEM1/NGLY1/SAMHD1/NPL/AOAH/DPYD/MGAT1/CTSL/AMPD3/MANBA/TYMP/PDE7A/CD44	19
BP	GO:0097306	cellular response to alcohol	13/812	91/18800	0.000140632	0.00193502	0.00142552	EFNA5/AKR1C2/AKR1C3/IGF1R/TP53INP1/ITPR2/XRN1/ATP2B1/FOXO3/SGK1/CYBB/GRAMD1B/GNG2	13
BP	GO:0009214	cyclic nucleotide catabolic process	5/812	13/18800	0.000142993	0.00195824	0.00144263	PDE10A/PDE4B/PDE4D/PDE7B/PDE7A	5
BP	GO:0031214	biomineral tissue development	19/812	170/18800	0.000143089	0.00195824	0.00144263	MEF2C/LGR4/BMP6/EIF2AK3/PTK2B/NELL1/COL1A1/ATP2B1/COL1A2/SLC8A1/BMP2K/ALOX5/SRGN/P2RX7/FGR/SPP1/FAM20C/HIF1A/STIM1	19
BP	GO:0071559	response to transforming growth factor beta	25/812	258/18800	0.00014452	0.00197252	0.00145315	MEF2C/FUT8/CHST11/PTPRK/IGF1R/SOX5/ID1/COL1A1/WWOX/COL1A2/COL3A1/ZEB2/DAB2/SPI1/ARRB2/LDLRAD4/SPRED1/SDCBP/LIMS1/PPARG/FYN/PTK2/ZFHX3/ZEB1/NR3C1	25
BP	GO:0002758	innate immune response-activating signal transduction	7/812	28/18800	0.000145916	0.00198149	0.00145976	PLCG2/SYK/CLEC7A/HCK/TYROBP/LYN/FYN	7
BP	GO:0070228	regulation of lymphocyte apoptotic process	10/812	57/18800	0.000146026	0.00198149	0.00145976	BLK/HSH2D/DOCK8/CD74/P2RX7/ST3GAL1/LYN/HIF1A/PRKCQ/IL7R	10
BP	GO:0002716	negative regulation of natural killer cell mediated immunity	6/812	20/18800	0.000146734	0.00198149	0.00145976	HAVCR2/ARRB2/CD96/HLA-B/HLA-A/HLA-E	6
BP	GO:0097062	dendritic spine maintenance	6/812	20/18800	0.000146734	0.00198149	0.00145976	IGF1R/TANC1/ZNF804A/APOE/INSR/FYN	6
BP	GO:0046640	regulation of alpha-beta T cell proliferation	8/812	37/18800	0.000148078	0.00199435	0.00146923	PTPRC/SYK/IL18/JAK2/HLA-A/PTPN22/CBLB/HLA-E	8
BP	GO:0055074	calcium ion homeostasis	38/812	468/18800	0.000150803	0.00202569	0.00149232	PLCG2/MS4A1/CD38/PRKCB/P2RY8/BCL2/ATP2A3/PTPRC/ATP1B1/CD36/PDZD8/LPAR1/GRIK2/ESR1/HERPUD1/PDE4D/ITPR2/CEMIP/PTK2B/CACNA1C/ATP2B1/ITPR1/SLC8A1/TRPM2/FPR3/P2RX7/CMKLR1/APOE/JAK2/PRKD1/LYN/GNA13/ATP2C1/FYN/LCK/RASA3/MCUB/STIM1	38
BP	GO:0051099	positive regulation of binding	19/812	171/18800	0.000154609	0.00207136	0.00152596	BLK/IRF4/CTBP2/RIPOR2/TCF7L2/PLCL2/STK4/EPB41/PLAUR/TIAM1/APOE/NRP1/LRRK2/JAK2/PLCL1/PPARG/PYHIN1/STK3/B2M	19
BP	GO:0097028	dendritic cell differentiation	9/812	47/18800	0.000155586	0.00207897	0.00153158	BLK/IRF4/TRPM2/SPI1/AXL/RBPJ/LYN/CAMK4/HLA-B	9
BP	GO:0014065	phosphatidylinositol 3-kinase signaling	17/812	144/18800	0.00016261	0.00216714	0.00159653	PPP1R16B/IGF1R/PIK3AP1/PIK3CD/PIP5K1B/SEMA4D/FN1/PIK3R5/FGR/IL18/JAK2/EGFR/PPARD/INSR/PDGFC/PTK2/RASGRP1	17
BP	GO:0051403	stress-activated MAPK cascade	24/812	245/18800	0.000165078	0.00219429	0.00161653	MECOM/PLCB1/IGF1R/MID1/GRIK2/TRAF3/MDFIC/PTK2B/PDCD4/CCM2/CLEC7A/SPI1/SIRPA/LRRK2/MAGI3/EGFR/SDCBP/STK3/TNIK/PTPN22/RASGRP1/CYLD/FOXO1/DUSP16	24
BP	GO:0110148	biomineralization	19/812	172/18800	0.000166937	0.00221322	0.00163047	MEF2C/LGR4/BMP6/EIF2AK3/PTK2B/NELL1/COL1A1/ATP2B1/COL1A2/SLC8A1/BMP2K/ALOX5/SRGN/P2RX7/FGR/SPP1/FAM20C/HIF1A/STIM1	19
BP	GO:0051656	establishment of organelle localization	34/812	404/18800	0.000169573	0.00223833	0.00164897	BLK/IRAG2/ITGA4/TANC2/PARD3/PARD3B/SPIRE1/ATM/RIPOR1/AGBL4/FNBP1L/DYNC1I1/PIK3CD/SYK/BICD1/MAP2/MYO1D/MYO1F/MYO5A/FGR/CD84/SYNE2/GAB2/MYO6/LRRK2/PICALM/LYN/EML4/HIF1A/SDCBP/MYO1E/KIF13A/RASGRP1/BICDL1	34
BP	GO:0048010	vascular endothelial growth factor receptor signaling pathway	10/812	58/18800	0.00016971	0.00223833	0.00164897	PRKCB/VAV1/PTK2B/PTPN1/AXL/NRP1/PRKD1/HIF1A/FYN/PTK2	10
BP	GO:0030278	regulation of ossification	15/812	118/18800	0.000171022	0.00224981	0.00165743	MEF2C/BCL2/BMP6/PTK2B/NELL1/ATP2B1/SLC8A1/BMP2K/ALOX5/SRGN/P2RX7/RBPJ/FAM20C/HIF1A/PBX1	15
BP	GO:0030500	regulation of bone mineralization	12/812	81/18800	0.000177105	0.00232381	0.00171195	MEF2C/BMP6/PTK2B/NELL1/ATP2B1/SLC8A1/BMP2K/ALOX5/SRGN/P2RX7/FAM20C/HIF1A	12
BP	GO:1990845	adaptive thermogenesis	18/812	159/18800	0.000180461	0.00236177	0.00173991	IRF4/IGF1R/LGR4/CD36/PLCL2/ID1/OGT/SYK/LCN2/CMKLR1/IL18/JAK2/RBPJ/PLCL1/NR1H3/ACSL1/PDGFC/SORL1	18
BP	GO:0001773	myeloid dendritic cell activation	7/812	29/18800	0.000185227	0.00241793	0.00178128	DOCK2/IRF4/HAVCR2/SPI1/RBPJ/CAMK4/CD2	7
BP	GO:0051897	positive regulation of protein kinase B signaling	15/812	119/18800	0.000188033	0.00244827	0.00180364	AKR1C2/AKR1C3/IGF1R/TCF7L2/F3/PIK3CD/PTPRJ/PIK3R5/ARRB2/AXL/IL18/EGFR/INSR/PTK2/STK3	15
BP	GO:0106106	cold-induced thermogenesis	17/812	146/18800	0.000192396	0.00249234	0.0018361	IRF4/IGF1R/LGR4/CD36/PLCL2/ID1/OGT/SYK/LCN2/CMKLR1/IL18/JAK2/RBPJ/PLCL1/NR1H3/ACSL1/PDGFC	17
BP	GO:0120161	regulation of cold-induced thermogenesis	17/812	146/18800	0.000192396	0.00249234	0.0018361	IRF4/IGF1R/LGR4/CD36/PLCL2/ID1/OGT/SYK/LCN2/CMKLR1/IL18/JAK2/RBPJ/PLCL1/NR1H3/ACSL1/PDGFC	17
BP	GO:1905954	positive regulation of lipid localization	13/812	94/18800	0.000196187	0.00252043	0.00185679	DENND5B/PLA2G4A/CD36/BMP6/MSR1/DAB2/P2RX7/APOE/SPP1/SCARB1/NR1H3/ACSL1/ATP8A1	13
BP	GO:0002218	activation of innate immune response	10/812	59/18800	0.000196545	0.00252043	0.00185679	PLCG2/AIM2/ZBP1/SYK/CLEC7A/HCK/TYROBP/LYN/FYN/PYHIN1	10
BP	GO:0002711	positive regulation of T cell mediated immunity	10/812	59/18800	0.000196545	0.00252043	0.00185679	PTPRC/HLA-DRA/HLA-DRB1/P2RX7/IL18/STX7/B2M/HLA-B/HLA-A/HLA-E	10
BP	GO:1902893	regulation of miRNA transcription	10/812	59/18800	0.000196545	0.00252043	0.00185679	NFIB/FOXO3/SPI1/TEAD1/PPARD/HIF1A/PPARG/ETS1/NFATC3/NR3C1	10
BP	GO:0071404	cellular response to low-density lipoprotein particle stimulus	6/812	21/18800	0.000197959	0.00253218	0.00186545	CD36/SYK/ABCA1/ITGB2/NPC1/PPARG	6
BP	GO:0033209	tumor necrosis factor-mediated signaling pathway	14/812	107/18800	0.000205358	0.00262024	0.00193033	AIM2/SYK/TRAF3/PTK2B/FOXO3/ST18/LAPTM5/TNFRSF1B/JAK2/TNFSF13B/LIMS1/STAT1/EXT1/CYLD	14
BP	GO:0002702	positive regulation of production of molecular mediator of immune response	15/812	120/18800	0.000206489	0.00262808	0.0019361	PLCG2/MZB1/PTPRC/CD36/XBP1/CD74/CD86/CLEC7A/LAPTM5/IL18/TFRC/B2M/HLA-A/PTPN22/HLA-E	15
BP	GO:0007254	JNK cascade	19/812	175/18800	0.00020925	0.00265659	0.0019571	MECOM/PLCB1/IGF1R/GRIK2/TRAF3/MDFIC/PTK2B/PDCD4/SIRPA/LRRK2/MAGI3/EGFR/SDCBP/STK3/TNIK/PTPN22/RASGRP1/CYLD/DUSP16	19
BP	GO:0001771	immunological synapse formation	5/812	14/18800	0.000214541	0.00269685	0.00198677	DOCK2/DOCK8/HAVCR2/CD6/NCK2	5
BP	GO:0001787	natural killer cell proliferation	5/812	14/18800	0.000214541	0.00269685	0.00198677	IL18/JAK2/PTPN22/HLA-E/STAT5B	5
BP	GO:0045059	positive thymic T cell selection	5/812	14/18800	0.000214541	0.00269685	0.00198677	DOCK2/PTPRC/TOX/CD74/ITPKB	5
BP	GO:0045579	positive regulation of B cell differentiation	5/812	14/18800	0.000214541	0.00269685	0.00198677	INPP5D/NCKAP1L/SYK/XBP1/STAT5B	5
BP	GO:0046850	regulation of bone remodeling	9/812	49/18800	0.000217151	0.00272295	0.00200599	CD38/INPP5D/SYK/CSF1R/P2RX7/SPP1/TFRC/GPR137B/PRKCA	9
BP	GO:0009595	detection of biotic stimulus	8/812	39/18800	0.000218615	0.00272787	0.00200961	YAP1/PTPRJ/HLA-DRB1/TLR2/CLEC7A/SCARB1/HLA-B/HLA-A	8
BP	GO:0097242	amyloid-beta clearance	8/812	39/18800	0.000218615	0.00272787	0.00200961	IGF1R/CD36/MSR1/ITGAM/APOE/ITGB2/PICALM/INSR	8
BP	GO:0032092	positive regulation of protein binding	12/812	83/18800	0.000224151	0.00279011	0.00205547	BLK/TCF7L2/PLCL2/STK4/EPB41/TIAM1/APOE/NRP1/LRRK2/PLCL1/STK3/B2M	12
BP	GO:0051209	release of sequestered calcium ion into cytosol	15/812	121/18800	0.000226491	0.0028032	0.00206511	PLCG2/PTPRC/PDE4D/ITPR2/CEMIP/PTK2B/CACNA1C/ITPR1/SLC8A1/TRPM2/P2RX7/PRKD1/LYN/LCK/RASA3	15
BP	GO:0007173	epidermal growth factor receptor signaling pathway	14/812	108/18800	0.000226748	0.0028032	0.00206511	ERRFI1/RHBDF2/FBXW7/PTK2B/GRB2/GAB1/CCDC88A/PTPRJ/PLAUR/EGFR/PTK2/ZFYVE28/CBLB/NCK2	14
BP	GO:0061614	miRNA transcription	10/812	60/18800	0.000226855	0.0028032	0.00206511	NFIB/FOXO3/SPI1/TEAD1/PPARD/HIF1A/PPARG/ETS1/NFATC3/NR3C1	10
BP	GO:0030595	leukocyte chemotaxis	23/812	236/18800	0.000241424	0.00297601	0.00219242	CAMK1D/NCKAP1L/RIPOR2/MTUS1/VAV1/PDE4B/PIK3CD/SYK/PTK2B/S100A9/ALOX5/CD74/TRPM2/CSF1R/SPI1/PLA2G7/PREX1/CMKLR1/VAV3/ITGB2/LYN/LGMN/PTK2	23
BP	GO:0046887	positive regulation of hormone secretion	15/812	122/18800	0.000248144	0.0030441	0.00224258	BLK/CD38/TCF7L2/BMP6/ACSL4/HLA-DRB1/TRPM2/DAB2/SPP1/JAK2/PPARD/HIF1A/GLUL/PPARG/RAB8B	15
BP	GO:0051283	negative regulation of sequestering of calcium ion	15/812	122/18800	0.000248144	0.0030441	0.00224258	PLCG2/PTPRC/PDE4D/ITPR2/CEMIP/PTK2B/CACNA1C/ITPR1/SLC8A1/TRPM2/P2RX7/PRKD1/LYN/LCK/RASA3	15
BP	GO:0050672	negative regulation of lymphocyte proliferation	12/812	84/18800	0.000251411	0.00307353	0.00226426	BLK/INPP5D/ATM/TMEM131L/GPNMB/HLA-DRB1/CD86/HAVCR2/TYROBP/PAWR/LYN/CBLB	12
BP	GO:0045860	positive regulation of protein kinase activity	33/812	396/18800	0.00025175	0.00307353	0.00226426	PTPRC/NCKAP1L/EFNA5/TCIM/SYK/FBXW7/NEDD9/CEMIP/PTK2B/PTPN1/STK4/SLC11A1/CCDC88A/CD86/MOB3B/LCP2/CSF1R/PIK3R5/P2RX7/CD4/IL18/LRRK2/JAK2/PRKAG2/EGFR/ACSL1/INSR/PDGFC/PTK2/STK3/CCND3/RASGRP1/RAP1A	33
BP	GO:0071560	cellular response to transforming growth factor beta stimulus	24/812	252/18800	0.000252502	0.00307533	0.00226558	MEF2C/FUT8/CHST11/PTPRK/IGF1R/SOX5/ID1/COL1A1/WWOX/COL1A2/COL3A1/ZEB2/DAB2/SPI1/ARRB2/LDLRAD4/SPRED1/SDCBP/LIMS1/PPARG/FYN/PTK2/ZEB1/NR3C1	24
BP	GO:0002715	regulation of natural killer cell mediated immunity	9/812	50/18800	0.0002548	0.00309592	0.00228075	VAV1/HAVCR2/ARRB2/CD96/HLA-B/HLA-A/RASGRP1/HLA-E/STAT5B	9
BP	GO:0002223	stimulatory C-type lectin receptor signaling pathway	6/812	22/18800	0.000262307	0.00316446	0.00233125	PLCG2/SYK/CLEC7A/TYROBP/LYN/FYN	6
BP	GO:0006925	inflammatory cell apoptotic process	6/812	22/18800	0.000262307	0.00316446	0.00233125	ST6GAL1/MEF2C/SLC7A11/PIK3CD/CTSL/ITPKB	6
BP	GO:0045061	thymic T cell selection	6/812	22/18800	0.000262307	0.00316446	0.00233125	DOCK2/PTPRC/TOX/CARD11/CD74/ITPKB	6
BP	GO:0010976	positive regulation of neuron projection development	17/812	150/18800	0.000266506	0.00320753	0.00236298	CAMK1D/TOX/IGF1R/PTK2B/S100A9/RAPGEF1/ITGA6/CREB3L2/SETX/ZNF804A/APOE/PRKD1/ARSB/LYN/GRN/FYN/RAP1A	17
BP	GO:0002449	lymphocyte mediated immunity	31/812	365/18800	0.000275887	0.00331259	0.00244038	IGLL5/INPP5D/SLAMF7/PTPRC/NCKAP1L/VAV1/HLA-DRA/CD74/HLA-DRB1/HLA-DPB1/HLA-DPA1/HAVCR2/P2RX7/HLA-DQB1/HLA-DMB/HLA-DQA1/ARRB2/IL18/TNFRSF1B/TFRC/CTSC/STX7/CD96/IL7R/B2M/HLA-B/HLA-A/RFTN1/RASGRP1/HLA-E/STAT5B	31
BP	GO:0032945	negative regulation of mononuclear cell proliferation	12/812	85/18800	0.000281438	0.00336338	0.00247779	BLK/INPP5D/ATM/TMEM131L/GPNMB/HLA-DRB1/CD86/HAVCR2/TYROBP/PAWR/LYN/CBLB	12
BP	GO:0071229	cellular response to acid chemical	12/812	85/18800	0.000281438	0.00336338	0.00247779	BCL11A/GCLC/CPEB4/COL1A1/COL1A2/COL3A1/XBP1/CYBB/EGFR/PDGFC/FYN/ZEB1	12
BP	GO:0001935	endothelial cell proliferation	20/812	194/18800	0.000288932	0.00342668	0.00252443	MEF2C/PPP1R16B/ITGA4/PTPRM/BMP6/F3/PIK3CD/ALOX5/NRP2/VASH1/APOE/NRP1/PRKD1/SCARB1/HIF1A/STAT1/PRKCA/PPARG/AKT3/PRKX	20
BP	GO:0002507	tolerance induction	7/812	31/18800	0.000289427	0.00342668	0.00252443	BLK/IRAK3/HAVCR2/LYN/HLA-B/CBLB/HLA-E	7
BP	GO:0002862	negative regulation of inflammatory response to antigenic stimulus	7/812	31/18800	0.000289427	0.00342668	0.00252443	RHBDF2/SYK/HLA-DRB1/HCK/FGR/LYN/FYN	7
BP	GO:0045577	regulation of B cell differentiation	7/812	31/18800	0.000289427	0.00342668	0.00252443	INPP5D/IKZF3/NCKAP1L/SYK/CARD11/XBP1/STAT5B	7
BP	GO:0006979	response to oxidative stress	35/812	433/18800	0.000295273	0.00348778	0.00256944	CD38/FUT8/BCL2/PDK1/RBPMS/AKR1C3/PTPRK/CD36/SLC7A11/TP53INP1/DAPK1/FBXW7/GCLC/PTK2B/COL1A1/SETX/FOXO3/SLC8A1/ALOX5/MCTP1/TRPM2/SIRPA/AXL/APOE/PAWR/LRRK2/JAK2/PRKD1/MGST1/EGFR/HIF1A/MACROH2A1/STAT1/FYN/FOXO1	35
BP	GO:0051282	regulation of sequestering of calcium ion	15/812	124/18800	0.000296859	0.0034984	0.00257726	PLCG2/PTPRC/PDE4D/ITPR2/CEMIP/PTK2B/CACNA1C/ITPR1/SLC8A1/TRPM2/P2RX7/PRKD1/LYN/LCK/RASA3	15
BP	GO:0042632	cholesterol homeostasis	13/812	98/18800	0.000298765	0.00351273	0.00258782	HDAC9/AKR1C1/SEC24A/XBP1/ABCA1/ABCG1/IL18/APOE/GRAMD1B/SCARB1/NR1H3/NPC1/RORA	13
BP	GO:0010038	response to metal ion	30/812	351/18800	0.000308986	0.0036233	0.00266927	PLCG2/MEF2C/BCL2/TTN/CPS1/AKR1C3/BMP6/NEDD4L/CLIC4/GCLC/EIF2AK3/PTK2B/DLG2/KCNMA1/TRPM2/P2RX7/CYBB/LRRK2/TFRC/MEF2A/SYT1/EGFR/HIF1A/LGMN/NPC1/B2M/MBP/ITPKB/ANK3/STIM1	30
BP	GO:0034112	positive regulation of homotypic cell-cell adhesion	5/812	15/18800	0.000310405	0.0036233	0.00266927	PLAUR/EMILIN2/JAK2/JAK1/ANK3	5
BP	GO:1902563	regulation of neutrophil activation	5/812	15/18800	0.000310405	0.0036233	0.00266927	SYK/SPI1/ITGAM/ITGB2/GRN	5
BP	GO:0050871	positive regulation of B cell activation	17/812	152/18800	0.000312074	0.0036233	0.00266927	IGLL5/CD38/MEF2C/INPP5D/BCL2/PTPRC/NCKAP1L/SYK/CARD11/XBP1/CD74/VAV3/TFRC/TNFSF13B/NFATC2/SH3KBP1/STAT5B	17
BP	GO:0070371	ERK1 and ERK2 cascade	29/812	335/18800	0.000313107	0.0036233	0.00266927	PTPRC/DENND2B/CD36/ERRFI1/SYK/FBXW7/PTK2B/PTPN1/FN1/GPNMB/CD74/HLA-DRB1/CSF1R/DAB2/HAVCR2/SIRPA/CD4/ARRB2/SPRED1/APOE/NRP1/EGFR/LYN/PDGFC/PRKCA/PTPN22/RASGRP1/RAP1A/CD44	29
BP	GO:0019915	lipid storage	12/812	86/18800	0.000314453	0.0036233	0.00266927	CD36/FBXW7/MSR1/ABCA1/ABCG1/APOE/SCARB1/NR1H3/PPARD/PPARG/RNF213/STAT5B	12
BP	GO:0034103	regulation of tissue remodeling	12/812	86/18800	0.000314453	0.0036233	0.00266927	CD38/INPP5D/SYK/GPNMB/CSF1R/P2RX7/IL18/SPP1/TFRC/GPR137B/PRKCA/PPARG	12
BP	GO:0042119	neutrophil activation	8/812	41/18800	0.000314574	0.0036233	0.00266927	SYK/SPI1/PREX1/ITGAM/TYROBP/IL18/ITGB2/GRN	8
BP	GO:0150077	regulation of neuroinflammatory response	8/812	41/18800	0.000314574	0.0036233	0.00266927	PLCG2/PTPRC/ATM/IL18/TNFRSF1B/LRRK2/CTSC/GRN	8
BP	GO:0050868	negative regulation of T cell activation	15/812	125/18800	0.000324159	0.00372527	0.00274439	LAX1/NCKAP1L/RIPOR2/FGL1/TMEM131L/GPNMB/CD74/HLA-DRB1/CD86/HAVCR2/LAPTM5/PAWR/PTPN22/PAG1/CBLB	15
BP	GO:0055092	sterol homeostasis	13/812	99/18800	0.000330592	0.00379064	0.00279255	HDAC9/AKR1C1/SEC24A/XBP1/ABCA1/ABCG1/IL18/APOE/GRAMD1B/SCARB1/NR1H3/NPC1/RORA	13
BP	GO:0002698	negative regulation of immune effector process	14/812	112/18800	0.000332585	0.00380492	0.00280308	PTPRC/NCKAP1L/IRAK3/SPINK5/HAVCR2/SPI1/ARRB2/CD84/GRN/CD96/IL7R/HLA-B/HLA-A/HLA-E	14
BP	GO:0030833	regulation of actin filament polymerization	16/812	139/18800	0.00033506	0.00381609	0.0028113	FCHSD2/NCKAP1L/SVIL/CYRIA/PTK2B/GRB2/ARHGAP18/FMN1/HCK/COTL1/NCKAP1/GSN/EVL/ADD3/NCK2/CYFIP2	16
BP	GO:0048813	dendrite morphogenesis	16/812	139/18800	0.00033506	0.00381609	0.0028113	TANC2/DOCK10/RBFOX2/FARP1/NEDD4L/ID1/MAP2/SEMA4D/NRP1/PHACTR1/LRRK2/PICALM/MEF2A/SIPA1L1/FYN/TNIK	16
BP	GO:1990840	response to lectin	6/812	23/18800	0.000342006	0.00387784	0.00285679	PLCG2/SYK/CLEC7A/TYROBP/LYN/FYN	6
BP	GO:1990858	cellular response to lectin	6/812	23/18800	0.000342006	0.00387784	0.00285679	PLCG2/SYK/CLEC7A/TYROBP/LYN/FYN	6
BP	GO:0048013	ephrin receptor signaling pathway	9/812	52/18800	0.000346404	0.00391899	0.00288711	EFNA5/ARHGEF28/TIAM1/RBPJ/LYN/SIPA1L1/FYN/PTK2/NCK2	9
BP	GO:0034329	cell junction assembly	34/812	420/18800	0.000348689	0.00393608	0.0028997	MEF2C/BCL2/EFNA5/VMP1/CLDN10/PARD3/OPHN1/PTPRK/FARP1/PECAM1/SHANK2/LIMCH1/PTK2B/DST/RAPGEF1/ITGA6/SEMA4D/FN1/PTPRJ/FMN1/TLR2/EPB41L3/PATJ/NRP1/GRHL2/CORO1C/SDCBP/LIMS1/SDK1/PRKCA/PRKCH/SPOCK2/PTK2/RAP1A	34
BP	GO:0030705	cytoskeleton-dependent intracellular transport	20/812	197/18800	0.000353543	0.00398205	0.00293356	TANC2/AGBL4/FNBP1L/CCDC88C/DYNC1I1/BICD1/MAP2/DST/MYO1D/DLG2/CCDC88A/MYO1F/MYO5A/SYNE2/MYO6/HIF1A/MYO1E/KIF13A/RASGRP1/BICDL1	20
BP	GO:0033028	myeloid cell apoptotic process	7/812	32/18800	0.000356789	0.00400476	0.00295029	ST6GAL1/MEF2C/BCL2/SLC7A11/PIK3CD/CTSL/ITPKB	7
BP	GO:0002228	natural killer cell mediated immunity	11/812	75/18800	0.000357132	0.00400476	0.00295029	SLAMF7/VAV1/HAVCR2/ARRB2/IL18/CD96/HLA-B/HLA-A/RASGRP1/HLA-E/STAT5B	11
BP	GO:0097530	granulocyte migration	17/812	154/18800	0.000364242	0.00407327	0.00300077	RHOH/CAMK1D/NCKAP1L/RIPOR2/PECAM1/VAV1/PDE4B/PIK3CD/SYK/S100A9/CD74/CSF1R/PREX1/CMKLR1/VAV3/ITGB2/PTK2	17
BP	GO:0031623	receptor internalization	14/812	113/18800	0.000364842	0.00407327	0.00300077	PLCG2/OPHN1/CD36/SYK/GRB2/RAB31/ARRB2/GRK3/ITGB2/TFRC/PICALM/AHI1/SDCBP/INSR	14
BP	GO:0045766	positive regulation of angiogenesis	19/812	183/18800	0.000371072	0.00412473	0.00303868	PRKCB/F3/PIK3CD/PTK2B/GAB1/XBP1/ITGAX/CYBB/EMILIN2/NRP1/DDAH1/PRKD1/GRN/HIF1A/PRKCA/ETS1/AKT3/JAK1/STIM1	19
BP	GO:1904018	positive regulation of vasculature development	19/812	183/18800	0.000371072	0.00412473	0.00303868	PRKCB/F3/PIK3CD/PTK2B/GAB1/XBP1/ITGAX/CYBB/EMILIN2/NRP1/DDAH1/PRKD1/GRN/HIF1A/PRKCA/ETS1/AKT3/JAK1/STIM1	19
BP	GO:0030501	positive regulation of bone mineralization	8/812	42/18800	0.000374058	0.00414887	0.00305646	MEF2C/BMP6/NELL1/ATP2B1/SLC8A1/ALOX5/P2RX7/FAM20C	8
BP	GO:0052547	regulation of peptidase activity	36/812	456/18800	0.000380861	0.00421513	0.00310528	ATP2A3/AIM2/TFPI/F3/SPINK5/DAPK1/SYK/WFDC2/EIF2AK3/TNFAIP8/S100A9/CASP10/FN1/CTSB/PLAUR/ST18/CLEC7A/LAPTM5/ARRB2/JAK2/PICALM/CTSD/GSN/LYN/GRN/LGMN/PPARG/FYN/LCK/SPOCK2/ASPH/MBP/CD44/NLRP1/CYFIP2/SORL1	36
BP	GO:0030838	positive regulation of actin filament polymerization	9/812	53/18800	0.000401497	0.00443389	0.00326643	FCHSD2/NCKAP1L/PTK2B/GRB2/FMN1/HCK/NCKAP1/EVL/NCK2	9
BP	GO:1902882	regulation of response to oxidative stress	13/812	101/18800	0.000402976	0.0044347	0.00326703	FUT8/CD36/SLC7A11/FBXW7/FOXO3/ALOX5/MCTP1/TRPM2/PAWR/LRRK2/HIF1A/MACROH2A1/FYN	13
BP	GO:0071674	mononuclear cell migration	20/812	199/18800	0.000403313	0.0044347	0.00326703	DOCK8/ITGA4/RIPOR2/PLCB1/PECAM1/PIK3CD/PTK2B/ALOX5/TRPM2/CSF1R/SPI1/PLA2G7/CMKLR1/SIRPA/LYN/LGMN/ITGAL/PTK2/STK10/EXT1	20
BP	GO:0006887	exocytosis	30/812	357/18800	0.000411065	0.0045102	0.00332265	BLK/PRKCB/NCKAP1L/CTBP2/UNC13B/PIK3CD/SYK/SYTL3/MICAL3/RAB31/HCK/PLEK/P2RX7/SPI1/ITGAM/FGR/CD84/CADPS2/ITGB2/GAB2/LRRK2/SYT1/LYN/RALA/SDCBP/TNFAIP2/RASGRP1/CASK/RAP1A/RAB8B	30
BP	GO:0006816	calcium ion transport	34/812	424/18800	0.000414035	0.00453301	0.00333946	PLCG2/MS4A1/PRKCB/BCL2/ATP2A3/PTPRC/VMP1/ATP1B1/PDE4B/PDE4D/ITPR2/CEMIP/PTK2B/CACNA1C/EPB41/ATP2B1/ITPR1/SLC8A1/TRPM2/P2RX7/CD4/ARRB2/CD84/PRKD1/LYN/ATP2C1/FYN/LCK/SESTD1/RASA3/CASK/MCUB/SARAF/STIM1	34
BP	GO:0051208	sequestering of calcium ion	15/812	128/18800	0.00041939	0.00457198	0.00336817	PLCG2/PTPRC/PDE4D/ITPR2/CEMIP/PTK2B/CACNA1C/ITPR1/SLC8A1/TRPM2/P2RX7/PRKD1/LYN/LCK/RASA3	15
BP	GO:0071621	granulocyte chemotaxis	15/812	128/18800	0.00041939	0.00457198	0.00336817	CAMK1D/NCKAP1L/RIPOR2/VAV1/PDE4B/PIK3CD/SYK/S100A9/CD74/CSF1R/PREX1/CMKLR1/VAV3/ITGB2/PTK2	15
BP	GO:0045342	MHC class II biosynthetic process	5/812	16/18800	0.000435513	0.0047042	0.00346557	CIITA/XBP1/SLC11A1/SPI1/JAK2	5
BP	GO:0045986	negative regulation of smooth muscle contraction	5/812	16/18800	0.000435513	0.0047042	0.00346557	DOCK5/DOCK4/PRKG1/KCNMA1/ARHGAP42	5
BP	GO:0045648	positive regulation of erythrocyte differentiation	7/812	33/18800	0.000436139	0.0047042	0.00346557	INPP5D/NCKAP1L/FOXO3/HIF1A/STAT1/ETS1/STAT5B	7
BP	GO:0055094	response to lipoprotein particle	7/812	33/18800	0.000436139	0.0047042	0.00346557	CD36/SYK/ABCA1/APOE/ITGB2/NPC1/PPARG	7
BP	GO:0070229	negative regulation of lymphocyte apoptotic process	7/812	33/18800	0.000436139	0.0047042	0.00346557	HSH2D/DOCK8/CD74/ST3GAL1/HIF1A/PRKCQ/IL7R	7
BP	GO:0050855	regulation of B cell receptor signaling pathway	6/812	24/18800	0.000439472	0.00473013	0.00348467	BLK/PRKCB/PLCL2/LYN/PRKCH/PTPN22	6
BP	GO:0042554	superoxide anion generation	8/812	43/18800	0.000442379	0.00473822	0.00349063	SYK/CLEC7A/CYBB/ITGAM/TYROBP/NCF2/ITGB2/SH3PXD2B	8
BP	GO:0045576	mast cell activation	10/812	65/18800	0.000443536	0.00473822	0.00349063	BLK/RHOH/PIK3CD/SYK/LCP2/FGR/CD84/GAB2/LYN/RASGRP1	10
BP	GO:0060402	calcium ion transport into cytosol	18/812	171/18800	0.000443846	0.00473822	0.00349063	PLCG2/MS4A1/BCL2/PTPRC/PDE4D/ITPR2/CEMIP/PTK2B/CACNA1C/ITPR1/SLC8A1/TRPM2/P2RX7/PRKD1/LYN/FYN/LCK/RASA3	18
BP	GO:0015914	phospholipid transport	13/812	102/18800	0.000443946	0.00473822	0.00349063	XKR6/VMP1/ANO3/OSBPL10/ATP11A/ATP8B4/ABCA1/ABCG1/P2RX7/APOE/SCARB1/PITPNC1/ATP8A1	13
BP	GO:0001101	response to acid chemical	15/812	129/18800	0.000456048	0.00485719	0.00357828	CPS1/IGF1R/BCL11A/GCLC/CPEB4/COL1A1/COL1A2/COL3A1/XBP1/CYBB/EGFR/LYN/PDGFC/FYN/ZEB1	15
BP	GO:0030010	establishment of cell polarity	16/812	143/18800	0.000461501	0.00490502	0.00361351	DOCK2/DOCK8/RIPOR2/PARD3/KIF26B/OPHN1/PARD3B/IGF1R/SHTN1/PTK2B/FRMD4A/FRMD4B/PATJ/CYTH1/GSN/PTK2	16
BP	GO:0002286	T cell activation involved in immune response	14/812	116/18800	0.000478132	0.00506216	0.00372928	IRF4/NCKAP1L/APBB1IP/SLC11A1/HLA-DRA/CD74/HLA-DRB1/CD86/HAVCR2/HLA-DMB/IL18/RORA/ITGAL/LCP1	14
BP	GO:0097193	intrinsic apoptotic signaling pathway	26/812	295/18800	0.000478275	0.00506216	0.00372928	BCL2/ATP2A3/PDK1/ATM/HERPUD1/FBXW7/EIF2AK3/S100A9/PTPN1/WWOX/FBH1/ITPR1/XBP1/CD74/PLAUR/TNFRSF1B/PPP1R13B/LRRK2/JAK2/HIF1A/FNIP2/LCK/FHIT/CD44/CYLD/NCK2	26
BP	GO:0015850	organic hydroxy compound transport	23/812	248/18800	0.000490777	0.00518108	0.00381688	ABCC3/OSBPL10/CD36/BMP6/AKR1C1/OSBPL3/SYK/PIP4K2A/SEC24A/MSR1/SLCO2B1/ABCA1/ABCG1/DAB2/APOE/SPP1/GRAMD1B/SYT1/SCARB1/NR1H3/OSBPL1A/NPC1/EMB	23
BP	GO:0008064	regulation of actin polymerization or depolymerization	17/812	158/18800	0.000491546	0.00518108	0.00381688	FCHSD2/NCKAP1L/SVIL/CYRIA/PTK2B/GRB2/ARHGAP18/FMN1/HCK/PLEK/COTL1/NCKAP1/GSN/EVL/ADD3/NCK2/CYFIP2	17
BP	GO:0002440	production of molecular mediator of immune response	27/812	312/18800	0.000499745	0.00525661	0.00387253	PLCG2/MZB1/PTPRC/CD36/IRAK3/SPINK5/XBP1/HLA-DRA/SAMHD1/CD74/HLA-DRB1/CD86/HLA-DPB1/CLEC7A/HLA-DPA1/HLA-DQB1/HLA-DMB/HLA-DQA1/LAPTM5/IL18/TNFRSF1B/TFRC/CD96/B2M/HLA-A/PTPN22/HLA-E	27
BP	GO:0046847	filopodium assembly	10/812	66/18800	0.000502844	0.0052783	0.00388851	PPP1R16B/RIPOR2/FNBP1L/TRPM2/DOCK11/NRP1/RALA/FGD6/FGD4/FGD3	10
BP	GO:0045732	positive regulation of protein catabolic process	22/812	233/18800	0.000505518	0.00529545	0.00390115	CBFA2T3/SH3D19/AGBL4/NEDD4L/HERPUD1/FBXW7/GCLC/PTK2B/DAB2/LAPTM5/ATG7/TNFRSF1B/APOE/LRRK2/CTSC/PIAS1/RNF144B/PYHIN1/PTK2/CBLB/FOXO1/SORL1	22
BP	GO:0031345	negative regulation of cell projection organization	19/812	188/18800	0.000520057	0.0054346	0.00400366	DCC/CD38/YAP1/BCL11A/ID1/LPAR1/MAP2/PTPRG/SEMA4D/DAB2/APOE/NRP1/SPP1/LRRK2/FYN/ARHGAP24/B2M/EVL/MBP	19
BP	GO:0002064	epithelial cell development	20/812	203/18800	0.000521416	0.0054346	0.00400366	PPP1R16B/PLCB1/PRDM1/YAP1/PECAM1/BMP6/WNT5B/CCDC88C/ESR1/CLIC4/PDE4D/PALLD/CCM2/FNDC3A/RAPGEF1/GRHL2/HIF1A/MYO1E/BCL11B/RAP1A	20
BP	GO:0002708	positive regulation of lymphocyte mediated immunity	14/812	117/18800	0.000522003	0.0054346	0.00400366	PTPRC/VAV1/HLA-DRA/HLA-DRB1/P2RX7/IL18/TFRC/STX7/B2M/HLA-B/HLA-A/RASGRP1/HLA-E/STAT5B	14
BP	GO:0030832	regulation of actin filament length	17/812	159/18800	0.000528788	0.00548515	0.0040409	FCHSD2/NCKAP1L/SVIL/CYRIA/PTK2B/GRB2/ARHGAP18/FMN1/HCK/PLEK/COTL1/NCKAP1/GSN/EVL/ADD3/NCK2/CYFIP2	17
BP	GO:0040013	negative regulation of locomotion	32/812	396/18800	0.000530328	0.00548515	0.0040409	ST6GAL1/MEF2C/BCL2/PTPRM/RIPOR2/PLCB1/PTPRK/TP53INP1/CLIC4/LIMCH1/PTPRG/SEMA4D/SP100/PRKG1/COL3A1/FOXO3/PTPRJ/MITF/MCTP1/CD74/EMILIN2/VASH1/LDLRAD4/SPRED1/APOE/NRP1/STARD13/CORO1C/GNA13/PPARD/PPARG/EVL	32
BP	GO:0030336	negative regulation of cell migration	29/812	346/18800	0.000531355	0.00548515	0.0040409	MEF2C/BCL2/PTPRM/RIPOR2/PLCB1/PTPRK/TP53INP1/CLIC4/LIMCH1/PTPRG/SP100/PRKG1/COL3A1/FOXO3/PTPRJ/MITF/MCTP1/CD74/EMILIN2/VASH1/LDLRAD4/SPRED1/APOE/STARD13/CORO1C/GNA13/PPARD/PPARG/EVL	29
BP	GO:0070664	negative regulation of leukocyte proliferation	12/812	91/18800	0.000533047	0.00548515	0.0040409	BLK/INPP5D/ATM/TMEM131L/GPNMB/HLA-DRB1/CD86/HAVCR2/TYROBP/PAWR/LYN/CBLB	12
BP	GO:0002707	negative regulation of lymphocyte mediated immunity	9/812	55/18800	0.000533391	0.00548515	0.0040409	PTPRC/NCKAP1L/HAVCR2/ARRB2/CD96/IL7R/HLA-B/HLA-A/HLA-E	9
BP	GO:0010883	regulation of lipid storage	9/812	55/18800	0.000533391	0.00548515	0.0040409	CD36/FBXW7/MSR1/ABCA1/ABCG1/SCARB1/NR1H3/PPARD/PPARG	9
BP	GO:0007411	axon guidance	22/812	234/18800	0.000535853	0.00548515	0.0040409	DCC/RHOH/PTPRM/EFNA5/OPHN1/NFIB/MYCBP2/PALLD/SEMA4D/PLXNC1/CSF1R/NRP2/NRP1/ALCAM/ENAH/BCL11B/FYN/PRKCQ/PTK2/TRIO/EXT1/EMB	22
BP	GO:0060560	developmental growth involved in morphogenesis	22/812	234/18800	0.000535853	0.00548515	0.0040409	DCC/ITGA4/EFNA5/KIF26B/YAP1/SHTN1/BCL11A/NEDD4L/ESR1/MAP2/SEMA4D/FN1/FMN1/NRP2/APOE/NRP1/ALCAM/SPP1/SYT1/EXT1/NIN/CYFIP2	22
BP	GO:0002444	myeloid leukocyte mediated immunity	13/812	104/18800	0.000536556	0.00548515	0.0040409	BLK/PIK3CD/SYK/SPI1/ITGAM/FGR/CD84/TYROBP/ITGB2/GAB2/LYN/RASGRP1/HLA-E	13
BP	GO:0050729	positive regulation of inflammatory response	16/812	145/18800	0.000538789	0.00549695	0.00404959	PLCG2/ZBP1/S100A9/PDCD4/TLR2/PLA2G7/IL18/LRRK2/JAK2/CTSC/GRN/ETS1/NEAT1/HLA-E/NLRP1/STAT5B	16
BP	GO:0060284	regulation of cell development	38/812	500/18800	0.000554051	0.00560716	0.00413078	DCC/BCL2/HDAC9/DOCK1/EFNA5/PLCB1/YAP1/SHTN1/BCL11A/DOCK5/ID1/FBXW7/NEDD9/MAP2/SEMA4D/FN1/PLXNC1/TLR2/CLEC7A/DAB2/PREX1/TYROBP/TIAM1/TNFRSF1B/NRP1/SPP1/LRRK2/CORO1C/LYN/GRN/HIF1A/CHODL/LIMS1/PRKCH/B2M/MBP/NIN/SORL1	38
BP	GO:0043281	regulation of cysteine-type endopeptidase activity involved in apoptotic process	20/812	204/18800	0.000555251	0.00560716	0.00413078	ATP2A3/F3/DAPK1/SYK/EIF2AK3/TNFAIP8/S100A9/CASP10/PLAUR/ST18/CLEC7A/LAPTM5/ARRB2/JAK2/CTSD/GSN/PPARG/LCK/CD44/NLRP1	20
BP	GO:0031579	membrane raft organization	6/812	25/18800	0.000557302	0.00560716	0.00413078	DOCK2/PTPRC/GSN/NPC1/CD2/RFTN1	6
BP	GO:0032753	positive regulation of interleukin-4 production	6/812	25/18800	0.000557302	0.00560716	0.00413078	IRF4/SYK/CD86/HAVCR2/PRKCQ/HLA-E	6
BP	GO:0033081	regulation of T cell differentiation in thymus	6/812	25/18800	0.000557302	0.00560716	0.00413078	TOX/TMEM131L/CAMK4/IL7R/ZEB1/RASGRP1	6
BP	GO:0060396	growth hormone receptor signaling pathway	6/812	25/18800	0.000557302	0.00560716	0.00413078	PTPN1/JAK2/LYN/PTK2/JAK1/STAT5B	6
BP	GO:0098581	detection of external biotic stimulus	6/812	25/18800	0.000557302	0.00560716	0.00413078	HLA-DRB1/TLR2/CLEC7A/SCARB1/HLA-B/HLA-A	6
BP	GO:0014068	positive regulation of phosphatidylinositol 3-kinase signaling	11/812	79/18800	0.000563541	0.00563651	0.0041524	IGF1R/PIK3AP1/SEMA4D/FN1/FGR/IL18/JAK2/PPARD/INSR/PDGFC/PTK2	11
BP	GO:0030301	cholesterol transport	11/812	79/18800	0.000563541	0.00563651	0.0041524	CD36/AKR1C1/PIP4K2A/SEC24A/MSR1/ABCA1/ABCG1/APOE/SCARB1/NR1H3/NPC1	11
BP	GO:1901184	regulation of ERBB signaling pathway	11/812	79/18800	0.000563541	0.00563651	0.0041524	ERRFI1/RHBDF2/FBXW7/CCDC88A/PTPRJ/PLAUR/RBPJ/EGFR/LGMN/ZFYVE28/CBLB	11
BP	GO:0097485	neuron projection guidance	22/812	235/18800	0.000567762	0.00565355	0.00416496	DCC/RHOH/PTPRM/EFNA5/OPHN1/NFIB/MYCBP2/PALLD/SEMA4D/PLXNC1/CSF1R/NRP2/NRP1/ALCAM/ENAH/BCL11B/FYN/PRKCQ/PTK2/TRIO/EXT1/EMB	22
BP	GO:0032024	positive regulation of insulin secretion	10/812	67/18800	0.000568576	0.00565355	0.00416496	BLK/CD38/TCF7L2/ACSL4/HLA-DRB1/TRPM2/JAK2/PPARD/HIF1A/GLUL	10
BP	GO:0046637	regulation of alpha-beta T cell differentiation	10/812	67/18800	0.000568576	0.00565355	0.00416496	IRF4/NCKAP1L/PRDM1/SYK/HLA-DRA/HLA-DRB1/CD86/CD83/IL18/ITPKB	10
BP	GO:0031331	positive regulation of cellular catabolic process	35/812	449/18800	0.000574792	0.00570422	0.00420229	CBFA2T3/TNRC6B/ATM/SH3D19/AGBL4/KCNQ1OT1/BTG2/TP53INP1/DAPK1/HERPUD1/FBXW7/GCLC/PTK2B/PIP4K2A/PTPN1/FOXO3/DAB2/P2RX7/LAPTM5/TNFRSF1B/APOE/LRRK2/CTSC/PRKD1/HIF1A/PIAS1/SAMD4A/RNF144B/INSR/PYHIN1/PTK2/CNOT6L/TNRC6C/FOXO1/ZC3HAV1	35
BP	GO:0018105	peptidyl-serine phosphorylation	27/812	315/18800	0.000579227	0.00573242	0.00422306	PRKCB/BCL2/CAMK1D/MAST4/PLCL2/ATM/STK32A/SYK/PDE4D/EIF2AK3/STK4/SGK1/ARRB2/LRRK2/TFRC/PLCL1/PRKD1/EGFR/FNIP2/PRKCA/PRKCH/CAMK4/PRKCQ/AKT3/CD44/PRKX/NCK2	27
BP	GO:0051924	regulation of calcium ion transport	23/812	251/18800	0.000580552	0.00573242	0.00422306	PLCG2/BCL2/VMP1/ATP1B1/PDE4B/PDE4D/CEMIP/PTK2B/CACNA1C/EPB41/ATP2B1/SLC8A1/P2RX7/CD4/ARRB2/CD84/PRKD1/LYN/FYN/SESTD1/CASK/SARAF/STIM1	23
BP	GO:0046718	viral entry into host cell	16/812	146/18800	0.000581422	0.00573242	0.00422306	CIITA/MRC1/CTSB/CD74/HLA-DRB1/CD86/CD4/AXL/NRP1/TFRC/CTSL/EGFR/SCARB1/GSN/INSR/NPC1	16
BP	GO:0070374	positive regulation of ERK1 and ERK2 cascade	21/812	220/18800	0.000582138	0.00573242	0.00422306	PTPRC/DENND2B/CD36/FBXW7/PTK2B/GPNMB/CD74/HLA-DRB1/CSF1R/HAVCR2/CD4/ARRB2/APOE/NRP1/EGFR/PDGFC/PRKCA/PTPN22/RASGRP1/RAP1A/CD44	21
BP	GO:0002291	T cell activation via T cell receptor contact with antigen bound to MHC molecule on antigen presenting cell	4/812	10/18800	0.000588687	0.00573853	0.00422756	APBB1IP/HAVCR2/HLA-DMB/ITGAL	4
BP	GO:0003056	regulation of vascular associated smooth muscle contraction	4/812	10/18800	0.000588687	0.00573853	0.00422756	DOCK5/DOCK4/ATP2B1/ARHGAP42	4
BP	GO:0032819	positive regulation of natural killer cell proliferation	4/812	10/18800	0.000588687	0.00573853	0.00422756	IL18/JAK2/HLA-E/STAT5B	4
BP	GO:0048102	autophagic cell death	4/812	10/18800	0.000588687	0.00573853	0.00422756	TP53INP1/DAPK1/LAPTM5/ATG7	4
BP	GO:0071389	cellular response to mineralocorticoid stimulus	4/812	10/18800	0.000588687	0.00573853	0.00422756	IGF1R/ATP2B1/FOXO3/SGK1	4
BP	GO:0010934	macrophage cytokine production	5/812	17/18800	0.000595157	0.00573853	0.00422756	PLCG2/CD36/IRAK3/CD74/LAPTM5	5
BP	GO:0010935	regulation of macrophage cytokine production	5/812	17/18800	0.000595157	0.00573853	0.00422756	PLCG2/CD36/IRAK3/CD74/LAPTM5	5
BP	GO:0019885	antigen processing and presentation of endogenous peptide antigen via MHC class I	5/812	17/18800	0.000595157	0.00573853	0.00422756	B2M/HLA-B/HLA-A/HLA-C/HLA-E	5
BP	GO:0051770	positive regulation of nitric-oxide synthase biosynthetic process	5/812	17/18800	0.000595157	0.00573853	0.00422756	NAMPT/TLR2/LRRK2/JAK2/STAT1	5
BP	GO:0055119	relaxation of cardiac muscle	5/812	17/18800	0.000595157	0.00573853	0.00422756	ATP1B1/PDE4B/PDE4D/SLC8A1/GSN	5
BP	GO:0097067	cellular response to thyroid hormone stimulus	5/812	17/18800	0.000595157	0.00573853	0.00422756	THRB/GCLC/CTSB/CTSL/CTSS	5
BP	GO:0002861	regulation of inflammatory response to antigenic stimulus	8/812	45/18800	0.000609391	0.0058536	0.00431233	RHBDF2/SYK/HLA-DRB1/HCK/FGR/LYN/FYN/HLA-E	8
BP	GO:0072583	clathrin-dependent endocytosis	8/812	45/18800	0.000609391	0.0058536	0.00431233	FCHSD2/ITGA4/FCHO2/FNBP1L/BMP2K/DAB2/PICALM/AAK1	8
BP	GO:0034204	lipid translocation	9/812	56/18800	0.000611557	0.00586335	0.00431951	XKR6/VMP1/ANO3/ATP11A/ATP8B4/ABCA1/ABCG1/P2RX7/ATP8A1	9
BP	GO:0034599	cellular response to oxidative stress	25/812	284/18800	0.000620085	0.00593394	0.00437152	FUT8/BCL2/PDK1/AKR1C3/PTPRK/CD36/SLC7A11/TP53INP1/DAPK1/FBXW7/SETX/FOXO3/ALOX5/TRPM2/SIRPA/AXL/PAWR/LRRK2/JAK2/PRKD1/MGST1/EGFR/HIF1A/FYN/FOXO1	25
BP	GO:0023061	signal release	35/812	451/18800	0.000622569	0.00594653	0.00438079	BLK/CD38/MEF2C/PRKCB/EFNA5/CTBP2/TCF7L2/PLA2G4A/BMP6/ICA1/UNC13B/ACSL4/SYK/ALOX5/ABCA1/SLC16A10/MCTP1/HLA-DRB1/TRPM2/DAB2/P2RX7/CADPS2/SPP1/MCTP2/LRRK2/JAK2/SYT1/LYN/PPARD/HIF1A/GLUL/PPARG/CASK/RAP1A/RAB8B	35
BP	GO:1902905	positive regulation of supramolecular fiber organization	18/812	176/18800	0.000626912	0.0059768	0.00440309	FCHSD2/NCKAP1L/ID1/LPAR1/LIMCH1/PTK2B/GRB2/CCDC88A/FMN1/HCK/PLEK/APOE/NRP1/NCKAP1/GSN/EVL/NCK2/NIN	18
BP	GO:0097061	dendritic spine organization	11/812	80/18800	0.000628362	0.00597942	0.00440503	TANC2/DOCK10/IGF1R/TANC1/ZNF804A/APOE/LRRK2/LGMN/INSR/SIPA1L1/FYN	11
BP	GO:0003158	endothelium development	15/812	133/18800	0.000631387	0.00598583	0.00440975	PPP1R16B/PLCB1/PECAM1/BMP6/ID1/CLIC4/PDE4D/CCM2/RAPGEF1/ITGAX/NRP1/STARD13/RBPJ/ZEB1/RAP1A	15
BP	GO:0034101	erythrocyte homeostasis	15/812	133/18800	0.000631387	0.00598583	0.00440975	INPP5D/IKZF1/NCKAP1L/RBFOX2/FOXO3/SPI1/SH2B3/AXL/JAK2/LYN/HIF1A/STAT1/ETS1/B2M/STAT5B	15
BP	GO:0090075	relaxation of muscle	7/812	35/18800	0.000636843	0.00601515	0.00443135	ATP1B1/PDE4B/PDE4D/PRKG1/SLC8A1/KCNMA1/GSN	7
BP	GO:0098751	bone cell development	7/812	35/18800	0.000636843	0.00601515	0.00443135	FLI1/LRRK1/FBXW7/PIP4K2A/SH2B3/TYROBP/FAM20C	7
BP	GO:0009306	protein secretion	29/812	350/18800	0.000638951	0.00602389	0.00443778	BLK/CD38/TTN/EFNA5/TCF7L2/BMP6/ICA1/UNC13B/RHBDF2/ACSL4/SEL1L/SEC24A/FRMD4A/ALOX5/ABCA1/HLA-DRB1/TRPM2/TLR2/ABCG1/PLEK/P2RX7/APOE/JAK2/NR1H3/PPARD/HIF1A/GLUL/PPARG/RAB8B	29
BP	GO:0010638	positive regulation of organelle organization	37/812	487/18800	0.000655585	0.00616929	0.0045449	FCHSD2/NCKAP1L/PLCB1/SPIRE1/ATM/ID1/LPAR1/LIMCH1/PTK2B/GRB2/PIP4K2A/CCDC88A/FMN1/PLAUR/HCK/PLEK/P2RX7/NRP1/NCKAP1/SYT1/ASAP1/GSN/GRN/HIF1A/RALA/DDHD1/SDCBP/INSR/MACROH2A1/PRKCQ/EVL/RESF1/LCP1/CNOT6L/ATF7IP/NCK2/NIN	37
BP	GO:0043523	regulation of neuron apoptotic process	20/812	207/18800	0.000668418	0.00626923	0.00461853	MEF2C/BCL2/ATM/BTG2/GRIK2/FBXW7/GCLC/PTK2B/CPEB4/FOXO3/ITGAM/ARRB2/AXL/TYROBP/APOE/NRP1/JAK2/GRN/HIF1A/LGMN	20
BP	GO:0035592	establishment of protein localization to extracellular region	29/812	351/18800	0.000668669	0.00626923	0.00461853	BLK/CD38/TTN/EFNA5/TCF7L2/BMP6/ICA1/UNC13B/RHBDF2/ACSL4/SEL1L/SEC24A/FRMD4A/ALOX5/ABCA1/HLA-DRB1/TRPM2/TLR2/ABCG1/PLEK/P2RX7/APOE/JAK2/NR1H3/PPARD/HIF1A/GLUL/PPARG/RAB8B	29
BP	GO:0050808	synapse organization	33/812	419/18800	0.00068375	0.00639885	0.00471401	MEF2C/TANC2/DOCK10/EFNA5/CTBP2/OPHN1/IGF1R/FARP1/TANC1/SLC7A11/UNC13B/SHANK2/APBB2/PPFIBP1/SEMA4D/ZNF804A/SRGN/TLR2/NRP2/ITGAM/IL10RA/APOE/NRP1/LRRK2/ARHGAP22/SDCBP/LGMN/INSR/SIPA1L1/SDK1/FYN/SPOCK2/ANK3	33
BP	GO:0051348	negative regulation of transferase activity	24/812	270/18800	0.000688378	0.00643033	0.00473721	LAX1/PTPRC/GNAQ/IRAK3/ERRFI1/PDCD4/PIP4K2A/PTPN1/SLC8A1/PTPRJ/SH2B3/SPRED1/APOE/PRKAG2/CORO1C/LYN/MACROH2A1/PPARG/PTPN22/KAT2B/ZFYVE28/CBLB/DUSP16/SORL1	24
BP	GO:0014829	vascular associated smooth muscle contraction	6/812	26/18800	0.000698267	0.00649886	0.00478769	CD38/DOCK5/DOCK4/ATP2B1/SLC8A1/ARHGAP42	6
BP	GO:0071378	cellular response to growth hormone stimulus	6/812	26/18800	0.000698267	0.00649886	0.00478769	PTPN1/JAK2/LYN/PTK2/JAK1/STAT5B	6
BP	GO:0042269	regulation of natural killer cell mediated cytotoxicity	8/812	46/18800	0.000710158	0.00659747	0.00486034	VAV1/HAVCR2/ARRB2/HLA-B/HLA-A/RASGRP1/HLA-E/STAT5B	8
BP	GO:0009100	glycoprotein metabolic process	31/812	386/18800	0.000712854	0.00661045	0.0048699	ST6GAL1/FUT8/BCL2/CHST11/PLCB1/TCF7L2/UGDH/MAN1A1/OGT/GALNTL6/CHST15/EDEM1/UBE2J1/NGLY1/LARGE1/ST3GAL6/MGAT4A/ST3GAL1/PAWR/MGAT1/CTSL/ST8SIA4/MANBA/PPARD/HIF1A/TET3/NPC1/ST8SIA1/SPOCK2/UGGT2/EXT1	31
BP	GO:0001936	regulation of endothelial cell proliferation	18/812	178/18800	0.000716538	0.00663253	0.00488617	MEF2C/PPP1R16B/ITGA4/PTPRM/BMP6/F3/PIK3CD/ALOX5/NRP2/VASH1/APOE/NRP1/PRKD1/HIF1A/STAT1/PRKCA/PPARG/AKT3	18
BP	GO:0032370	positive regulation of lipid transport	10/812	69/18800	0.000721438	0.00666577	0.00491066	DENND5B/PLA2G4A/BMP6/DAB2/P2RX7/APOE/SPP1/NR1H3/ACSL1/ATP8A1	10
BP	GO:2001233	regulation of apoptotic signaling pathway	30/812	370/18800	0.000739804	0.00682308	0.00502655	BCL2/PTPRC/YAP1/TCF7L2/HERPUD1/FBXW7/GCLC/EIF2AK3/S100A9/ITGA6/PTPN1/STK4/SP100/WWOX/FBH1/XBP1/CD74/PLAUR/ARRB2/NRP1/LRRK2/JAK2/CTSC/HIF1A/LCK/STK3/TMC8/CD44/CYLD/NCK2	30
BP	GO:1901215	negative regulation of neuron death	20/812	209/18800	0.00075448	0.00694585	0.00511699	MEF2C/BCL2/SLC7A11/BTG2/GRIK2/GCLC/PTK2B/CPEB4/GPNMB/ARRB2/AXL/TNFRSF1B/APOE/NRP1/LRRK2/JAK2/GRN/HIF1A/LGMN/SORL1	20
BP	GO:0030224	monocyte differentiation	7/812	36/18800	0.000761457	0.00699088	0.00515016	INPP5D/PIR/CD74/HLA-DRB1/CSF1R/CD4/PPARG	7
BP	GO:0045927	positive regulation of growth	23/812	256/18800	0.000762117	0.00699088	0.00515016	CD38/MEF2C/BCL2/EFNA5/PLCB1/YAP1/SHTN1/NEDD4L/PTK2B/S100A9/ZFPM2/SEMA4D/FN1/NRP1/RBPJ/SYT1/EGFR/TEAD1/PPARD/SDCBP/INSR/RFTN1/STAT5B	23
BP	GO:2000060	positive regulation of ubiquitin-dependent protein catabolic process	13/812	108/18800	0.000771352	0.00706286	0.00520319	CBFA2T3/AGBL4/HERPUD1/FBXW7/GCLC/PTK2B/DAB2/LAPTM5/LRRK2/PIAS1/RNF144B/PYHIN1/PTK2	13
BP	GO:0018209	peptidyl-serine modification	28/812	338/18800	0.000788537	0.00720726	0.00530957	PRKCB/BCL2/CAMK1D/MAST4/PLCL2/ATM/STK32A/SYK/PDE4D/EIF2AK3/STK4/SGK1/ARRB2/LRRK2/TFRC/PLCL1/PRKD1/EGFR/FNIP2/PRKCA/PRKCH/CAMK4/PRKCQ/SPOCK2/AKT3/CD44/PRKX/NCK2	28
BP	GO:0002281	macrophage activation involved in immune response	5/812	18/18800	0.000794953	0.00722513	0.00532274	PLCG2/SYK/HAVCR2/TYROBP/GRN	5
BP	GO:0060391	positive regulation of SMAD protein signal transduction	5/812	18/18800	0.000794953	0.00722513	0.00532274	RBPMS/BMP6/DAB2/JAK2/PPARG	5
BP	GO:0050732	negative regulation of peptidyl-tyrosine phosphorylation	9/812	58/18800	0.000796032	0.00722513	0.00532274	LRRK1/PTPRC/SAMSN1/ERRFI1/SEMA4D/SH2B3/PARP14/ZFYVE28/CBLB	9
BP	GO:0051402	neuron apoptotic process	22/812	241/18800	0.00079617	0.00722513	0.00532274	MEF2C/BCL2/ATM/THRB/BTG2/GRIK2/FBXW7/GCLC/PTK2B/CPEB4/FOXO3/ITGAM/ARRB2/AXL/TYROBP/APOE/NRP1/JAK2/GRN/HIF1A/LGMN/NLRP1	22
BP	GO:0032722	positive regulation of chemokine production	10/812	70/18800	0.000809698	0.00733483	0.00540355	SYK/CD74/TLR2/CLEC7A/CSF1R/HAVCR2/CD84/IL18/HIF1A/MBP	10
BP	GO:0036230	granulocyte activation	8/812	47/18800	0.000823916	0.00745037	0.00548867	SYK/SPI1/PREX1/ITGAM/TYROBP/IL18/ITGB2/GRN	8
BP	GO:0048041	focal adhesion assembly	11/812	83/18800	0.000861131	0.00777308	0.00572641	BCL2/EFNA5/PTPRK/LIMCH1/PTK2B/PTPRJ/FMN1/NRP1/CORO1C/LIMS1/PTK2	11
BP	GO:0002220	innate immune response activating cell surface receptor signaling pathway	6/812	27/18800	0.000865302	0.00778313	0.00573381	PLCG2/SYK/CLEC7A/TYROBP/LYN/FYN	6
BP	GO:0033032	regulation of myeloid cell apoptotic process	6/812	27/18800	0.000865302	0.00778313	0.00573381	ST6GAL1/MEF2C/BCL2/SLC7A11/PIK3CD/ITPKB	6
BP	GO:0070482	response to oxygen levels	27/812	324/18800	0.000887926	0.00797254	0.00587335	CD38/BCL2/CBFA2T3/PDK1/ATP1B1/GNGT1/ATM/ITPR2/PTK2B/CPEB4/COL1A1/ITPR1/FOXO3/SLC8A1/KCNMA1/TLR2/PLAU/CYBB/ATG7/TFRC/DDAH1/RBPJ/PPARD/HIF1A/RORA/PPARG/FOXO1	27
BP	GO:0043589	skin morphogenesis	4/812	11/18800	0.000893546	0.00798078	0.00587942	ERRFI1/ITGA6/COL1A1/COL1A2	4
BP	GO:0046643	regulation of gamma-delta T cell activation	4/812	11/18800	0.000893546	0.00798078	0.00587942	PTPRC/NCKAP1L/SYK/STAT5B	4
BP	GO:0046710	GDP metabolic process	4/812	11/18800	0.000893546	0.00798078	0.00587942	DLG2/CARD11/MAGI3/CASK	4
BP	GO:0052548	regulation of endopeptidase activity	33/812	426/18800	0.000906859	0.00808549	0.00595656	ATP2A3/AIM2/TFPI/F3/SPINK5/DAPK1/SYK/WFDC2/EIF2AK3/TNFAIP8/S100A9/CASP10/PLAUR/ST18/CLEC7A/LAPTM5/ARRB2/JAK2/PICALM/CTSD/GSN/LYN/LGMN/PPARG/FYN/LCK/SPOCK2/ASPH/MBP/CD44/NLRP1/CYFIP2/SORL1	33
BP	GO:0048259	regulation of receptor-mediated endocytosis	13/812	110/18800	0.000917886	0.00815525	0.00600795	PLCG2/OPHN1/SYK/BICD1/BMP2K/DAB2/ARRB2/PICALM/AHI1/SDCBP/INSR/B2M/AAK1	13
BP	GO:1901222	regulation of NIK/NF-kappaB signaling	13/812	110/18800	0.000917886	0.00815525	0.00600795	TCIM/PDCD4/CD86/TLR2/HAVCR2/SPI1/LAPTM5/IL18/LITAF/EGFR/LIMS1/PTPN22/CYLD	13
BP	GO:0050728	negative regulation of inflammatory response	18/812	182/18800	0.000929167	0.00823222	0.00606465	PTPRC/RHBDF2/SYK/ALOX5/HLA-DRB1/AOAH/HCK/SIRPA/FGR/TNFRSF1B/APOE/LYN/NR1H3/GRN/PPARD/RORA/PPARG/FYN	18
BP	GO:0007204	positive regulation of cytosolic calcium ion concentration	27/812	325/18800	0.000929783	0.00823222	0.00606465	PLCG2/MS4A1/CD38/P2RY8/BCL2/PTPRC/CD36/LPAR1/ESR1/PDE4D/ITPR2/CEMIP/PTK2B/CACNA1C/ITPR1/SLC8A1/TRPM2/FPR3/P2RX7/CMKLR1/JAK2/PRKD1/LYN/GNA13/FYN/LCK/RASA3	27
BP	GO:0030218	erythrocyte differentiation	14/812	124/18800	0.000935774	0.00827087	0.00609313	INPP5D/IKZF1/NCKAP1L/RBFOX2/FOXO3/SPI1/SH2B3/JAK2/LYN/HIF1A/STAT1/ETS1/B2M/STAT5B	14
BP	GO:0032755	positive regulation of interleukin-6 production	12/812	97/18800	0.000951698	0.00839705	0.00618608	PLCG2/POU2AF1/POU2F2/CD36/SYK/XBP1/CD74/TLR2/CLEC7A/P2RX7/TYROBP/MBP	12
BP	GO:0071692	protein localization to extracellular region	29/812	359/18800	0.00095338	0.00839733	0.00618629	BLK/CD38/TTN/EFNA5/TCF7L2/BMP6/ICA1/UNC13B/RHBDF2/ACSL4/SEL1L/SEC24A/FRMD4A/ALOX5/ABCA1/HLA-DRB1/TRPM2/TLR2/ABCG1/PLEK/P2RX7/APOE/JAK2/NR1H3/PPARD/HIF1A/GLUL/PPARG/RAB8B	29
BP	GO:0032970	regulation of actin filament-based process	31/812	393/18800	0.000956515	0.0084104	0.00619592	FCHSD2/RHOH/NCKAP1L/EFNA5/SVIL/CYRIA/RHOBTB3/ID1/LPAR1/PDE4B/PDE4D/LIMCH1/PTK2B/GRB2/CACNA1C/CCDC88A/ARHGAP18/FMN1/TRPM2/IQGAP2/HCK/PLEK/CSF1R/COTL1/NRP1/NCKAP1/GSN/EVL/ADD3/NCK2/CYFIP2	31
BP	GO:0044409	entry into host	16/812	153/18800	0.000968761	0.00848875	0.00625364	CIITA/MRC1/CTSB/CD74/HLA-DRB1/CD86/CD4/AXL/NRP1/TFRC/CTSL/EGFR/SCARB1/GSN/INSR/NPC1	16
BP	GO:0045834	positive regulation of lipid metabolic process	16/812	153/18800	0.000968761	0.00848875	0.00625364	IGF1R/BMP6/PTK2B/CD74/ABCG1/DAB2/FGR/VAV3/APOE/PRKD1/SCARB1/LYN/NR1H3/PPARD/PPARG/PTK2	16
BP	GO:0031667	response to nutrient levels	34/812	446/18800	0.00100664	0.00880552	0.006487	BCL2/CPS1/AKR1C3/IGF1R/RIPOR1/CYP24A1/SHANK2/OGT/GCLC/KYNU/EIF2AK3/CPEB4/COL1A1/ATP2B1/FOXO3/XBP1/SLC8A1/CYBB/ATG7/APOE/SPP1/LRRK2/TFRC/PRKAG2/PRKD1/ARSB/PPARD/ACSL1/GLUL/STAT1/PPARG/ZEB1/FOXO1/SORL1	34
BP	GO:0006801	superoxide metabolic process	10/812	72/18800	0.00101291	0.0088149	0.00649391	CD36/SYK/CLEC7A/CYBB/PREX1/ITGAM/TYROBP/NCF2/ITGB2/SH3PXD2B	10
BP	GO:0009166	nucleotide catabolic process	10/812	72/18800	0.00101291	0.0088149	0.00649391	PDE10A/PDE4B/PDE4D/PDE7B/SAMHD1/DPYD/AMPD3/TYMP/FHIT/PDE7A	10
BP	GO:0042267	natural killer cell mediated cytotoxicity	10/812	72/18800	0.00101291	0.0088149	0.00649391	SLAMF7/VAV1/HAVCR2/ARRB2/IL18/HLA-B/HLA-A/RASGRP1/HLA-E/STAT5B	10
BP	GO:0042176	regulation of protein catabolic process	31/812	395/18800	0.00103832	0.00890537	0.00656056	CBFA2T3/OPHN1/SH3D19/AGBL4/NEDD4L/IRAK3/OGT/MYCBP2/HERPUD1/FBXW7/GCLC/PTK2B/NELL1/DAB2/LAPTM5/ATG7/TNFRSF1B/APOE/LRRK2/CTSC/EGFR/PIAS1/SDCBP/RNF144B/FYN/PYHIN1/PTK2/FHIT/CBLB/FOXO1/SORL1	31
BP	GO:0097553	calcium ion transmembrane import into cytosol	16/812	154/18800	0.00103885	0.00890537	0.00656056	PLCG2/PTPRC/PDE4D/ITPR2/CEMIP/PTK2B/CACNA1C/ITPR1/SLC8A1/TRPM2/P2RX7/PRKD1/LYN/FYN/LCK/RASA3	16
BP	GO:2000146	negative regulation of cell motility	29/812	361/18800	0.00103926	0.00890537	0.00656056	MEF2C/BCL2/PTPRM/RIPOR2/PLCB1/PTPRK/TP53INP1/CLIC4/LIMCH1/PTPRG/SP100/PRKG1/COL3A1/FOXO3/PTPRJ/MITF/MCTP1/CD74/EMILIN2/VASH1/LDLRAD4/SPRED1/APOE/STARD13/CORO1C/GNA13/PPARD/PPARG/EVL	29
BP	GO:0002283	neutrophil activation involved in immune response	5/812	19/18800	0.0010408	0.00890537	0.00656056	SYK/SPI1/ITGAM/TYROBP/ITGB2	5
BP	GO:0002888	positive regulation of myeloid leukocyte mediated immunity	5/812	19/18800	0.0010408	0.00890537	0.00656056	SPI1/ITGAM/TYROBP/ITGB2/HLA-E	5
BP	GO:0006491	N-glycan processing	5/812	19/18800	0.0010408	0.00890537	0.00656056	FUT8/MAN1A1/MGAT4A/ST8SIA4/ST8SIA1	5
BP	GO:0032930	positive regulation of superoxide anion generation	5/812	19/18800	0.0010408	0.00890537	0.00656056	SYK/CLEC7A/ITGAM/TYROBP/ITGB2	5
BP	GO:0045953	negative regulation of natural killer cell mediated cytotoxicity	5/812	19/18800	0.0010408	0.00890537	0.00656056	HAVCR2/ARRB2/HLA-B/HLA-A/HLA-E	5
BP	GO:0051900	regulation of mitochondrial depolarization	5/812	19/18800	0.0010408	0.00890537	0.00656056	HSH2D/BCL2/GCLC/P2RX7/LRRK2	5
BP	GO:0071800	podosome assembly	5/812	19/18800	0.0010408	0.00890537	0.00656056	HCK/ASAP1/GSN/SH3PXD2B/LCP1	5
BP	GO:0002718	regulation of cytokine production involved in immune response	12/812	98/18800	0.00104281	0.00890759	0.0065622	PLCG2/CD36/IRAK3/CD74/CLEC7A/LAPTM5/IL18/TNFRSF1B/CD96/B2M/HLA-A/HLA-E	12
BP	GO:0097696	receptor signaling pathway via STAT	18/812	184/18800	0.00105431	0.00898608	0.00662002	PTPRC/PTK2B/CSF2RA/CSF1R/SH2B3/IL10RA/IL18/JAK2/LYN/PIAS1/PARP14/STAT1/PPARG/FYN/STAT4/IL7R/JAK1/STAT5B	18
BP	GO:0021953	central nervous system neuron differentiation	17/812	169/18800	0.00105552	0.00898608	0.00662002	DCC/TOX/OPHN1/NFIB/AGBL4/BTG2/MYCBP2/MAP2/CSF1R/NRP2/NRP1/ZSWIM6/HERC1/RORA/BCL11B/B2M/NIN	17
BP	GO:0060416	response to growth hormone	7/812	38/18800	0.00106807	0.0090626	0.00667639	CPS1/PTPN1/JAK2/LYN/PTK2/JAK1/STAT5B	7
BP	GO:1904037	positive regulation of epithelial cell apoptotic process	7/812	38/18800	0.00106807	0.0090626	0.00667639	ITGA4/AKR1C3/PDCD4/FOXO3/ARRB2/JAK2/GSN	7
BP	GO:0007272	ensheathment of neurons	15/812	140/18800	0.00107669	0.00909026	0.00669677	PARD3/BCAS1/EIF2AK3/ITGAX/TLR2/EPB41L3/QKI/ACER3/TNFRSF1B/CMTM8/CTSC/SBF2/PPARD/TYMP/MBP	15
BP	GO:0008366	axon ensheathment	15/812	140/18800	0.00107669	0.00909026	0.00669677	PARD3/BCAS1/EIF2AK3/ITGAX/TLR2/EPB41L3/QKI/ACER3/TNFRSF1B/CMTM8/CTSC/SBF2/PPARD/TYMP/MBP	15
BP	GO:1903305	regulation of regulated secretory pathway	15/812	140/18800	0.00107669	0.00909026	0.00669677	BLK/PRKCB/NCKAP1L/SYK/SPI1/ITGAM/FGR/CD84/ITGB2/GAB2/LRRK2/SYT1/LYN/CASK/RAP1A	15
BP	GO:0016049	cell growth	36/812	484/18800	0.00112422	0.00947585	0.00698084	DCC/CD38/BCL2/ITGA4/EAF2/EFNA5/YAP1/SHTN1/SORBS2/BCL11A/NEDD4L/PTK2B/MAP2/S100A9/SEMA4D/FN1/PTPRJ/SGK1/EPB41L3/DAB2/NRP2/APOE/NRP1/ALCAM/SPP1/SYT1/EGFR/TEAD1/PPARD/SDCBP/PRKCQ/EXT1/SMARCA2/TMC8/NIN/CYFIP2	36
BP	GO:0002381	immunoglobulin production involved in immunoglobulin-mediated immune response	10/812	73/18800	0.00112915	0.00950168	0.00699986	PTPRC/HLA-DRA/HLA-DRB1/HLA-DPB1/HLA-DPA1/HLA-DQB1/HLA-DMB/HLA-DQA1/TFRC/B2M	10
BP	GO:0045639	positive regulation of myeloid cell differentiation	12/812	99/18800	0.00114104	0.00958588	0.00706189	INPP5D/NCKAP1L/FOXO3/CD74/HLA-DRB1/CD4/TYROBP/HIF1A/STAT1/PRKCA/ETS1/STAT5B	12
BP	GO:0002312	B cell activation involved in immune response	11/812	86/18800	0.00116113	0.00973857	0.00717438	PLCG2/POU2AF1/DOCK10/PTPRC/PLCL2/PTK2B/XBP1/SPI1/DOCK11/ST3GAL1/TFRC	11
BP	GO:0002367	cytokine production involved in immune response	12/812	100/18800	0.00124683	0.0104252	0.00768023	PLCG2/CD36/IRAK3/CD74/CLEC7A/LAPTM5/IL18/TNFRSF1B/CD96/B2M/HLA-A/HLA-E	12
BP	GO:0032570	response to progesterone	7/812	39/18800	0.00125389	0.0104252	0.00768023	CD38/IGF1R/YAP1/TLR2/NR1H3/MBP/TRERF1	7
BP	GO:2000516	positive regulation of CD4-positive, alpha-beta T cell activation	7/812	39/18800	0.00125389	0.0104252	0.00768023	NCKAP1L/HLA-DRA/HLA-DRB1/CD86/CD83/IL18/PRKCQ	7
BP	GO:0043303	mast cell degranulation	8/812	50/18800	0.00125529	0.0104252	0.00768023	BLK/PIK3CD/SYK/FGR/CD84/GAB2/LYN/RASGRP1	8
BP	GO:0046638	positive regulation of alpha-beta T cell differentiation	8/812	50/18800	0.00125529	0.0104252	0.00768023	NCKAP1L/SYK/HLA-DRA/HLA-DRB1/CD86/CD83/IL18/ITPKB	8
BP	GO:0072523	purine-containing compound catabolic process	8/812	50/18800	0.00125529	0.0104252	0.00768023	PDE10A/PDE4B/PDE4D/PDE7B/SAMHD1/DPYD/AMPD3/PDE7A	8
BP	GO:0046434	organophosphate catabolic process	16/812	157/18800	0.00127543	0.0105486	0.00777113	PLCG2/PLCB1/PDE10A/PLA2G4A/PDE4B/PDE4D/PDE7B/SAMHD1/DPYD/PLA2G7/INPP4B/AMPD3/SCARB1/TYMP/FHIT/PDE7A	16
BP	GO:0055067	monovalent inorganic cation homeostasis	16/812	157/18800	0.00127543	0.0105486	0.00777113	BCL2/ATP1B1/NEDD4L/CLIC4/SLC8A1/KCNMA1/DMXL2/SLC1A3/SLC11A1/RAB20/SLC9A9/LRRK2/GRN/SLC4A7/SLC9A7/EXT1	16
BP	GO:1990266	neutrophil migration	14/812	128/18800	0.00127711	0.0105486	0.00777113	RHOH/CAMK1D/NCKAP1L/RIPOR2/PECAM1/VAV1/PDE4B/PIK3CD/SYK/S100A9/CD74/PREX1/VAV3/ITGB2	14
BP	GO:1901216	positive regulation of neuron death	11/812	87/18800	0.00127843	0.0105486	0.00777113	ATM/GRIK2/FBXW7/FOXO3/TRPM2/ITGAM/TYROBP/ITGB2/PICALM/GRN/FYN	11
BP	GO:0032957	inositol trisphosphate metabolic process	4/812	12/18800	0.0012947	0.010597	0.00780677	PLCG2/PLCB1/PTK2B/ITPKB	4
BP	GO:0043312	neutrophil degranulation	4/812	12/18800	0.0012947	0.010597	0.00780677	SYK/SPI1/ITGAM/ITGB2	4
BP	GO:0043383	negative T cell selection	4/812	12/18800	0.0012947	0.010597	0.00780677	DOCK2/PTPRC/CD74/THEMIS	4
BP	GO:0060907	positive regulation of macrophage cytokine production	4/812	12/18800	0.0012947	0.010597	0.00780677	PLCG2/CD36/CD74/LAPTM5	4
BP	GO:1905245	regulation of aspartic-type peptidase activity	4/812	12/18800	0.0012947	0.010597	0.00780677	PICALM/LYN/GRN/SORL1	4
BP	GO:0097035	regulation of membrane lipid distribution	9/812	62/18800	0.00130076	0.0106295	0.0078307	XKR6/VMP1/ANO3/ATP11A/ATP8B4/ABCA1/ABCG1/P2RX7/ATP8A1	9
BP	GO:0016032	viral process	32/812	418/18800	0.00130562	0.0106521	0.00784737	ST6GAL1/FUT8/BCL2/CTBP2/BICD1/MDFIC/USP6NL/CIITA/MRC1/CTSB/CD74/HLA-DRB1/CD86/CSF1R/CD4/AXL/ATG7/APOE/NRP1/MGAT4A/ST3GAL1/MGAT1/TFRC/CTSL/EGFR/SCARB1/GSN/INSR/NPC1/STAT1/RESF1/ZC3HAV1	32
BP	GO:0000302	response to reactive oxygen species	19/812	203/18800	0.00131489	0.0107106	0.00789043	BCL2/AKR1C3/PTPRK/CD36/PTK2B/COL1A1/SETX/FOXO3/SLC8A1/TRPM2/SIRPA/AXL/APOE/PAWR/LRRK2/EGFR/HIF1A/STAT1/FYN	19
BP	GO:0072659	protein localization to plasma membrane	24/812	283/18800	0.00132083	0.0107418	0.00791343	FCHO2/ATP1B1/MAP7/FYB1/CCDC88A/RAB31/MYO5A/EPB41L3/DAB2/PICALM/EGFR/TTC7B/STX7/ATP2C1/TSPAN14/SKAP1/PRKCH/KIF13A/TNIK/SQSTM1/RAP1A/RAB8B/ANK3/TSPAN5	24
BP	GO:0042953	lipoprotein transport	5/812	20/18800	0.00133882	0.0107847	0.00794505	PRKCB/VMP1/CD36/MSR1/PPARG	5
BP	GO:0046629	gamma-delta T cell activation	5/812	20/18800	0.00133882	0.0107847	0.00794505	PTPRC/NCKAP1L/SYK/ITK/STAT5B	5
BP	GO:0070233	negative regulation of T cell apoptotic process	5/812	20/18800	0.00133882	0.0107847	0.00794505	DOCK8/ST3GAL1/HIF1A/PRKCQ/IL7R	5
BP	GO:0097503	sialylation	5/812	20/18800	0.00133882	0.0107847	0.00794505	ST6GAL1/ST3GAL6/ST3GAL1/ST8SIA4/ST8SIA1	5
BP	GO:0098543	detection of other organism	5/812	20/18800	0.00133882	0.0107847	0.00794505	HLA-DRB1/TLR2/CLEC7A/HLA-B/HLA-A	5
BP	GO:1903978	regulation of microglial cell activation	5/812	20/18800	0.00133882	0.0107847	0.00794505	PTPRC/ATM/LRRK2/CTSC/GRN	5
BP	GO:0032963	collagen metabolic process	12/812	101/18800	0.00136061	0.0109169	0.00804246	ERRFI1/TRAM2/COL1A1/CIITA/COL1A2/CTSB/P2RX7/ARRB2/CTSL/PPARD/CTSS/HIF1A	12
BP	GO:0070167	regulation of biomineral tissue development	12/812	101/18800	0.00136061	0.0109169	0.00804246	MEF2C/BMP6/PTK2B/NELL1/ATP2B1/SLC8A1/BMP2K/ALOX5/SRGN/P2RX7/FAM20C/HIF1A	12
BP	GO:0007259	receptor signaling pathway via JAK-STAT	17/812	173/18800	0.00136595	0.0109169	0.00804246	PTPRC/PTK2B/CSF2RA/CSF1R/SH2B3/IL10RA/IL18/JAK2/LYN/PIAS1/PARP14/STAT1/FYN/STAT4/IL7R/JAK1/STAT5B	17
BP	GO:0010469	regulation of signaling receptor activity	17/812	173/18800	0.00136595	0.0109169	0.00804246	MEF2C/NCOA3/ERRFI1/DAPK1/PDE4D/FBXW7/BICD1/PTK2B/DLGAP1/PLAU/NRP1/JAK2/HIF1A/PPARG/ZFYVE28/CBLB/NCK2	17
BP	GO:0051650	establishment of vesicle localization	17/812	173/18800	0.00136595	0.0109169	0.00804246	IRAG2/ITGA4/TANC2/FNBP1L/DYNC1I1/MAP2/MYO1D/MYO1F/MYO5A/MYO6/LRRK2/PICALM/SDCBP/MYO1E/KIF13A/RASGRP1/BICDL1	17
BP	GO:0017157	regulation of exocytosis	19/812	204/18800	0.0013929	0.0111091	0.00818403	BLK/PRKCB/NCKAP1L/SYK/SPI1/ITGAM/FGR/CD84/CADPS2/ITGB2/GAB2/LRRK2/SYT1/LYN/RALA/SDCBP/CASK/RAP1A/RAB8B	19
BP	GO:0070227	lymphocyte apoptotic process	10/812	75/18800	0.00139436	0.0111091	0.00818403	BLK/HSH2D/DOCK8/CD74/P2RX7/ST3GAL1/LYN/HIF1A/PRKCQ/IL7R	10
BP	GO:0001503	ossification	32/812	420/18800	0.00141021	0.0112178	0.00826413	MEF2C/BCL2/YAP1/LGR4/BMP6/CYP24A1/CEBPD/EIF2AK3/PTK2B/NELL1/COL1A1/SEMA4D/VCAN/ATP2B1/WWOX/COL1A2/SLC8A1/BMP2K/ALOX5/SRGN/P2RX7/FGR/SPP1/RBPJ/FAM20C/PRKD1/EGFR/HIF1A/PBX1/PPARG/PTK2/EXT1	32
BP	GO:0043277	apoptotic cell clearance	8/812	51/18800	0.00143344	0.0113318	0.00834812	RHOH/XKR6/CD36/MERTK/AXL/TYROBP/SCARB1/NR1H3	8
BP	GO:0045332	phospholipid translocation	8/812	51/18800	0.00143344	0.0113318	0.00834812	XKR6/VMP1/ANO3/ATP11A/ATP8B4/ABCA1/P2RX7/ATP8A1	8
BP	GO:0045778	positive regulation of ossification	8/812	51/18800	0.00143344	0.0113318	0.00834812	MEF2C/BMP6/NELL1/ATP2B1/SLC8A1/ALOX5/P2RX7/FAM20C	8
BP	GO:1903038	negative regulation of leukocyte cell-cell adhesion	15/812	144/18800	0.00143345	0.0113318	0.00834812	LAX1/NCKAP1L/RIPOR2/FGL1/TMEM131L/GPNMB/CD74/HLA-DRB1/CD86/HAVCR2/LAPTM5/PAWR/PTPN22/PAG1/CBLB	15
BP	GO:0051271	negative regulation of cellular component movement	29/812	369/18800	0.00145368	0.0114611	0.00844336	MEF2C/BCL2/PTPRM/RIPOR2/PLCB1/PTPRK/TP53INP1/CLIC4/LIMCH1/PTPRG/SP100/PRKG1/COL3A1/FOXO3/PTPRJ/MITF/MCTP1/CD74/EMILIN2/VASH1/LDLRAD4/SPRED1/APOE/STARD13/CORO1C/GNA13/PPARD/PPARG/EVL	29
BP	GO:0010634	positive regulation of epithelial cell migration	17/812	174/18800	0.00145462	0.0114611	0.00844336	PLCG2/HDAC9/DOCK1/RIN2/DOCK5/PIK3CD/PTK2B/NRP2/NRP1/PRKD1/SCARB1/GRN/HIF1A/LGMN/PRKCA/ETS1/AKT3	17
BP	GO:0032956	regulation of actin cytoskeleton organization	28/812	352/18800	0.00145656	0.0114611	0.00844336	FCHSD2/RHOH/NCKAP1L/EFNA5/SVIL/CYRIA/RHOBTB3/ID1/LPAR1/LIMCH1/PTK2B/GRB2/CCDC88A/ARHGAP18/FMN1/TRPM2/IQGAP2/HCK/PLEK/CSF1R/COTL1/NRP1/NCKAP1/GSN/EVL/ADD3/NCK2/CYFIP2	28
BP	GO:0070059	intrinsic apoptotic signaling pathway in response to endoplasmic reticulum stress	9/812	63/18800	0.00146051	0.0114745	0.00845322	BCL2/ATP2A3/HERPUD1/EIF2AK3/PTPN1/ITPR1/XBP1/LRRK2/NCK2	9
BP	GO:0071675	regulation of mononuclear cell migration	13/812	116/18800	0.00150404	0.0117982	0.00869172	DOCK8/ITGA4/RIPOR2/PLCB1/PTK2B/CSF1R/SPI1/PLA2G7/CMKLR1/LYN/LGMN/PTK2/STK10	13
BP	GO:0030111	regulation of Wnt signaling pathway	27/812	336/18800	0.00151619	0.0118753	0.0087485	CDK14/LRRK1/YAP1/TCF7L2/LGR4/GNAQ/WNT5B/CCDC88C/MDFIC/TMEM131L/COL1A1/STK4/WWOX/FOXO3/ZEB2/TLR2/DAB2/TIAM1/APOE/LRRK2/MLLT3/RBPJ/EGFR/STK3/RNF213/CYLD/FOXO1	27
BP	GO:0043524	negative regulation of neuron apoptotic process	15/812	145/18800	0.00153668	0.0120173	0.00885308	MEF2C/BCL2/BTG2/GRIK2/GCLC/PTK2B/CPEB4/ARRB2/AXL/APOE/NRP1/JAK2/GRN/HIF1A/LGMN	15
BP	GO:0106027	neuron projection organization	11/812	89/18800	0.00154229	0.0120426	0.00887177	TANC2/DOCK10/IGF1R/TANC1/ZNF804A/APOE/LRRK2/LGMN/INSR/SIPA1L1/FYN	11
BP	GO:0034121	regulation of toll-like receptor signaling pathway	10/812	76/18800	0.00154479	0.0120437	0.00887254	IRF4/LGR4/CD36/IRAK3/ESR1/TLR2/ARRB2/LYN/NR1H3/PTPN22	10
BP	GO:0043534	blood vessel endothelial cell migration	17/812	175/18800	0.0015481	0.012051	0.00887795	MEF2C/HDAC9/ID1/FBXW7/PTK2B/VASH1/SPRED1/APOE/NRP1/STARD13/PRKD1/SCARB1/HIF1A/PRKCA/PPARG/ETS1/AKT3	17
BP	GO:0043122	regulation of I-kappaB kinase/NF-kappaB signaling	22/812	254/18800	0.00157627	0.0122516	0.00902569	PLCG2/PRKCB/RHOH/CD36/LPAR1/ESR1/TRAF3/CASP10/CARD11/CD74/HLA-DRB1/CLEC7A/CD4/LITAF/TFRC/PRKD1/ATP2C1/ALPK1/STAT1/RORA/FYN/SQSTM1	22
BP	GO:0010595	positive regulation of endothelial cell migration	14/812	131/18800	0.00159665	0.0123911	0.00912849	HDAC9/RIN2/PIK3CD/PTK2B/NRP2/NRP1/PRKD1/SCARB1/GRN/HIF1A/LGMN/PRKCA/ETS1/AKT3	14
BP	GO:1901361	organic cyclic compound catabolic process	36/812	494/18800	0.00160283	0.0124201	0.00914987	TENT5C/TNRC6B/MAOA/PDE10A/ATM/KCNQ1OT1/CYP24A1/BTG2/HGD/PDE4B/PDE4D/PDE7B/KYNU/XRN1/ZHX2/FBH1/SLCO2B1/SLC11A1/SAMHD1/DPYD/TNFRSF1B/APOE/SPP1/CYP27A1/MGAT1/AMPD3/SCARB1/TET3/SAMD4A/TYMP/PRKCA/FHIT/CNOT6L/PDE7A/TNRC6C/ZC3HAV1	36
BP	GO:0110149	regulation of biomineralization	12/812	103/18800	0.00161396	0.0124874	0.00919941	MEF2C/BMP6/PTK2B/NELL1/ATP2B1/SLC8A1/BMP2K/ALOX5/SRGN/P2RX7/FAM20C/HIF1A	12
BP	GO:0045446	endothelial cell differentiation	13/812	117/18800	0.00162679	0.0125436	0.00924082	PPP1R16B/PLCB1/PECAM1/BMP6/ID1/CLIC4/PDE4D/CCM2/RAPGEF1/NRP1/RBPJ/ZEB1/RAP1A	13
BP	GO:0002279	mast cell activation involved in immune response	8/812	52/18800	0.00163108	0.0125436	0.00924082	BLK/PIK3CD/SYK/FGR/CD84/GAB2/LYN/RASGRP1	8
BP	GO:0002448	mast cell mediated immunity	8/812	52/18800	0.00163108	0.0125436	0.00924082	BLK/PIK3CD/SYK/FGR/CD84/GAB2/LYN/RASGRP1	8
BP	GO:0070169	positive regulation of biomineral tissue development	8/812	52/18800	0.00163108	0.0125436	0.00924082	MEF2C/BMP6/NELL1/ATP2B1/SLC8A1/ALOX5/P2RX7/FAM20C	8
BP	GO:0007249	I-kappaB kinase/NF-kappaB signaling	24/812	288/18800	0.00167222	0.0128405	0.0094596	PLCG2/PRKCB/RHOH/CD36/LPAR1/ESR1/TRAF3/CASP10/CARD11/CD74/HLA-DRB1/TLR2/CLEC7A/SIRPA/CD4/LITAF/TFRC/PRKD1/ATP2C1/ALPK1/STAT1/RORA/FYN/SQSTM1	24
BP	GO:0038083	peptidyl-tyrosine autophosphorylation	5/812	21/18800	0.00169534	0.0129206	0.00951856	IGF1R/PTK2B/EGFR/INSR/ITK	5
BP	GO:0044872	lipoprotein localization	5/812	21/18800	0.00169534	0.0129206	0.00951856	PRKCB/VMP1/CD36/MSR1/PPARG	5
BP	GO:0051767	nitric-oxide synthase biosynthetic process	5/812	21/18800	0.00169534	0.0129206	0.00951856	NAMPT/TLR2/LRRK2/JAK2/STAT1	5
BP	GO:0051769	regulation of nitric-oxide synthase biosynthetic process	5/812	21/18800	0.00169534	0.0129206	0.00951856	NAMPT/TLR2/LRRK2/JAK2/STAT1	5
BP	GO:0051882	mitochondrial depolarization	5/812	21/18800	0.00169534	0.0129206	0.00951856	HSH2D/BCL2/GCLC/P2RX7/LRRK2	5
BP	GO:0006919	activation of cysteine-type endopeptidase activity involved in apoptotic process	10/812	77/18800	0.00170811	0.0129791	0.00956167	ATP2A3/F3/EIF2AK3/S100A9/CASP10/LAPTM5/JAK2/PPARG/LCK/NLRP1	10
BP	GO:0051453	regulation of intracellular pH	10/812	77/18800	0.00170811	0.0129791	0.00956167	BCL2/CLIC4/DMXL2/SLC11A1/RAB20/SLC9A9/LRRK2/GRN/SLC4A7/SLC9A7	10
BP	GO:0051480	regulation of cytosolic calcium ion concentration	28/812	356/18800	0.0017204	0.013053	0.00961609	PLCG2/MS4A1/CD38/P2RY8/BCL2/PTPRC/CD36/LPAR1/ESR1/PDE4D/ITPR2/CEMIP/PTK2B/CACNA1C/ATP2B1/ITPR1/SLC8A1/TRPM2/FPR3/P2RX7/CMKLR1/JAK2/PRKD1/LYN/GNA13/FYN/LCK/RASA3	28
BP	GO:0008286	insulin receptor signaling pathway	13/812	118/18800	0.00175772	0.0132884	0.00978955	PRKCB/MZB1/IGF1R/OGT/GRB2/GAB1/PIP4K2A/PTPN1/INSR/PRKCQ/CCND3/FOXO1/SORL1	13
BP	GO:0032368	regulation of lipid transport	13/812	118/18800	0.00175772	0.0132884	0.00978955	DENND5B/PLA2G4A/BMP6/SYK/SEC24A/DAB2/P2RX7/APOE/SPP1/NR1H3/ACSL1/PPARG/ATP8A1	13
BP	GO:0033157	regulation of intracellular protein transport	20/812	224/18800	0.00176103	0.0132884	0.00978955	TCF7L2/CD36/RIPOR1/FBXW7/MDFIC/CEMIP/PTPN1/SP100/EDEM1/UBE2J1/ITGAM/ITGB2/LRRK2/JAK2/PTPN14/PRKD1/FYN/LCP1/ANK3/SORL1	20
BP	GO:0001890	placenta development	15/812	147/18800	0.00176187	0.0132884	0.00978955	ADAM19/PRDM1/GRB2/STK4/CTSB/VASH1/SPP1/GRHL2/RBPJ/EGFR/PPARD/HIF1A/PPARG/PTK2/STK3	15
BP	GO:0001768	establishment of T cell polarity	4/812	13/18800	0.00180657	0.0135055	0.00994947	DOCK2/DOCK8/RIPOR2/GSN	4
BP	GO:0010745	negative regulation of macrophage derived foam cell differentiation	4/812	13/18800	0.00180657	0.0135055	0.00994947	ABCA1/ABCG1/NR1H3/PPARG	4
BP	GO:0042492	gamma-delta T cell differentiation	4/812	13/18800	0.00180657	0.0135055	0.00994947	PTPRC/NCKAP1L/SYK/STAT5B	4
BP	GO:0060100	positive regulation of phagocytosis, engulfment	4/812	13/18800	0.00180657	0.0135055	0.00994947	PLCG2/NCKAP1L/CD36/RAB31	4
BP	GO:0070486	leukocyte aggregation	4/812	13/18800	0.00180657	0.0135055	0.00994947	S100A9/SEMA4D/STK10/CD44	4
BP	GO:1905155	positive regulation of membrane invagination	4/812	13/18800	0.00180657	0.0135055	0.00994947	PLCG2/NCKAP1L/CD36/RAB31	4
BP	GO:0090277	positive regulation of peptide hormone secretion	11/812	91/18800	0.00184911	0.0137671	0.0101422	BLK/CD38/TCF7L2/ACSL4/HLA-DRB1/TRPM2/JAK2/PPARD/HIF1A/GLUL/RAB8B	11
BP	GO:0048260	positive regulation of receptor-mediated endocytosis	8/812	53/18800	0.00184968	0.0137671	0.0101422	PLCG2/SYK/BICD1/DAB2/ARRB2/AHI1/INSR/B2M	8
BP	GO:0110151	positive regulation of biomineralization	8/812	53/18800	0.00184968	0.0137671	0.0101422	MEF2C/BMP6/NELL1/ATP2B1/SLC8A1/ALOX5/P2RX7/FAM20C	8
BP	GO:0060759	regulation of response to cytokine stimulus	17/812	178/18800	0.00185946	0.0138197	0.0101809	ZBP1/PTPRC/IRAK3/SYK/NLRC5/PTPN1/SAMHD1/CD74/TLR2/LAPTM5/SH2B3/AXL/NR1H3/HIF1A/PARP14/PPARG/CYLD	17
BP	GO:0032735	positive regulation of interleukin-12 production	7/812	42/18800	0.00196607	0.0145483	0.0107177	PLCG2/PLCB1/CD36/SYK/TLR2/CLEC7A/LAPTM5	7
BP	GO:1900026	positive regulation of substrate adhesion-dependent cell spreading	7/812	42/18800	0.00196607	0.0145483	0.0107177	DOCK1/DOCK5/NEDD9/DAB2/PREX1/NRP1/LIMS1	7
BP	GO:1900274	regulation of phospholipase C activity	7/812	42/18800	0.00196607	0.0145483	0.0107177	GNAQ/LPAR1/ESR1/BICD1/CD86/EGFR/ITK	7
BP	GO:0050804	modulation of chemical synaptic transmission	32/812	429/18800	0.00197605	0.0146009	0.0107565	DCC/CD38/MEF2C/PRKCB/PLCB1/OPHN1/PLCL2/SLC7A11/SHANK2/GRIK2/PTK2B/DLGAP1/ABR/SLC1A3/MCTP1/SRGN/ARRB2/TYROBP/APOE/MCTP2/LRRK2/JAK2/PPP1R9A/PLCL1/SYT1/LGMN/GLUL/SIPA1L1/FYN/SQSTM1/CASK/RAP1A	32
BP	GO:1903052	positive regulation of proteolysis involved in cellular protein catabolic process	14/812	134/18800	0.00198013	0.0146099	0.0107631	CBFA2T3/AGBL4/HERPUD1/FBXW7/GCLC/PTK2B/DAB2/LAPTM5/LRRK2/CTSC/PIAS1/RNF144B/PYHIN1/PTK2	14
BP	GO:1900407	regulation of cellular response to oxidative stress	11/812	92/18800	0.00202018	0.0148838	0.0109649	FUT8/CD36/SLC7A11/FBXW7/FOXO3/ALOX5/TRPM2/PAWR/LRRK2/HIF1A/FYN	11
BP	GO:0051495	positive regulation of cytoskeleton organization	18/812	195/18800	0.00202962	0.0149121	0.0109857	FCHSD2/NCKAP1L/ID1/LPAR1/LIMCH1/PTK2B/GRB2/CCDC88A/FMN1/HCK/PLEK/P2RX7/NRP1/NCKAP1/GSN/EVL/NCK2/NIN	18
BP	GO:0071496	cellular response to external stimulus	25/812	309/18800	0.00202987	0.0149121	0.0109857	BCL2/ITGA4/PTPRC/AKR1C3/IGF1R/RIPOR1/BMP6/CYP24A1/GCLC/EIF2AK3/CPEB4/MAP3K1/COL1A1/ATP2B1/FOXO3/XBP1/P2RX7/AXL/ATG7/LRRK2/PRKAG2/PRKD1/LYN/GLUL/FOXO1	25
BP	GO:0099177	regulation of trans-synaptic signaling	32/812	430/18800	0.00204961	0.0150354	0.0110765	DCC/CD38/MEF2C/PRKCB/PLCB1/OPHN1/PLCL2/SLC7A11/SHANK2/GRIK2/PTK2B/DLGAP1/ABR/SLC1A3/MCTP1/SRGN/ARRB2/TYROBP/APOE/MCTP2/LRRK2/JAK2/PPP1R9A/PLCL1/SYT1/LGMN/GLUL/SIPA1L1/FYN/SQSTM1/CASK/RAP1A	32
BP	GO:0050679	positive regulation of epithelial cell proliferation	19/812	211/18800	0.00205718	0.0150692	0.0111015	PPP1R16B/ITGA4/YAP1/TCF7L2/BMP6/F3/ID1/PIK3CD/XBP1/NRP2/NRP1/PRKD1/EGFR/GRN/HIF1A/GLUL/PRKCA/NEAT1/AKT3	19
BP	GO:0030593	neutrophil chemotaxis	12/812	106/18800	0.00206577	0.0150887	0.0111158	CAMK1D/NCKAP1L/RIPOR2/VAV1/PDE4B/PIK3CD/SYK/S100A9/CD74/PREX1/VAV3/ITGB2	12
BP	GO:0062207	regulation of pattern recognition receptor signaling pathway	12/812	106/18800	0.00206577	0.0150887	0.0111158	IRF4/LGR4/CD36/IRAK3/ESR1/SLC15A2/SEC14L1/TLR2/ARRB2/LYN/NR1H3/PTPN22	12
BP	GO:0010888	negative regulation of lipid storage	5/812	22/18800	0.00211681	0.0153514	0.0113094	ABCA1/ABCG1/NR1H3/PPARD/PPARG	5
BP	GO:0032928	regulation of superoxide anion generation	5/812	22/18800	0.00211681	0.0153514	0.0113094	SYK/CLEC7A/ITGAM/TYROBP/ITGB2	5
BP	GO:0034104	negative regulation of tissue remodeling	5/812	22/18800	0.00211681	0.0153514	0.0113094	CD38/INPP5D/P2RX7/GPR137B/PPARG	5
BP	GO:0046058	cAMP metabolic process	5/812	22/18800	0.00211681	0.0153514	0.0113094	PDE10A/PDE4B/PDE4D/PDE7B/PDE7A	5
BP	GO:0060487	lung epithelial cell differentiation	5/812	22/18800	0.00211681	0.0153514	0.0113094	NFIB/YAP1/THRB/GRHL2/RBPJ	5
BP	GO:0002793	positive regulation of peptide secretion	11/812	93/18800	0.0022039	0.0158742	0.0116945	BLK/CD38/TCF7L2/ACSL4/HLA-DRB1/TRPM2/JAK2/PPARD/HIF1A/GLUL/RAB8B	11
BP	GO:0043304	regulation of mast cell degranulation	6/812	32/18800	0.0022045	0.0158742	0.0116945	BLK/SYK/FGR/CD84/GAB2/LYN	6
BP	GO:0043372	positive regulation of CD4-positive, alpha-beta T cell differentiation	6/812	32/18800	0.0022045	0.0158742	0.0116945	NCKAP1L/HLA-DRA/HLA-DRB1/CD86/CD83/IL18	6
BP	GO:1901185	negative regulation of ERBB signaling pathway	6/812	32/18800	0.0022045	0.0158742	0.0116945	ERRFI1/PTPRJ/EGFR/LGMN/ZFYVE28/CBLB	6
BP	GO:1902235	regulation of endoplasmic reticulum stress-induced intrinsic apoptotic signaling pathway	6/812	32/18800	0.0022045	0.0158742	0.0116945	HERPUD1/EIF2AK3/PTPN1/XBP1/LRRK2/NCK2	6
BP	GO:0060562	epithelial tube morphogenesis	26/812	328/18800	0.00221817	0.0159502	0.0117504	MEF2C/BCL2/KIF26B/YAP1/LGR4/ESR1/CLIC4/PIK3CD/CCM2/STK4/ITGAX/FMN1/CTSZ/CSF1R/NRP1/GRHL2/STARD13/RBPJ/AHI1/GNA13/HIF1A/PBX1/RALA/STK3/EXT1/PRKX	26
BP	GO:0031668	cellular response to extracellular stimulus	21/812	245/18800	0.00225962	0.0162252	0.0119531	BCL2/ITGA4/PTPRC/AKR1C3/RIPOR1/CYP24A1/EIF2AK3/CPEB4/COL1A1/ATP2B1/FOXO3/XBP1/P2RX7/AXL/ATG7/LRRK2/PRKAG2/PRKD1/LYN/GLUL/FOXO1	21
BP	GO:1901224	positive regulation of NIK/NF-kappaB signaling	9/812	67/18800	0.00226413	0.0162279	0.011955	TCIM/PDCD4/CD86/TLR2/HAVCR2/LAPTM5/IL18/EGFR/LIMS1	9
BP	GO:0001959	regulation of cytokine-mediated signaling pathway	16/812	166/18800	0.00227394	0.0162279	0.011955	ZBP1/PTPRC/IRAK3/SYK/NLRC5/PTPN1/SAMHD1/CD74/LAPTM5/SH2B3/AXL/NR1H3/HIF1A/PARP14/PPARG/CYLD	16
BP	GO:1903034	regulation of response to wounding	16/812	166/18800	0.00227394	0.0162279	0.011955	TFPI/IGF1R/CD36/F3/TSPAN8/PRKG1/XBP1/ALOX5/CLEC7A/PLAU/SH2B3/APOE/SPP1/GRN/PTK2/CASK	16
BP	GO:2000058	regulation of ubiquitin-dependent protein catabolic process	16/812	166/18800	0.00227394	0.0162279	0.011955	CBFA2T3/AGBL4/OGT/HERPUD1/FBXW7/GCLC/PTK2B/DAB2/LAPTM5/LRRK2/PIAS1/SDCBP/RNF144B/PYHIN1/PTK2/FHIT	16
BP	GO:0010977	negative regulation of neuron projection development	14/812	136/18800	0.00227592	0.0162279	0.011955	DCC/CD38/BCL11A/LPAR1/MAP2/PTPRG/SEMA4D/DAB2/APOE/NRP1/SPP1/LRRK2/B2M/MBP	14
BP	GO:0001818	negative regulation of cytokine production	28/812	363/18800	0.00228166	0.0162445	0.0119673	INPP5D/HDAC9/PTPRC/NCKAP1L/LGR4/IRAK3/ERRFI1/BANK1/PDCD4/ATP2B1/FN1/SLC11A1/MERTK/GPNMB/HLA-DRB1/SRGN/CD83/HAVCR2/LAPTM5/CMKLR1/SIRPA/ARRB2/CD84/AXL/TYROBP/CD96/PTPN22/CYLD	28
BP	GO:0048608	reproductive structure development	32/812	433/18800	0.00228464	0.0162445	0.0119673	BCL2/ADAM19/EAF2/PRDM1/AKR1C3/LGR4/ATM/BMP6/RHOBTB3/ESR1/GRB2/ZFPM2/FNDC3A/STK4/FOXO3/CTSB/MERTK/ARRB2/AXL/VASH1/PSAP/SPP1/GRHL2/RBPJ/EGFR/PPARD/HIF1A/INSR/PPARG/PTK2/STK3/STAT5B	32
BP	GO:0048008	platelet-derived growth factor receptor signaling pathway	8/812	55/18800	0.00235581	0.0167272	0.0123229	F3/PTPN1/PTPRJ/NRP1/JAK2/MYO1E/PDGFC/CBLB	8
BP	GO:0002690	positive regulation of leukocyte chemotaxis	11/812	94/18800	0.00240093	0.0170239	0.0125414	CAMK1D/NCKAP1L/RIPOR2/PTK2B/CD74/CSF1R/SPI1/PLA2G7/CMKLR1/LGMN/PTK2	11
BP	GO:0048545	response to steroid hormone	26/812	330/18800	0.00241095	0.0170711	0.0125762	CD38/BCL2/TFPI/CPS1/AKR1C3/IGF1R/YAP1/RBFOX2/BMP6/ERRFI1/ESR1/COL1A1/ATP2B1/FOXO3/SGK1/TLR2/DAB2/CYBB/SPP1/JAK2/NR1H3/PPARD/NPC1/MBP/TRERF1/NR3C1	26
BP	GO:0001767	establishment of lymphocyte polarity	4/812	14/18800	0.00244338	0.0172289	0.0126925	DOCK2/DOCK8/RIPOR2/GSN	4
BP	GO:0032352	positive regulation of hormone metabolic process	4/812	14/18800	0.00244338	0.0172289	0.0126925	IGF1R/BMP6/DAB2/HIF1A	4
BP	GO:0071801	regulation of podosome assembly	4/812	14/18800	0.00244338	0.0172289	0.0126925	HCK/ASAP1/GSN/LCP1	4
BP	GO:0046209	nitric oxide metabolic process	10/812	81/18800	0.0025067	0.0176509	0.0130034	CPS1/CD36/PTK2B/TLR2/CLEC7A/SIRPA/JAK2/DDAH1/INSR/RORA	10
BP	GO:0002720	positive regulation of cytokine production involved in immune response	9/812	68/18800	0.00251169	0.0176616	0.0130113	PLCG2/CD36/CD74/CLEC7A/LAPTM5/IL18/B2M/HLA-A/HLA-E	9
BP	GO:0070588	calcium ion transmembrane transport	25/812	314/18800	0.00251733	0.0176769	0.0130225	PLCG2/ATP2A3/PTPRC/VMP1/ATP1B1/PDE4B/PDE4D/ITPR2/CEMIP/PTK2B/CACNA1C/ATP2B1/ITPR1/SLC8A1/TRPM2/P2RX7/PRKD1/LYN/ATP2C1/FYN/LCK/SESTD1/RASA3/MCUB/STIM1	25
BP	GO:0061458	reproductive system development	32/812	436/18800	0.00254248	0.0178289	0.0131345	BCL2/ADAM19/EAF2/PRDM1/AKR1C3/LGR4/ATM/BMP6/RHOBTB3/ESR1/GRB2/ZFPM2/FNDC3A/STK4/FOXO3/CTSB/MERTK/ARRB2/AXL/VASH1/PSAP/SPP1/GRHL2/RBPJ/EGFR/PPARD/HIF1A/INSR/PPARG/PTK2/STK3/STAT5B	32
BP	GO:0050856	regulation of T cell receptor signaling pathway	7/812	44/18800	0.00259188	0.0180524	0.0132992	CARD11/PTPRJ/LAPTM5/PAWR/LCK/PTPN22/CBLB	7
BP	GO:0051452	intracellular pH reduction	7/812	44/18800	0.00259188	0.0180524	0.0132992	BCL2/CLIC4/DMXL2/SLC11A1/RAB20/GRN/SLC9A7	7
BP	GO:1903573	negative regulation of response to endoplasmic reticulum stress	7/812	44/18800	0.00259188	0.0180524	0.0132992	HERPUD1/PTPN1/XBP1/ALOX5/LRRK2/NR1H3/NCK2	7
BP	GO:0043552	positive regulation of phosphatidylinositol 3-kinase activity	6/812	33/18800	0.00259746	0.0180524	0.0132992	PTK2B/FGR/VAV3/PRKD1/LYN/PTK2	6
BP	GO:0050858	negative regulation of antigen receptor-mediated signaling pathway	6/812	33/18800	0.00259746	0.0180524	0.0132992	PLCL2/PTPRJ/LAPTM5/PAWR/PTPN22/CBLB	6
BP	GO:0042552	myelination	14/812	138/18800	0.00260726	0.0180524	0.0132992	PARD3/BCAS1/EIF2AK3/ITGAX/TLR2/EPB41L3/QKI/ACER3/TNFRSF1B/CMTM8/CTSC/SBF2/TYMP/MBP	14
BP	GO:0018279	protein N-linked glycosylation via asparagine	5/812	23/18800	0.00260982	0.0180524	0.0132992	ST6GAL1/FUT8/UBE2J1/MGAT1/UGGT2	5
BP	GO:0060479	lung cell differentiation	5/812	23/18800	0.00260982	0.0180524	0.0132992	NFIB/YAP1/THRB/GRHL2/RBPJ	5
BP	GO:1900120	regulation of receptor binding	5/812	23/18800	0.00260982	0.0180524	0.0132992	ATP2A3/PLCL2/NRP1/PLCL1/B2M	5
BP	GO:2000114	regulation of establishment of cell polarity	5/812	23/18800	0.00260982	0.0180524	0.0132992	DOCK8/RIPOR2/SHTN1/PTK2B/GSN	5
BP	GO:0043113	receptor clustering	8/812	56/18800	0.00264652	0.0182815	0.0134679	ITGA4/SLC7A11/GRIK2/DLG2/APOE/ITGB2/GSN/ITGAL	8
BP	GO:0043491	protein kinase B signaling	19/812	216/18800	0.0026805	0.0184911	0.0136224	AKR1C2/AKR1C3/IGF1R/TCF7L2/F3/PIK3CD/BANK1/SETX/MERTK/PTPRJ/PIK3R5/SH2B3/ARRB2/AXL/IL18/EGFR/INSR/PTK2/STK3	19
BP	GO:0048639	positive regulation of developmental growth	16/812	169/18800	0.00272546	0.0187758	0.0138321	MEF2C/BCL2/EFNA5/PLCB1/YAP1/SHTN1/NEDD4L/ZFPM2/SEMA4D/FN1/NRP1/RBPJ/SYT1/PPARD/INSR/STAT5B	16
BP	GO:0036293	response to decreased oxygen levels	24/812	299/18800	0.00273546	0.0187969	0.0138476	CD38/BCL2/CBFA2T3/PDK1/ATP1B1/GNGT1/ATM/ITPR2/PTK2B/CPEB4/ITPR1/FOXO3/SLC8A1/KCNMA1/TLR2/PLAU/CYBB/TFRC/DDAH1/RBPJ/PPARD/HIF1A/RORA/PPARG	24
BP	GO:0002688	regulation of leukocyte chemotaxis	13/812	124/18800	0.00273888	0.0187969	0.0138476	CAMK1D/NCKAP1L/RIPOR2/MTUS1/PTK2B/CD74/CSF1R/SPI1/PLA2G7/CMKLR1/LYN/LGMN/PTK2	13
BP	GO:0043367	CD4-positive, alpha-beta T cell differentiation	10/812	82/18800	0.00274698	0.0187969	0.0138476	IRF4/NCKAP1L/TOX/HLA-DRA/HLA-DRB1/CD86/CD83/IL18/CTSL/RORA	10
BP	GO:1901292	nucleoside phosphate catabolic process	10/812	82/18800	0.00274698	0.0187969	0.0138476	PDE10A/PDE4B/PDE4D/PDE7B/SAMHD1/DPYD/AMPD3/TYMP/FHIT/PDE7A	10
BP	GO:2001057	reactive nitrogen species metabolic process	10/812	82/18800	0.00274698	0.0187969	0.0138476	CPS1/CD36/PTK2B/TLR2/CLEC7A/SIRPA/JAK2/DDAH1/INSR/RORA	10
BP	GO:0010959	regulation of metal ion transport	30/812	403/18800	0.00276939	0.0189248	0.0139418	PLCG2/BCL2/VMP1/ATP1B1/NKAIN2/NEDD4L/PDE4B/PDE4D/FGF12/CEMIP/PTK2B/CACNA1C/EPB41/ATP2B1/SLC8A1/P2RX7/CD4/ARRB2/CD84/KCNAB2/PRKD1/LYN/FYN/B2M/SESTD1/UTRN/CASK/ANK3/SARAF/STIM1	30
BP	GO:0032715	negative regulation of interleukin-6 production	9/812	69/18800	0.00278023	0.0189734	0.0139776	INPP5D/NCKAP1L/IRAK3/BANK1/HAVCR2/SIRPA/ARRB2/CD84/PTPN22	9
BP	GO:0002062	chondrocyte differentiation	12/812	110/18800	0.0028241	0.0192028	0.0141466	MEF2C/CHST11/NFIB/BMP6/WNT5B/SOX5/EIF2AK3/CREB3L2/COL3A1/TGFBI/TRPS1/EXT1	12
BP	GO:0009612	response to mechanical stimulus	18/812	201/18800	0.00282515	0.0192028	0.0141466	TTN/IGF1R/ANO3/BMP6/BTG2/MEIS2/STRBP/GCLC/PTK2B/MAP3K1/COL1A1/SLC8A1/SLC1A3/P2RX7/GSN/STAT1/FYN/PTK2	18
BP	GO:0032271	regulation of protein polymerization	18/812	201/18800	0.00282515	0.0192028	0.0141466	FCHSD2/NCKAP1L/SVIL/CYRIA/PTK2B/MAP2/GRB2/ARHGAP18/FMN1/HCK/COTL1/NCKAP1/GSN/EVL/ADD3/NCK2/NIN/CYFIP2	18
BP	GO:0010769	regulation of cell morphogenesis involved in differentiation	11/812	96/18800	0.00283777	0.0192115	0.0141531	ST6GAL1/DOCK1/EFNA5/DOCK5/NEDD9/DAB2/PREX1/NRP1/CORO1C/LIMS1/PTK2	11
BP	GO:0030316	osteoclast differentiation	11/812	96/18800	0.00283777	0.0192115	0.0141531	INPP5D/LRRK1/FBXW7/MITF/CSF1R/TYROBP/GAB2/TFRC/FAM20C/GPR137B/CAMK4	11
BP	GO:0032091	negative regulation of protein binding	11/812	96/18800	0.00283777	0.0192115	0.0141531	ATP2A3/ITGA4/ID1/MAP2/CTSZ/DAB2/ARRB2/LRRK2/B2M/TMC8/SORL1	11
BP	GO:0006195	purine nucleotide catabolic process	7/812	45/18800	0.00295708	0.0199397	0.0146895	PDE10A/PDE4B/PDE4D/PDE7B/SAMHD1/AMPD3/PDE7A	7
BP	GO:0031295	T cell costimulation	7/812	45/18800	0.00295708	0.0199397	0.0146895	VAV1/CARD11/CD86/TNFSF13B/LYN/FYN/LCK	7
BP	GO:1902895	positive regulation of miRNA transcription	7/812	45/18800	0.00295708	0.0199397	0.0146895	FOXO3/SPI1/TEAD1/HIF1A/PPARG/ETS1/NR3C1	7
BP	GO:0050921	positive regulation of chemotaxis	14/812	140/18800	0.00297731	0.0200496	0.0147705	CAMK1D/NCKAP1L/RIPOR2/F3/PTK2B/CD74/CSF1R/SPI1/PLA2G7/CMKLR1/NRP1/PRKD1/LGMN/PTK2	14
BP	GO:0014910	regulation of smooth muscle cell migration	10/812	83/18800	0.00300531	0.0201848	0.0148701	MEF2C/BCL2/DOCK5/DOCK4/PRKG1/PLAU/NRP1/GNA13/PPARD/SORL1	10
BP	GO:0030641	regulation of cellular pH	10/812	83/18800	0.00300531	0.0201848	0.0148701	BCL2/CLIC4/DMXL2/SLC11A1/RAB20/SLC9A9/LRRK2/GRN/SLC4A7/SLC9A7	10
BP	GO:0033006	regulation of mast cell activation involved in immune response	6/812	34/18800	0.00304071	0.0203688	0.0150056	BLK/SYK/FGR/CD84/GAB2/LYN	6
BP	GO:0090322	regulation of superoxide metabolic process	6/812	34/18800	0.00304071	0.0203688	0.0150056	CD36/SYK/CLEC7A/ITGAM/TYROBP/ITGB2	6
BP	GO:0072009	nephron epithelium development	12/812	111/18800	0.00304527	0.0203725	0.0150084	MEF2C/BCL2/KIF26B/YAP1/LGR4/PECAM1/FMN1/AHI1/PBX1/MYO1E/STAT1/EXT1	12
BP	GO:2001242	regulation of intrinsic apoptotic signaling pathway	16/812	171/18800	0.00306592	0.0204837	0.0150903	BCL2/HERPUD1/FBXW7/EIF2AK3/S100A9/PTPN1/FBH1/XBP1/CD74/PLAUR/LRRK2/HIF1A/LCK/CD44/CYLD/NCK2	16
BP	GO:0032642	regulation of chemokine production	11/812	97/18800	0.00307901	0.0205442	0.0151349	SYK/CD74/TLR2/CLEC7A/CSF1R/HAVCR2/SIRPA/CD84/IL18/HIF1A/MBP	11
BP	GO:0060249	anatomical structure homeostasis	25/812	319/18800	0.00310089	0.0206632	0.0152225	CD38/INPP5D/BCL2/LRRK1/YAP1/PECAM1/APBB2/SYK/PTK2B/ATP2B1/COL3A1/LARGE1/CSF1R/P2RX7/LYZ/SPP1/TFRC/GPR137B/HIF1A/PRKCA/NELL2/B2M/EXT1/AKT3/MBP	25
BP	GO:0051896	regulation of protein kinase B signaling	17/812	187/18800	0.00312499	0.0207965	0.0153207	AKR1C2/AKR1C3/IGF1R/TCF7L2/F3/PIK3CD/BANK1/PTPRJ/PIK3R5/SH2B3/ARRB2/AXL/IL18/EGFR/INSR/PTK2/STK3	17
BP	GO:0035296	regulation of tube diameter	14/812	141/18800	0.00317786	0.0210589	0.015514	CD38/CPS1/DOCK5/GCLC/DOCK4/ATP2B1/PRKG1/SLC8A1/KCNMA1/TBXAS1/APOE/PPARD/EXT1/ARHGAP42	14
BP	GO:0097746	blood vessel diameter maintenance	14/812	141/18800	0.00317786	0.0210589	0.015514	CD38/CPS1/DOCK5/GCLC/DOCK4/ATP2B1/PRKG1/SLC8A1/KCNMA1/TBXAS1/APOE/PPARD/EXT1/ARHGAP42	14
BP	GO:0018196	peptidyl-asparagine modification	5/812	24/18800	0.00318096	0.0210589	0.015514	ST6GAL1/FUT8/UBE2J1/MGAT1/UGGT2	5
BP	GO:0035162	embryonic hemopoiesis	5/812	24/18800	0.00318096	0.0210589	0.015514	STK4/SH2B3/HIF1A/PBX1/STK3	5
BP	GO:1990778	protein localization to cell periphery	26/812	337/18800	0.00320207	0.0211458	0.015578	FCHO2/ATP1B1/MAP7/EPB41/FYB1/CCDC88A/RAB31/MYO5A/EPB41L3/DAB2/EPB41L2/PICALM/EGFR/TTC7B/STX7/ATP2C1/TSPAN14/SKAP1/PRKCH/KIF13A/TNIK/SQSTM1/RAP1A/RAB8B/ANK3/TSPAN5	26
BP	GO:0002468	dendritic cell antigen processing and presentation	4/812	15/18800	0.00321901	0.0211458	0.015578	SLC11A1/HLA-DRA/CD74/HLA-DRB1	4
BP	GO:0032488	Cdc42 protein signal transduction	4/812	15/18800	0.00321901	0.0211458	0.015578	SHTN1/ABCA1/APOE/NRP1	4
BP	GO:0045346	regulation of MHC class II biosynthetic process	4/812	15/18800	0.00321901	0.0211458	0.015578	CIITA/XBP1/SPI1/JAK2	4
BP	GO:0060099	regulation of phagocytosis, engulfment	4/812	15/18800	0.00321901	0.0211458	0.015578	PLCG2/NCKAP1L/CD36/RAB31	4
BP	GO:1905153	regulation of membrane invagination	4/812	15/18800	0.00321901	0.0211458	0.015578	PLCG2/NCKAP1L/CD36/RAB31	4
BP	GO:0001666	response to hypoxia	23/812	286/18800	0.00323779	0.0212417	0.0156487	CD38/BCL2/CBFA2T3/PDK1/ATP1B1/GNGT1/ATM/ITPR2/PTK2B/ITPR1/FOXO3/SLC8A1/KCNMA1/TLR2/PLAU/CYBB/TFRC/DDAH1/RBPJ/PPARD/HIF1A/RORA/PPARG	23
BP	GO:0032602	chemokine production	11/812	98/18800	0.00333646	0.0217816	0.0160464	SYK/CD74/TLR2/CLEC7A/CSF1R/HAVCR2/SIRPA/CD84/IL18/HIF1A/MBP	11
BP	GO:0036473	cell death in response to oxidative stress	11/812	98/18800	0.00333646	0.0217816	0.0160464	BCL2/PDK1/SLC7A11/FBXW7/FOXO3/TRPM2/PAWR/LRRK2/JAK2/HIF1A/FYN	11
BP	GO:0120162	positive regulation of cold-induced thermogenesis	11/812	98/18800	0.00333646	0.0217816	0.0160464	IRF4/IGF1R/CD36/OGT/SYK/LCN2/CMKLR1/IL18/JAK2/ACSL1/PDGFC	11
BP	GO:0030856	regulation of epithelial cell differentiation	15/812	157/18800	0.00334146	0.0217816	0.0160464	PLCB1/YAP1/NCOA3/BMP6/ID1/ERRFI1/SPRED1/GRHL2/AHI1/MACROH2A1/STAT1/PRKCH/ZEB1/PRKX/STAT5B	15
BP	GO:1903364	positive regulation of cellular protein catabolic process	15/812	157/18800	0.00334146	0.0217816	0.0160464	CBFA2T3/AGBL4/HERPUD1/FBXW7/GCLC/PTK2B/DAB2/LAPTM5/APOE/LRRK2/CTSC/PIAS1/RNF144B/PYHIN1/PTK2	15
BP	GO:0110053	regulation of actin filament organization	22/812	270/18800	0.00335815	0.0218489	0.016096	FCHSD2/NCKAP1L/SVIL/CYRIA/ID1/LPAR1/LIMCH1/PTK2B/GRB2/CCDC88A/ARHGAP18/FMN1/HCK/PLEK/COTL1/NRP1/NCKAP1/GSN/EVL/ADD3/NCK2/CYFIP2	22
BP	GO:0009261	ribonucleotide catabolic process	7/812	46/18800	0.00336037	0.0218489	0.016096	PDE10A/PDE4B/PDE4D/PDE7B/DPYD/AMPD3/PDE7A	7
BP	GO:0035150	regulation of tube size	14/812	142/18800	0.00338934	0.0220091	0.016214	CD38/CPS1/DOCK5/GCLC/DOCK4/ATP2B1/PRKG1/SLC8A1/KCNMA1/TBXAS1/APOE/PPARD/EXT1/ARHGAP42	14
BP	GO:0097191	extrinsic apoptotic signaling pathway	19/812	221/18800	0.00345478	0.0224055	0.016506	BCL2/PTPRC/YAP1/TCF7L2/DAPK1/GCLC/ITGA6/STK4/SP100/WWOX/FOXO3/P2RX7/SPI1/TNFRSF1B/NRP1/JAK2/STK3/TMC8/CYLD	19
BP	GO:0051648	vesicle localization	17/812	189/18800	0.00348647	0.0225822	0.0166363	IRAG2/ITGA4/TANC2/FNBP1L/DYNC1I1/MAP2/MYO1D/MYO1F/MYO5A/MYO6/LRRK2/PICALM/SDCBP/MYO1E/KIF13A/RASGRP1/BICDL1	17
BP	GO:0042542	response to hydrogen peroxide	13/812	128/18800	0.003613	0.023372	0.0172181	BCL2/PTK2B/COL1A1/SETX/FOXO3/SLC8A1/TRPM2/SIRPA/AXL/PAWR/LRRK2/STAT1/FYN	13
BP	GO:0009410	response to xenobiotic stimulus	30/812	411/18800	0.00368804	0.0238039	0.0175363	CD38/MEF2C/BCL2/AIM2/PTPRM/NCKAP1L/CPS1/CBR3/SHANK2/PDE4B/AKR1C1/GCLC/PTK2B/COL1A1/FOXO3/SLC8A1/SLC1A3/P2RX7/CYBB/VAV3/TFRC/RNF149/LYN/ACSL1/NCEH1/NPC1/STAT1/RORA/LCK/NFATC2	30
BP	GO:0071384	cellular response to corticosteroid stimulus	8/812	59/18800	0.00368912	0.0238039	0.0175363	AKR1C3/IGF1R/ERRFI1/ATP2B1/FOXO3/SGK1/JAK2/NR3C1	8
BP	GO:0003254	regulation of membrane depolarization	7/812	47/18800	0.00380425	0.0244848	0.0180379	HSH2D/BCL2/NEDD4L/GCLC/P2RX7/LRRK2/ANK3	7
BP	GO:0031294	lymphocyte costimulation	7/812	47/18800	0.00380425	0.0244848	0.0180379	VAV1/CARD11/CD86/TNFSF13B/LYN/FYN/LCK	7
BP	GO:1903050	regulation of proteolysis involved in cellular protein catabolic process	19/812	223/18800	0.00381265	0.0245078	0.0180549	CBFA2T3/OPHN1/AGBL4/OGT/HERPUD1/FBXW7/GCLC/PTK2B/DAB2/LAPTM5/APOE/LRRK2/CTSC/PIAS1/SDCBP/RNF144B/PYHIN1/PTK2/FHIT	19
BP	GO:0043302	positive regulation of leukocyte degranulation	5/812	25/18800	0.00383687	0.0245396	0.0180783	SYK/ITGAM/FGR/ITGB2/GAB2	5
BP	GO:0045932	negative regulation of muscle contraction	5/812	25/18800	0.00383687	0.0245396	0.0180783	DOCK5/DOCK4/PRKG1/KCNMA1/ARHGAP42	5
BP	GO:0048668	collateral sprouting	5/812	25/18800	0.00383687	0.0245396	0.0180783	DCC/EFNA5/SEMA4D/SPP1/NIN	5
BP	GO:0050860	negative regulation of T cell receptor signaling pathway	5/812	25/18800	0.00383687	0.0245396	0.0180783	PTPRJ/LAPTM5/PAWR/PTPN22/CBLB	5
BP	GO:0051592	response to calcium ion	14/812	144/18800	0.00384681	0.0245723	0.0181023	PLCG2/MEF2C/TTN/AKR1C3/CLIC4/PTK2B/KCNMA1/TRPM2/P2RX7/MEF2A/SYT1/LGMN/ITPKB/STIM1	14
BP	GO:0051701	biological process involved in interaction with host	17/812	191/18800	0.00388184	0.024734	0.0182214	CIITA/MRC1/CTSB/CD74/HLA-DRB1/CD86/CD4/AXL/ATG7/NRP1/TFRC/CTSL/EGFR/SCARB1/GSN/INSR/NPC1	17
BP	GO:0071248	cellular response to metal ion	17/812	191/18800	0.00388184	0.024734	0.0182214	PLCG2/MEF2C/AKR1C3/BMP6/CLIC4/EIF2AK3/DLG2/TRPM2/CYBB/LRRK2/MEF2A/SYT1/EGFR/LGMN/B2M/ITPKB/ANK3	17
BP	GO:0099175	regulation of postsynapse organization	10/812	86/18800	0.00389823	0.0248074	0.0182755	TANC2/TANC1/ZNF804A/SRGN/NRP2/APOE/LRRK2/ARHGAP22/SIPA1L1/FYN	10
BP	GO:0006470	protein dephosphorylation	23/812	291/18800	0.00400712	0.0254685	0.0187625	PPP1R16B/BCL2/LRRK1/PTPRM/PTPRC/NCKAP1L/PTPRK/PPP3CC/PPM1K/PTPRG/PTPN1/PTPRJ/PALD1/LRRK2/JAK2/PTPN14/NCEH1/LCK/CDC14A/PPP2R2B/PTPN22/PPP2R5C/DUSP16	23
BP	GO:0071902	positive regulation of protein serine/threonine kinase activity	18/812	208/18800	0.00406619	0.0258117	0.0190154	PTPRC/TCIM/SYK/CEMIP/PTK2B/PTPN1/STK4/CSF1R/PIK3R5/P2RX7/LRRK2/EGFR/ACSL1/INSR/PDGFC/STK3/CCND3/RASGRP1	18
BP	GO:0032732	positive regulation of interleukin-1 production	9/812	73/18800	0.00408893	0.0258554	0.0190476	AIM2/CD36/CLEC7A/HAVCR2/P2RX7/TYROBP/JAK2/PYHIN1/NLRP1	9
BP	GO:0042058	regulation of epidermal growth factor receptor signaling pathway	9/812	73/18800	0.00408893	0.0258554	0.0190476	ERRFI1/RHBDF2/FBXW7/CCDC88A/PTPRJ/PLAUR/EGFR/ZFYVE28/CBLB	9
BP	GO:0032350	regulation of hormone metabolic process	6/812	36/18800	0.00409339	0.0258554	0.0190476	AKR1C3/IGF1R/TCF7L2/BMP6/DAB2/HIF1A	6
BP	GO:0060428	lung epithelium development	6/812	36/18800	0.00409339	0.0258554	0.0190476	NFIB/YAP1/THRB/ERRFI1/GRHL2/RBPJ	6
BP	GO:0042448	progesterone metabolic process	4/812	16/18800	0.00414684	0.0259995	0.0191538	AKR1C2/AKR1C3/AKR1C1/STAT5B	4
BP	GO:0045779	negative regulation of bone resorption	4/812	16/18800	0.00414684	0.0259995	0.0191538	CD38/INPP5D/P2RX7/GPR137B	4
BP	GO:0045780	positive regulation of bone resorption	4/812	16/18800	0.00414684	0.0259995	0.0191538	SYK/SPP1/TFRC/PRKCA	4
BP	GO:0051127	positive regulation of actin nucleation	4/812	16/18800	0.00414684	0.0259995	0.0191538	FCHSD2/FMN1/NCKAP1/GSN	4
BP	GO:0060330	regulation of response to interferon-gamma	4/812	16/18800	0.00414684	0.0259995	0.0191538	NLRC5/NR1H3/PARP14/PPARG	4
BP	GO:0060334	regulation of interferon-gamma-mediated signaling pathway	4/812	16/18800	0.00414684	0.0259995	0.0191538	NLRC5/NR1H3/PARP14/PPARG	4
BP	GO:0050920	regulation of chemotaxis	19/812	225/18800	0.00420074	0.026305	0.0193788	ST6GAL1/CAMK1D/NCKAP1L/RIPOR2/MTUS1/F3/MYCBP2/PTK2B/SEMA4D/CD74/CSF1R/SPI1/PLA2G7/CMKLR1/NRP1/PRKD1/LYN/LGMN/PTK2	19
BP	GO:0050807	regulation of synapse organization	18/812	209/18800	0.00427555	0.0267406	0.0196997	MEF2C/TANC2/EFNA5/FARP1/TANC1/SLC7A11/SHANK2/SEMA4D/ZNF804A/SRGN/TLR2/NRP2/IL10RA/APOE/LRRK2/ARHGAP22/SIPA1L1/FYN	18
BP	GO:0033628	regulation of cell adhesion mediated by integrin	7/812	48/18800	0.00429125	0.0268058	0.0197478	NCKAP1L/SYK/PLAU/LYN/SKAP1/PTK2/PDE3B	7
BP	GO:0052126	movement in host environment	16/812	177/18800	0.00430407	0.026853	0.0197825	CIITA/MRC1/CTSB/CD74/HLA-DRB1/CD86/CD4/AXL/NRP1/TFRC/CTSL/EGFR/SCARB1/GSN/INSR/NPC1	16
BP	GO:0016055	Wnt signaling pathway	32/812	452/18800	0.00437982	0.0272588	0.0200815	PLCG2/CDK14/LRRK1/YAP1/TCF7L2/LGR4/GNAQ/WNT5B/CCDC88C/PRICKLE2/MDFIC/TMEM131L/COL1A1/STK4/WWOX/FOXO3/ZEB2/MITF/TLR2/DAB2/TIAM1/APOE/LRRK2/MLLT3/RBPJ/EGFR/STK3/TNIK/EXT1/RNF213/CYLD/FOXO1	32
BP	GO:0051090	regulation of DNA-binding transcription factor activity	32/812	452/18800	0.00437982	0.0272588	0.0200815	PLCG2/PRKCB/CAMK1D/AIM2/TCF7L2/CD36/IRAK3/ID1/ESR1/SYK/TRAF3/S100A9/NLRC5/SP100/CARD11/SGK1/TLR2/CLEC7A/HCK/HAVCR2/SPI1/CMKLR1/ARRB2/IL18/TFRC/JAK2/PRKD1/PPARG/PRKCH/PRKCQ/STK3/CYLD	32
BP	GO:0009743	response to carbohydrate	19/812	226/18800	0.0044067	0.0273926	0.02018	PRKCB/EFNA5/PLCB1/IGF1R/TCF7L2/UNC13B/ME1/GCLC/PTK2B/FOXO3/XBP1/SLC8A1/HLA-DRB1/CLEC7A/COLEC12/LYN/PPARD/HIF1A/GLUL	19
BP	GO:0061515	myeloid cell development	9/812	74/18800	0.00448117	0.0278215	0.020496	FLI1/LRRK1/NCKAP1L/FBXW7/PIP4K2A/TLR2/SH2B3/TYROBP/FAM20C	9
BP	GO:0061572	actin filament bundle organization	15/812	162/18800	0.00448699	0.0278237	0.0204976	SPIRE1/SHTN1/ID1/LPAR1/LIMCH1/NEDD9/PTK2B/CALD1/CCDC88A/PLEK/NRP1/PHACTR1/PAWR/EVL/LCP1	15
BP	GO:0061448	connective tissue development	21/812	260/18800	0.00453968	0.0281084	0.0207074	MEF2C/CHST11/NFIB/BMP6/WNT5B/SOX5/EIF2AK3/CREB3L2/COL1A1/COL3A1/XBP1/SPI1/TGFBI/TRPS1/PPARD/HIF1A/EXT1/SH3PXD2B/ZEB1/CD44/SORL1	21
BP	GO:0035710	CD4-positive, alpha-beta T cell activation	11/812	102/18800	0.00454394	0.0281084	0.0207074	IRF4/NCKAP1L/TOX/HLA-DRA/HLA-DRB1/CD86/CD83/IL18/CTSL/RORA/PRKCQ	11
BP	GO:0051258	protein polymerization	22/812	277/18800	0.00455313	0.028131	0.0207241	FCHSD2/NCKAP1L/SVIL/CYRIA/SPIRE1/PTK2B/MAP2/GRB2/ARHGAP18/FMN1/HCK/PREX1/GAS7/COTL1/NCKAP1/JAK2/GSN/EVL/ADD3/NCK2/NIN/CYFIP2	22
BP	GO:0030318	melanocyte differentiation	5/812	26/18800	0.00458416	0.028152	0.0207395	MEF2C/BCL2/LRMDA/ZEB2/MITF	5
BP	GO:0032878	regulation of establishment or maintenance of cell polarity	5/812	26/18800	0.00458416	0.028152	0.0207395	DOCK8/RIPOR2/SHTN1/PTK2B/GSN	5
BP	GO:0050857	positive regulation of antigen receptor-mediated signaling pathway	5/812	26/18800	0.00458416	0.028152	0.0207395	PRKCB/PTPRC/CARD11/PRKCH/LCK	5
BP	GO:0070102	interleukin-6-mediated signaling pathway	5/812	26/18800	0.00458416	0.028152	0.0207395	YAP1/ST18/SPI1/JAK2/JAK1	5
BP	GO:2000050	regulation of non-canonical Wnt signaling pathway	5/812	26/18800	0.00458416	0.028152	0.0207395	WNT5B/DAB2/TIAM1/MLLT3/RNF213	5
BP	GO:0048588	developmental cell growth	19/812	227/18800	0.00462094	0.0283436	0.0208807	DCC/ITGA4/EFNA5/SHTN1/SORBS2/BCL11A/NEDD4L/MAP2/SEMA4D/FN1/NRP2/APOE/NRP1/ALCAM/SPP1/SYT1/EXT1/NIN/CYFIP2	19
BP	GO:0198738	cell-cell signaling by wnt	32/812	454/18800	0.00467376	0.0286331	0.021094	PLCG2/CDK14/LRRK1/YAP1/TCF7L2/LGR4/GNAQ/WNT5B/CCDC88C/PRICKLE2/MDFIC/TMEM131L/COL1A1/STK4/WWOX/FOXO3/ZEB2/MITF/TLR2/DAB2/TIAM1/APOE/LRRK2/MLLT3/RBPJ/EGFR/STK3/TNIK/EXT1/RNF213/CYLD/FOXO1	32
BP	GO:0048762	mesenchymal cell differentiation	20/812	244/18800	0.00470184	0.0287204	0.0211583	MEF2C/BCL2/TCF7L2/PDCD4/COL1A1/SEMA4D/FN1/DAB2/NRP2/LDLRAD4/SPRED1/TIAM1/NRP1/RBPJ/CORO1C/HIF1A/SDCBP/STAT1/EXT1/AKNA	20
BP	GO:0008207	C21-steroid hormone metabolic process	6/812	37/18800	0.00471058	0.0287204	0.0211583	AKR1C2/AKR1C3/BMP6/AKR1C1/DAB2/STAT5B	6
BP	GO:0030279	negative regulation of ossification	6/812	37/18800	0.00471058	0.0287204	0.0211583	MEF2C/BCL2/PTK2B/SRGN/RBPJ/HIF1A	6
BP	GO:0090218	positive regulation of lipid kinase activity	6/812	37/18800	0.00471058	0.0287204	0.0211583	PTK2B/FGR/VAV3/PRKD1/LYN/PTK2	6
BP	GO:0060828	regulation of canonical Wnt signaling pathway	21/812	261/18800	0.0047428	0.0288604	0.0212614	CDK14/LRRK1/YAP1/TCF7L2/LGR4/GNAQ/CCDC88C/TMEM131L/COL1A1/STK4/FOXO3/ZEB2/DAB2/APOE/LRRK2/MLLT3/RBPJ/EGFR/STK3/CYLD/FOXO1	21
BP	GO:0030307	positive regulation of cell growth	15/812	163/18800	0.00475055	0.0288604	0.0212614	CD38/BCL2/EFNA5/YAP1/SHTN1/NEDD4L/PTK2B/S100A9/SEMA4D/FN1/NRP1/SYT1/EGFR/TEAD1/SDCBP	15
BP	GO:0050680	negative regulation of epithelial cell proliferation	15/812	163/18800	0.00475055	0.0288604	0.0212614	MEF2C/PTPRM/EAF2/NFIB/PTPRK/FBXW7/ALOX5/DAB2/VASH1/APOE/PPARD/STAT1/PPARG/B2M/CASK	15
BP	GO:0008361	regulation of cell size	16/812	179/18800	0.00479791	0.0291134	0.0214478	DCC/EFNA5/SHTN1/VAV1/MAP2/SEMA4D/FN1/KCNMA1/PLEK/P2RX7/VAV3/APOE/NRP1/SPP1/IL7R/AKT3	16
BP	GO:0150063	visual system development	28/812	383/18800	0.00481766	0.029167	0.0214872	BCL2/PTPRM/GNGT1/PRDM1/BMP6/WNT5B/THRB/SLC7A11/MEIS2/CLIC4/ZHX2/CACNA1C/ATP2B1/MERTK/MITF/ITGAM/PBX3/SPRED1/NRP1/GRHL2/EGFR/AHI1/HIF1A/PBX1/SDK1/BCL11B/SH3PXD2B/ZEB1	28
BP	GO:0030225	macrophage differentiation	7/812	49/18800	0.00482392	0.029167	0.0214872	HLA-DRB1/TLR2/CSF1R/SPI1/CD4/GAB3/PRKCA	7
BP	GO:0051489	regulation of filopodium assembly	7/812	49/18800	0.00482392	0.029167	0.0214872	PPP1R16B/RIPOR2/FNBP1L/TRPM2/DOCK11/NRP1/RALA	7
BP	GO:0060070	canonical Wnt signaling pathway	24/812	313/18800	0.00486991	0.0294101	0.0216663	CDK14/LRRK1/YAP1/TCF7L2/LGR4/GNAQ/WNT5B/CCDC88C/TMEM131L/COL1A1/STK4/FOXO3/ZEB2/MITF/DAB2/APOE/LRRK2/MLLT3/RBPJ/EGFR/STK3/EXT1/CYLD/FOXO1	24
BP	GO:0009135	purine nucleoside diphosphate metabolic process	11/812	103/18800	0.00489426	0.0294523	0.0216975	CBFA2T3/OGT/DLG2/CARD11/P2RX7/PRKAG2/MAGI3/ADPGK/HIF1A/INSR/CASK	11
BP	GO:0009179	purine ribonucleoside diphosphate metabolic process	11/812	103/18800	0.00489426	0.0294523	0.0216975	CBFA2T3/OGT/DLG2/CARD11/P2RX7/PRKAG2/MAGI3/ADPGK/HIF1A/INSR/CASK	11
BP	GO:0035335	peptidyl-tyrosine dephosphorylation	11/812	103/18800	0.00489426	0.0294523	0.0216975	PTPRM/PTPRC/PTPRK/PTPRG/PTPN1/PTPRJ/PALD1/PTPN14/CDC14A/PTPN22/DUSP16	11
BP	GO:0050848	regulation of calcium-mediated signaling	9/812	75/18800	0.0049021	0.0294647	0.0217065	PLCG2/SYK/PTK2B/ITPR1/CLEC7A/PLEK/CMKLR1/CD4/LRRK2	9
BP	GO:0061041	regulation of wound healing	13/812	133/18800	0.0050102	0.0300778	0.0221582	TFPI/CD36/F3/TSPAN8/PRKG1/XBP1/ALOX5/CLEC7A/PLAU/SH2B3/APOE/PTK2/CASK	13
BP	GO:1904019	epithelial cell apoptotic process	12/812	118/18800	0.00501592	0.0300778	0.0221582	ITGA4/AKR1C3/IGF1R/YAP1/TCF7L2/PDCD4/STK4/FOXO3/ARRB2/JAK2/GSN/STK3	12
BP	GO:0032731	positive regulation of interleukin-1 beta production	8/812	62/18800	0.00502399	0.0300908	0.0221678	AIM2/CD36/CLEC7A/P2RX7/TYROBP/JAK2/PYHIN1/NLRP1	8
BP	GO:0010720	positive regulation of cell development	23/812	297/18800	0.00512651	0.0306687	0.0225936	BCL2/DOCK1/EFNA5/SHTN1/DOCK5/NEDD9/SEMA4D/FN1/PLXNC1/TLR2/CLEC7A/DAB2/PREX1/TYROBP/TIAM1/TNFRSF1B/NRP1/LYN/HIF1A/CHODL/LIMS1/PRKCH/NIN	23
BP	GO:0016045	detection of bacterium	4/812	17/18800	0.00523967	0.0311626	0.0229574	HLA-DRB1/TLR2/HLA-B/HLA-A	4
BP	GO:0032604	granulocyte macrophage colony-stimulating factor production	4/812	17/18800	0.00523967	0.0311626	0.0229574	SYK/CD84/IL18/RASGRP1	4
BP	GO:0032645	regulation of granulocyte macrophage colony-stimulating factor production	4/812	17/18800	0.00523967	0.0311626	0.0229574	SYK/CD84/IL18/RASGRP1	4
BP	GO:0090594	inflammatory response to wounding	4/812	17/18800	0.00523967	0.0311626	0.0229574	ALOX5/GRN/HIF1A/PPARG	4
BP	GO:2001267	regulation of cysteine-type endopeptidase activity involved in apoptotic signaling pathway	4/812	17/18800	0.00523967	0.0311626	0.0229574	PLAUR/ST18/JAK2/GSN	4
BP	GO:0051100	negative regulation of binding	15/812	165/18800	0.00531539	0.031576	0.023262	ATP2A3/ITGA4/ID1/FBXW7/MAP2/SP100/FBH1/CTSZ/DAB2/ARRB2/LRRK2/JAK2/B2M/TMC8/SORL1	15
BP	GO:0016311	dephosphorylation	30/812	422/18800	0.00536315	0.0316619	0.0233253	MEF2C/PPP1R16B/INPP5D/BCL2/LRRK1/PTPRM/PTPRC/NCKAP1L/PTPRK/PPP3CC/PPM1K/PTPRG/PTPN1/SEMA4D/PTPRJ/PLEK/PALD1/TNS3/INPP4B/LRRK2/JAK2/SGPP2/PTPN14/NCEH1/LCK/CDC14A/PPP2R2B/PTPN22/PPP2R5C/DUSP16	30
BP	GO:0021537	telencephalon development	20/812	247/18800	0.00537795	0.0316619	0.0233253	PAX5/TACC2/PLCB1/NFIB/IGF1R/DNAH5/SLC7A11/BTG2/COL3A1/SLC8A1/CSF1R/SYNE2/PHACTR1/LRRK2/ZSWIM6/EGFR/HIF1A/BCL11B/EXT1/NIN	20
BP	GO:0046329	negative regulation of JNK cascade	6/812	38/18800	0.00539355	0.0316619	0.0233253	MECOM/PDCD4/SIRPA/PTPN22/CYLD/DUSP16	6
BP	GO:0060191	regulation of lipase activity	10/812	90/18800	0.00540132	0.0316619	0.0233253	HDAC9/GNAQ/LPAR1/ESR1/BICD1/CD86/EGFR/NR1H3/GNA13/ITK	10
BP	GO:0006692	prostanoid metabolic process	7/812	50/18800	0.00540486	0.0316619	0.0233253	AKR1C2/AKR1C3/PLA2G4A/PTGR1/AKR1C1/CD74/TBXAS1	7
BP	GO:0006693	prostaglandin metabolic process	7/812	50/18800	0.00540486	0.0316619	0.0233253	AKR1C2/AKR1C3/PLA2G4A/PTGR1/AKR1C1/CD74/TBXAS1	7
BP	GO:0032873	negative regulation of stress-activated MAPK cascade	7/812	50/18800	0.00540486	0.0316619	0.0233253	MECOM/PDCD4/SIRPA/PTPN22/CYLD/FOXO1/DUSP16	7
BP	GO:0043370	regulation of CD4-positive, alpha-beta T cell differentiation	7/812	50/18800	0.00540486	0.0316619	0.0233253	IRF4/NCKAP1L/HLA-DRA/HLA-DRB1/CD86/CD83/IL18	7
BP	GO:0070303	negative regulation of stress-activated protein kinase signaling cascade	7/812	50/18800	0.00540486	0.0316619	0.0233253	MECOM/PDCD4/SIRPA/PTPN22/CYLD/FOXO1/DUSP16	7
BP	GO:0002092	positive regulation of receptor internalization	5/812	27/18800	0.00542936	0.0316619	0.0233253	PLCG2/SYK/ARRB2/AHI1/INSR	5
BP	GO:0006706	steroid catabolic process	5/812	27/18800	0.00542936	0.0316619	0.0233253	CYP24A1/APOE/SPP1/CYP27A1/SCARB1	5
BP	GO:0007263	nitric oxide mediated signal transduction	5/812	27/18800	0.00542936	0.0316619	0.0233253	CD36/RASD1/APOE/DDAH1/EGFR	5
BP	GO:0010758	regulation of macrophage chemotaxis	5/812	27/18800	0.00542936	0.0316619	0.0233253	MTUS1/PTK2B/CSF1R/CMKLR1/PTK2	5
BP	GO:0010875	positive regulation of cholesterol efflux	5/812	27/18800	0.00542936	0.0316619	0.0233253	ABCA1/ABCG1/APOE/NR1H3/PPARG	5
BP	GO:0018904	ether metabolic process	5/812	27/18800	0.00542936	0.0316619	0.0233253	PLA2G4A/ALOX5/PLA2G7/LPCAT2/NCEH1	5
BP	GO:2000108	positive regulation of leukocyte apoptotic process	5/812	27/18800	0.00542936	0.0316619	0.0233253	BLK/MEF2C/PIK3CD/P2RX7/LYN	5
BP	GO:0009101	glycoprotein biosynthetic process	24/812	316/18800	0.00547346	0.0318826	0.0234878	ST6GAL1/FUT8/BCL2/CHST11/PLCB1/TCF7L2/UGDH/MAN1A1/OGT/GALNTL6/CHST15/UBE2J1/LARGE1/ST3GAL6/MGAT4A/ST3GAL1/PAWR/MGAT1/ST8SIA4/TET3/NPC1/ST8SIA1/UGGT2/EXT1	24
BP	GO:0043535	regulation of blood vessel endothelial cell migration	14/812	150/18800	0.00552833	0.0321	0.023648	MEF2C/HDAC9/FBXW7/VASH1/SPRED1/APOE/NRP1/STARD13/PRKD1/HIF1A/PRKCA/PPARG/ETS1/AKT3	14
BP	GO:0032613	interleukin-10 production	8/812	63/18800	0.00554232	0.0321	0.023648	PLCG2/IRF4/SYK/HLA-DRB1/TLR2/CD83/CLEC7A/TYROBP	8
BP	GO:0032653	regulation of interleukin-10 production	8/812	63/18800	0.00554232	0.0321	0.023648	PLCG2/IRF4/SYK/HLA-DRB1/TLR2/CD83/CLEC7A/TYROBP	8
BP	GO:0051893	regulation of focal adhesion assembly	8/812	63/18800	0.00554232	0.0321	0.023648	EFNA5/LIMCH1/PTPRJ/FMN1/NRP1/CORO1C/LIMS1/PTK2	8
BP	GO:0090109	regulation of cell-substrate junction assembly	8/812	63/18800	0.00554232	0.0321	0.023648	EFNA5/LIMCH1/PTPRJ/FMN1/NRP1/CORO1C/LIMS1/PTK2	8
BP	GO:0071453	cellular response to oxygen levels	15/812	166/18800	0.00561753	0.0324987	0.0239417	BCL2/PDK1/GNGT1/CPEB4/FOXO3/SLC8A1/CYBB/ATG7/DDAH1/RBPJ/PPARD/HIF1A/RORA/PPARG/FOXO1	15
BP	GO:0050803	regulation of synapse structure or activity	18/812	215/18800	0.00572633	0.0330905	0.0243777	MEF2C/TANC2/EFNA5/FARP1/TANC1/SLC7A11/SHANK2/SEMA4D/ZNF804A/SRGN/TLR2/NRP2/IL10RA/APOE/LRRK2/ARHGAP22/SIPA1L1/FYN	18
BP	GO:0050772	positive regulation of axonogenesis	9/812	77/18800	0.0058355	0.0336702	0.0248047	EFNA5/SHTN1/SEMA4D/FN1/PLXNC1/TIAM1/NRP1/CHODL/NIN	9
BP	GO:0014909	smooth muscle cell migration	10/812	91/18800	0.00583987	0.0336702	0.0248047	MEF2C/BCL2/DOCK5/DOCK4/PRKG1/PLAU/NRP1/GNA13/PPARD/SORL1	10
BP	GO:0015833	peptide transport	20/812	249/18800	0.00587165	0.0338151	0.0249115	BLK/CD38/EFNA5/TCF7L2/ICA1/SLC7A11/ACSL4/SLC15A2/ALOX5/ABCA1/SLC16A10/CD74/HLA-DRB1/TRPM2/JAK2/MGST1/PPARD/HIF1A/GLUL/RAB8B	20
BP	GO:0048880	sensory system development	28/812	389/18800	0.00593241	0.0341264	0.0251409	BCL2/PTPRM/GNGT1/PRDM1/BMP6/WNT5B/THRB/SLC7A11/MEIS2/CLIC4/ZHX2/CACNA1C/ATP2B1/MERTK/MITF/ITGAM/PBX3/SPRED1/NRP1/GRHL2/EGFR/AHI1/HIF1A/PBX1/SDK1/BCL11B/SH3PXD2B/ZEB1	28
BP	GO:0071622	regulation of granulocyte chemotaxis	7/812	51/18800	0.00603668	0.0346871	0.0255539	CAMK1D/NCKAP1L/RIPOR2/CD74/CSF1R/CMKLR1/PTK2	7
BP	GO:0001885	endothelial cell development	8/812	64/18800	0.00610041	0.0349743	0.0257655	PPP1R16B/PLCB1/PECAM1/CLIC4/PDE4D/CCM2/RAPGEF1/RAP1A	8
BP	GO:0060760	positive regulation of response to cytokine stimulus	8/812	64/18800	0.00610041	0.0349743	0.0257655	ZBP1/NLRC5/CD74/TLR2/LAPTM5/AXL/HIF1A/PARP14	8
BP	GO:0009187	cyclic nucleotide metabolic process	6/812	39/18800	0.00614621	0.0351973	0.0259297	PDE10A/PDE4B/PDE4D/PDE7B/RORA/PDE7A	6
BP	GO:0000289	nuclear-transcribed mRNA poly(A) tail shortening	5/812	28/18800	0.00637889	0.0363661	0.0267908	TNRC6B/BTG2/SAMD4A/CNOT6L/TNRC6C	5
BP	GO:0006516	glycoprotein catabolic process	5/812	28/18800	0.00637889	0.0363661	0.0267908	MAN1A1/EDEM1/NGLY1/CTSL/MANBA	5
BP	GO:0042059	negative regulation of epidermal growth factor receptor signaling pathway	5/812	28/18800	0.00637889	0.0363661	0.0267908	ERRFI1/PTPRJ/EGFR/ZFYVE28/CBLB	5
BP	GO:0090314	positive regulation of protein targeting to membrane	5/812	28/18800	0.00637889	0.0363661	0.0267908	CEMIP/ITGAM/ITGB2/FYN/ANK3	5
BP	GO:0003159	morphogenesis of an endothelium	4/812	18/18800	0.00650959	0.0367003	0.027037	CCM2/ITGAX/STARD13/RBPJ	4
BP	GO:0021756	striatum development	4/812	18/18800	0.00650959	0.0367003	0.027037	SLC7A11/LRRK2/ZSWIM6/BCL11B	4
BP	GO:0034138	toll-like receptor 3 signaling pathway	4/812	18/18800	0.00650959	0.0367003	0.027037	HAVCR2/COLEC12/PTPN22/RFTN1	4
BP	GO:0036035	osteoclast development	4/812	18/18800	0.00650959	0.0367003	0.027037	LRRK1/FBXW7/TYROBP/FAM20C	4
BP	GO:0046851	negative regulation of bone remodeling	4/812	18/18800	0.00650959	0.0367003	0.027037	CD38/INPP5D/P2RX7/GPR137B	4
BP	GO:0060263	regulation of respiratory burst	4/812	18/18800	0.00650959	0.0367003	0.027037	CAMK1D/CLEC7A/GRN/INSR	4
BP	GO:0060965	negative regulation of miRNA-mediated gene silencing	4/812	18/18800	0.00650959	0.0367003	0.027037	KCNQ1OT1/ESR1/PPARG/NEAT1	4
BP	GO:0061154	endothelial tube morphogenesis	4/812	18/18800	0.00650959	0.0367003	0.027037	CCM2/ITGAX/STARD13/RBPJ	4
BP	GO:0097284	hepatocyte apoptotic process	4/812	18/18800	0.00650959	0.0367003	0.027037	IGF1R/STK4/GSN/STK3	4
BP	GO:0150078	positive regulation of neuroinflammatory response	4/812	18/18800	0.00650959	0.0367003	0.027037	PLCG2/IL18/LRRK2/CTSC	4
BP	GO:0002685	regulation of leukocyte migration	18/812	218/18800	0.00658975	0.0371111	0.0273397	DOCK8/RHOH/CAMK1D/ITGA4/NCKAP1L/RIPOR2/PLCB1/MTUS1/PTK2B/CD74/CSF1R/SPI1/PLA2G7/CMKLR1/LYN/LGMN/PTK2/STK10	18
BP	GO:0007215	glutamate receptor signaling pathway	7/812	52/18800	0.00672199	0.0377723	0.0278267	PLCB1/GNAQ/GRIA4/GRIK2/PTK2B/CPEB4/FYN	7
BP	GO:0043525	positive regulation of neuron apoptotic process	7/812	52/18800	0.00672199	0.0377723	0.0278267	ATM/GRIK2/FBXW7/FOXO3/ITGAM/TYROBP/GRN	7
BP	GO:0006885	regulation of pH	10/812	93/18800	0.00679988	0.0381257	0.0280871	BCL2/CLIC4/DMXL2/SLC11A1/RAB20/SLC9A9/LRRK2/GRN/SLC4A7/SLC9A7	10
BP	GO:0032273	positive regulation of protein polymerization	10/812	93/18800	0.00679988	0.0381257	0.0280871	FCHSD2/NCKAP1L/PTK2B/GRB2/FMN1/HCK/NCKAP1/EVL/NCK2/NIN	10
BP	GO:0050770	regulation of axonogenesis	14/812	154/18800	0.00694584	0.0388585	0.028627	DCC/EFNA5/SHTN1/MAP2/SEMA4D/FN1/PLXNC1/TIAM1/NRP1/SPP1/CHODL/SIPA1L1/MBP/NIN	14
BP	GO:0051092	positive regulation of NF-kappaB transcription factor activity	14/812	154/18800	0.00694584	0.0388585	0.028627	PLCG2/PRKCB/AIM2/CD36/IRAK3/S100A9/CARD11/TLR2/CLEC7A/IL18/TFRC/PRKD1/PRKCH/PRKCQ	14
BP	GO:0010863	positive regulation of phospholipase C activity	6/812	40/18800	0.00697247	0.038922	0.0286737	GNAQ/LPAR1/ESR1/CD86/EGFR/ITK	6
BP	GO:0035329	hippo signaling	6/812	40/18800	0.00697247	0.038922	0.0286737	YAP1/SHANK2/STK4/MOB3B/TEAD1/STK3	6
BP	GO:0003012	muscle system process	31/812	449/18800	0.00710199	0.0396016	0.0291744	CD38/RCSD1/SSPN/TTN/ATP1B1/SORBS2/DOCK5/NEDD4L/APBB2/PDE4B/ERRFI1/PDE4D/FGF12/DOCK4/CACNA1C/ATP2B1/CALD1/PRKG1/FOXO3/SLC8A1/KCNMA1/TNFRSF1B/MEF2A/GSN/PRKCA/PPARG/MYOF/ASPH/UTRN/ARHGAP42/FOXO1	31
BP	GO:1904035	regulation of epithelial cell apoptotic process	10/812	94/18800	0.00732356	0.0407693	0.0300346	ITGA4/AKR1C3/IGF1R/YAP1/TCF7L2/PDCD4/FOXO3/ARRB2/JAK2/GSN	10
BP	GO:0010517	regulation of phospholipase activity	8/812	66/18800	0.00734343	0.0407693	0.0300346	GNAQ/LPAR1/ESR1/BICD1/CD86/EGFR/GNA13/ITK	8
BP	GO:0030193	regulation of blood coagulation	8/812	66/18800	0.00734343	0.0407693	0.0300346	TFPI/CD36/F3/TSPAN8/PRKG1/PLAU/SH2B3/APOE	8
BP	GO:2000514	regulation of CD4-positive, alpha-beta T cell activation	8/812	66/18800	0.00734343	0.0407693	0.0300346	IRF4/NCKAP1L/HLA-DRA/HLA-DRB1/CD86/CD83/IL18/PRKCQ	8
BP	GO:0002474	antigen processing and presentation of peptide antigen via MHC class I	5/812	29/18800	0.00743906	0.0410317	0.0302279	B2M/HLA-B/HLA-A/HLA-C/HLA-E	5
BP	GO:0030970	retrograde protein transport, ER to cytosol	5/812	29/18800	0.00743906	0.0410317	0.0302279	HERPUD1/SEL1L/EDEM1/UBE2J1/RHBDD1	5
BP	GO:0051491	positive regulation of filopodium assembly	5/812	29/18800	0.00743906	0.0410317	0.0302279	RIPOR2/FNBP1L/DOCK11/NRP1/RALA	5
BP	GO:0061082	myeloid leukocyte cytokine production	5/812	29/18800	0.00743906	0.0410317	0.0302279	PLCG2/CD36/IRAK3/CD74/LAPTM5	5
BP	GO:0097066	response to thyroid hormone	5/812	29/18800	0.00743906	0.0410317	0.0302279	THRB/GCLC/CTSB/CTSL/CTSS	5
BP	GO:1903513	endoplasmic reticulum to cytosol transport	5/812	29/18800	0.00743906	0.0410317	0.0302279	HERPUD1/SEL1L/EDEM1/UBE2J1/RHBDD1	5
BP	GO:0032526	response to retinoic acid	11/812	109/18800	0.0074686	0.04115	0.0303151	CD38/YAP1/ATM/BMP6/WNT5B/PTK2B/COL1A1/SETX/ABCA1/TFRC/LYN	11
BP	GO:0001570	vasculogenesis	9/812	80/18800	0.00748551	0.0411542	0.0303182	RIN2/YAP1/FBXW7/ZFPM2/CCM2/QKI/SPRED1/MYO1E/RAP1A	9
BP	GO:0021954	central nervous system neuron development	9/812	80/18800	0.00748551	0.0411542	0.0303182	DCC/NFIB/AGBL4/BTG2/MYCBP2/MAP2/NRP2/NRP1/NIN	9
BP	GO:0001894	tissue homeostasis	21/812	272/18800	0.00751675	0.0412813	0.0304118	CD38/INPP5D/BCL2/LRRK1/YAP1/PECAM1/APBB2/SYK/PTK2B/COL3A1/CSF1R/P2RX7/LYZ/SPP1/TFRC/GPR137B/PRKCA/B2M/EXT1/AKT3/MBP	21
BP	GO:0071241	cellular response to inorganic substance	18/812	221/18800	0.00755603	0.0414523	0.0305378	PLCG2/MEF2C/AKR1C3/BMP6/CLIC4/EIF2AK3/DLG2/TRPM2/CYBB/LRRK2/MEF2A/SYT1/EGFR/LGMN/B2M/ITPKB/ANK3/FOXO1	18
BP	GO:0001865	NK T cell differentiation	3/812	10/18800	0.00766941	0.041493	0.0305678	TOX/PRDM1/ITK	3
BP	GO:0001915	negative regulation of T cell mediated cytotoxicity	3/812	10/18800	0.00766941	0.041493	0.0305678	PTPRC/NCKAP1L/IL7R	3
BP	GO:0030638	polyketide metabolic process	3/812	10/18800	0.00766941	0.041493	0.0305678	AKR1C2/AKR1C3/AKR1C1	3
BP	GO:0030647	aminoglycoside antibiotic metabolic process	3/812	10/18800	0.00766941	0.041493	0.0305678	AKR1C2/AKR1C3/AKR1C1	3
BP	GO:0038007	netrin-activated signaling pathway	3/812	10/18800	0.00766941	0.041493	0.0305678	DCC/SHTN1/PTK2	3
BP	GO:0044598	doxorubicin metabolic process	3/812	10/18800	0.00766941	0.041493	0.0305678	AKR1C2/AKR1C3/AKR1C1	3
BP	GO:0045348	positive regulation of MHC class II biosynthetic process	3/812	10/18800	0.00766941	0.041493	0.0305678	CIITA/XBP1/JAK2	3
BP	GO:0045657	positive regulation of monocyte differentiation	3/812	10/18800	0.00766941	0.041493	0.0305678	CD74/HLA-DRB1/CD4	3
BP	GO:0060068	vagina development	3/812	10/18800	0.00766941	0.041493	0.0305678	ESR1/MERTK/AXL	3
BP	GO:0060368	regulation of Fc receptor mediated stimulatory signaling pathway	3/812	10/18800	0.00766941	0.041493	0.0305678	PTPRC/PTPRJ/LYN	3
BP	GO:0071421	manganese ion transmembrane transport	3/812	10/18800	0.00766941	0.041493	0.0305678	SLC11A1/TRPM2/ATP2C1	3
BP	GO:1902959	regulation of aspartic-type endopeptidase activity involved in amyloid precursor protein catabolic process	3/812	10/18800	0.00766941	0.041493	0.0305678	PICALM/LYN/SORL1	3
BP	GO:2001269	positive regulation of cysteine-type endopeptidase activity involved in apoptotic signaling pathway	3/812	10/18800	0.00766941	0.041493	0.0305678	ST18/JAK2/GSN	3
BP	GO:0001558	regulation of cell growth	29/812	415/18800	0.00769985	0.0416135	0.0306566	DCC/CD38/BCL2/EAF2/EFNA5/YAP1/SHTN1/BCL11A/NEDD4L/PTK2B/MAP2/S100A9/SEMA4D/FN1/PTPRJ/SGK1/EPB41L3/DAB2/APOE/NRP1/SPP1/SYT1/EGFR/TEAD1/PPARD/SDCBP/PRKCQ/SMARCA2/TMC8	29
BP	GO:1905475	regulation of protein localization to membrane	15/812	172/18800	0.00773393	0.0417534	0.0307596	SLC7A11/CEMIP/DAB2/ITGAM/ITGB2/PICALM/EGFR/GSN/STX7/ATP2C1/FYN/PRKCH/SQSTM1/RAP1A/ANK3	15
BP	GO:1903169	regulation of calcium ion transmembrane transport	14/812	156/18800	0.00775583	0.0418273	0.030814	PLCG2/VMP1/ATP1B1/PDE4B/PDE4D/CEMIP/PTK2B/CACNA1C/SLC8A1/PRKD1/LYN/FYN/SESTD1/STIM1	14
BP	GO:0001654	eye development	27/812	379/18800	0.00776886	0.0418532	0.0308331	BCL2/PTPRM/GNGT1/PRDM1/BMP6/WNT5B/THRB/SLC7A11/MEIS2/CLIC4/ZHX2/CACNA1C/ATP2B1/MERTK/MITF/PBX3/SPRED1/NRP1/GRHL2/EGFR/AHI1/HIF1A/PBX1/SDK1/BCL11B/SH3PXD2B/ZEB1	27
BP	GO:0009154	purine ribonucleotide catabolic process	6/812	41/18800	0.0078762	0.0422081	0.0310946	PDE10A/PDE4B/PDE4D/PDE7B/AMPD3/PDE7A	6
BP	GO:0021879	forebrain neuron differentiation	6/812	41/18800	0.0078762	0.0422081	0.0310946	CSF1R/NRP2/NRP1/ZSWIM6/BCL11B/B2M	6
BP	GO:0032733	positive regulation of interleukin-10 production	6/812	41/18800	0.0078762	0.0422081	0.0310946	PLCG2/IRF4/SYK/TLR2/CD83/CLEC7A	6
BP	GO:0045429	positive regulation of nitric oxide biosynthetic process	6/812	41/18800	0.0078762	0.0422081	0.0310946	CD36/PTK2B/CLEC7A/JAK2/DDAH1/INSR	6
BP	GO:0071548	response to dexamethasone	6/812	41/18800	0.0078762	0.0422081	0.0310946	CPS1/IGF1R/ERRFI1/FOXO3/JAK2/NR3C1	6
BP	GO:0010744	positive regulation of macrophage derived foam cell differentiation	4/812	19/18800	0.00796794	0.0423432	0.0311941	CD36/MSR1/IL18/PRKCH	4
BP	GO:0035728	response to hepatocyte growth factor	4/812	19/18800	0.00796794	0.0423432	0.0311941	GCLC/GAB1/NRP1/LGMN	4
BP	GO:0048670	regulation of collateral sprouting	4/812	19/18800	0.00796794	0.0423432	0.0311941	DCC/EFNA5/SEMA4D/SPP1	4
BP	GO:0060149	negative regulation of post-transcriptional gene silencing	4/812	19/18800	0.00796794	0.0423432	0.0311941	KCNQ1OT1/ESR1/PPARG/NEAT1	4
BP	GO:0060967	negative regulation of gene silencing by RNA	4/812	19/18800	0.00796794	0.0423432	0.0311941	KCNQ1OT1/ESR1/PPARG/NEAT1	4
BP	GO:1900369	negative regulation of post-transcriptional gene silencing by RNA	4/812	19/18800	0.00796794	0.0423432	0.0311941	KCNQ1OT1/ESR1/PPARG/NEAT1	4
BP	GO:1902894	negative regulation of miRNA transcription	4/812	19/18800	0.00796794	0.0423432	0.0311941	NFIB/PPARD/PPARG/NFATC3	4
BP	GO:2001185	regulation of CD8-positive, alpha-beta T cell activation	4/812	19/18800	0.00796794	0.0423432	0.0311941	NCKAP1L/HLA-A/PTPN22/HLA-E	4
BP	GO:0032611	interleukin-1 beta production	11/812	110/18800	0.00798465	0.0423436	0.0311944	AIM2/CD36/ERRFI1/CLEC7A/P2RX7/SIRPA/ARRB2/TYROBP/JAK2/PYHIN1/NLRP1	11
BP	GO:0032651	regulation of interleukin-1 beta production	11/812	110/18800	0.00798465	0.0423436	0.0311944	AIM2/CD36/ERRFI1/CLEC7A/P2RX7/SIRPA/ARRB2/TYROBP/JAK2/PYHIN1/NLRP1	11
BP	GO:0071300	cellular response to retinoic acid	8/812	67/18800	0.00803215	0.0425512	0.0313473	YAP1/ATM/WNT5B/PTK2B/COL1A1/SETX/ABCA1/LYN	8
BP	GO:0002687	positive regulation of leukocyte migration	13/812	141/18800	0.00811648	0.0429086	0.0316107	DOCK8/CAMK1D/ITGA4/NCKAP1L/RIPOR2/PTK2B/CD74/CSF1R/SPI1/PLA2G7/CMKLR1/LGMN/PTK2	13
BP	GO:0038061	NIK/NF-kappaB signaling	13/812	141/18800	0.00811648	0.0429086	0.0316107	TCIM/PDCD4/CD86/TLR2/HAVCR2/SPI1/LAPTM5/IL18/LITAF/EGFR/LIMS1/PTPN22/CYLD	13
BP	GO:0055088	lipid homeostasis	15/812	173/18800	0.00814151	0.0429963	0.0316752	HDAC9/AKR1C1/FBXW7/SEC24A/XBP1/ABCA1/ABCG1/IL18/APOE/GRAMD1B/SCARB1/NR1H3/NPC1/RORA/PPARG	15
BP	GO:0034976	response to endoplasmic reticulum stress	20/812	257/18800	0.00823206	0.0434294	0.0319943	BCL2/ATP2A3/MAN1A1/HERPUD1/EIF2AK3/SEL1L/CREB3L2/PTPN1/EDEM1/UBE2J1/NGLY1/RHBDD1/ITPR1/XBP1/ALOX5/LRRK2/NR1H3/UGGT2/NIBAN1/NCK2	20
BP	GO:0001938	positive regulation of endothelial cell proliferation	11/812	111/18800	0.00852798	0.0449441	0.0331102	PPP1R16B/ITGA4/BMP6/F3/PIK3CD/NRP2/NRP1/PRKD1/HIF1A/PRKCA/AKT3	11
BP	GO:1903362	regulation of cellular protein catabolic process	20/812	258/18800	0.00857466	0.0451433	0.033257	CBFA2T3/OPHN1/AGBL4/OGT/HERPUD1/FBXW7/GCLC/PTK2B/NELL1/DAB2/LAPTM5/APOE/LRRK2/CTSC/PIAS1/SDCBP/RNF144B/PYHIN1/PTK2/FHIT	20
BP	GO:0007176	regulation of epidermal growth factor-activated receptor activity	5/812	30/18800	0.00861598	0.045174	0.0332796	ERRFI1/FBXW7/ZFYVE28/CBLB/NCK2	5
BP	GO:0007202	activation of phospholipase C activity	5/812	30/18800	0.00861598	0.045174	0.0332796	GNAQ/LPAR1/CD86/EGFR/ITK	5
BP	GO:0030204	chondroitin sulfate metabolic process	5/812	30/18800	0.00861598	0.045174	0.0332796	CHST11/UGDH/CHST15/SPOCK2/EXT1	5
BP	GO:0090140	regulation of mitochondrial fission	5/812	30/18800	0.00861598	0.045174	0.0332796	SPIRE1/LRRK2/RALA/DDHD1/PPARG	5
BP	GO:0051017	actin filament bundle assembly	14/812	158/18800	0.00863903	0.0452482	0.0333343	SPIRE1/ID1/LPAR1/LIMCH1/NEDD9/PTK2B/CALD1/CCDC88A/PLEK/NRP1/PHACTR1/PAWR/EVL/LCP1	14
BP	GO:0042987	amyloid precursor protein catabolic process	8/812	68/18800	0.00876821	0.0456898	0.0336596	ADAM19/RTN1/ABCG1/APOE/GSAP/PICALM/LYN/SORL1	8
BP	GO:0046626	regulation of insulin receptor signaling pathway	8/812	68/18800	0.00876821	0.0456898	0.0336596	PRKCB/MZB1/OGT/PIP4K2A/PTPN1/PRKCQ/CCND3/SORL1	8
BP	GO:0060193	positive regulation of lipase activity	8/812	68/18800	0.00876821	0.0456898	0.0336596	GNAQ/LPAR1/ESR1/CD86/EGFR/NR1H3/GNA13/ITK	8
BP	GO:0150116	regulation of cell-substrate junction organization	8/812	68/18800	0.00876821	0.0456898	0.0336596	EFNA5/LIMCH1/PTPRJ/FMN1/NRP1/CORO1C/LIMS1/PTK2	8
BP	GO:1900046	regulation of hemostasis	8/812	68/18800	0.00876821	0.0456898	0.0336596	TFPI/CD36/F3/TSPAN8/PRKG1/PLAU/SH2B3/APOE	8
BP	GO:0048638	regulation of developmental growth	24/812	329/18800	0.00885049	0.045846	0.0337746	DCC/MEF2C/BCL2/EFNA5/PLCB1/YAP1/SHTN1/BCL11A/NEDD4L/MAP2/ZFPM2/STK4/SEMA4D/FN1/APOE/NRP1/SPP1/RBPJ/SYT1/PPARD/LGMN/INSR/STK3/STAT5B	24
BP	GO:0002347	response to tumor cell	6/812	42/18800	0.00886122	0.045846	0.0337746	DAPK1/HLA-DRB1/HAVCR2/SPI1/LAPTM5/HLA-A	6
BP	GO:0050999	regulation of nitric-oxide synthase activity	6/812	42/18800	0.00886122	0.045846	0.0337746	PTK2B/APOE/DDAH1/EGFR/SCARB1/HIF1A	6
BP	GO:0055090	acylglycerol homeostasis	6/812	42/18800	0.00886122	0.045846	0.0337746	XBP1/IL18/APOE/SCARB1/NR1H3/RORA	6
BP	GO:0070328	triglyceride homeostasis	6/812	42/18800	0.00886122	0.045846	0.0337746	XBP1/IL18/APOE/SCARB1/NR1H3/RORA	6
BP	GO:0071354	cellular response to interleukin-6	6/812	42/18800	0.00886122	0.045846	0.0337746	YAP1/ST18/ST3GAL6/SPI1/JAK2/JAK1	6
BP	GO:2000249	regulation of actin cytoskeleton reorganization	6/812	42/18800	0.00886122	0.045846	0.0337746	PTK2B/TRPM2/IQGAP2/HCK/CSF1R/NRP1	6
BP	GO:0002532	production of molecular mediator involved in inflammatory response	10/812	97/18800	0.00908288	0.0469255	0.0345699	CD36/SYK/PDCD4/ALOX5/CLEC7A/SIRPA/LYN/GRN/HIF1A/CD6	10
BP	GO:0009185	ribonucleoside diphosphate metabolic process	11/812	112/18800	0.00909952	0.0469255	0.0345699	CBFA2T3/OGT/DLG2/CARD11/P2RX7/PRKAG2/MAGI3/ADPGK/HIF1A/INSR/CASK	11
BP	GO:0010633	negative regulation of epithelial cell migration	11/812	112/18800	0.00909952	0.0469255	0.0345699	MEF2C/PTPRM/PTPRG/SP100/VASH1/SPRED1/APOE/STARD13/CORO1C/PPARG/EVL	11
BP	GO:0010518	positive regulation of phospholipase activity	7/812	55/18800	0.00912518	0.0469255	0.0345699	GNAQ/LPAR1/ESR1/CD86/EGFR/GNA13/ITK	7
BP	GO:0045010	actin nucleation	7/812	55/18800	0.00912518	0.0469255	0.0345699	FCHSD2/SPIRE1/FMN1/IQGAP2/NCKAP1/GSN/EVL	7
BP	GO:1902991	regulation of amyloid precursor protein catabolic process	7/812	55/18800	0.00912518	0.0469255	0.0345699	RTN1/ABCG1/APOE/GSAP/PICALM/LYN/SORL1	7
BP	GO:0019935	cyclic-nucleotide-mediated signaling	9/812	83/18800	0.00946976	0.0486484	0.0358391	PDE10A/CD36/PDE4D/PDE7B/PTK2B/PRKG1/APOE/PDE3B/PDE7A	9
BP	GO:0043550	regulation of lipid kinase activity	8/812	69/18800	0.00955352	0.0489042	0.0360276	PTK2B/PIP4K2A/PIK3R5/FGR/VAV3/PRKD1/LYN/PTK2	8
BP	GO:0002643	regulation of tolerance induction	4/812	20/18800	0.00962522	0.0489042	0.0360276	IRAK3/HAVCR2/HLA-B/CBLB	4
BP	GO:0043011	myeloid dendritic cell differentiation	4/812	20/18800	0.00962522	0.0489042	0.0360276	IRF4/SPI1/RBPJ/CAMK4	4
BP	GO:0043691	reverse cholesterol transport	4/812	20/18800	0.00962522	0.0489042	0.0360276	ABCA1/ABCG1/APOE/SCARB1	4
BP	GO:0045655	regulation of monocyte differentiation	4/812	20/18800	0.00962522	0.0489042	0.0360276	INPP5D/CD74/HLA-DRB1/CD4	4
BP	GO:0046485	ether lipid metabolic process	4/812	20/18800	0.00962522	0.0489042	0.0360276	PLA2G4A/PLA2G7/LPCAT2/NCEH1	4
BP	GO:0070293	renal absorption	4/812	20/18800	0.00962522	0.0489042	0.0360276	AKR1C3/SLC15A2/SGK1/GSN	4
BP	GO:1900424	regulation of defense response to bacterium	4/812	20/18800	0.00962522	0.0489042	0.0360276	SPINK5/HAVCR2/EMILIN2/GRN	4
BP	GO:1902236	negative regulation of endoplasmic reticulum stress-induced intrinsic apoptotic signaling pathway	4/812	20/18800	0.00962522	0.0489042	0.0360276	HERPUD1/PTPN1/XBP1/LRRK2	4
BP	GO:1903209	positive regulation of oxidative stress-induced cell death	4/812	20/18800	0.00962522	0.0489042	0.0360276	FBXW7/FOXO3/TRPM2/PAWR	4
BP	GO:1903429	regulation of cell maturation	4/812	20/18800	0.00962522	0.0489042	0.0360276	BCL2/BCL11A/CLEC7A/LRRK2	4
BP	GO:0043588	skin development	22/812	296/18800	0.0096735	0.0491005	0.0361722	BCL2/AKR1C3/YAP1/NCOA3/LGR4/SPINK5/ERRFI1/CLIC4/PALLD/ITGA6/COL1A1/STK4/COL1A2/COL3A1/GRHL2/RBPJ/KAZN/EGFR/MACROH2A1/BCL11B/PRKCH/EXT1	22
BP	GO:0010039	response to iron ion	5/812	31/18800	0.00991558	0.0501093	0.0369154	BCL2/BMP6/TFRC/HIF1A/B2M	5
BP	GO:0060390	regulation of SMAD protein signal transduction	5/812	31/18800	0.00991558	0.0501093	0.0369154	RBPMS/BMP6/DAB2/JAK2/PPARG	5
BP	GO:0090162	establishment of epithelial cell polarity	5/812	31/18800	0.00991558	0.0501093	0.0369154	PARD3/OPHN1/FRMD4A/FRMD4B/CYTH1	5
BP	GO:0016601	Rac protein signal transduction	6/812	43/18800	0.00993131	0.0501093	0.0369154	RHOH/ELMO1/OGT/TIAM1/NCKAP1/ARHGAP24	6
BP	GO:0071364	cellular response to epidermal growth factor stimulus	6/812	43/18800	0.00993131	0.0501093	0.0369154	ID1/ERRFI1/COL1A1/DAB2/EGFR/STAT5B	6
BP	GO:1904407	positive regulation of nitric oxide metabolic process	6/812	43/18800	0.00993131	0.0501093	0.0369154	CD36/PTK2B/CLEC7A/JAK2/DDAH1/INSR	6
BP	GO:0032612	interleukin-1 production	12/812	129/18800	0.0100357	0.0504761	0.0371856	AIM2/CD36/ERRFI1/CLEC7A/HAVCR2/P2RX7/SIRPA/ARRB2/TYROBP/JAK2/PYHIN1/NLRP1	12
BP	GO:0032652	regulation of interleukin-1 production	12/812	129/18800	0.0100357	0.0504761	0.0371856	AIM2/CD36/ERRFI1/CLEC7A/HAVCR2/P2RX7/SIRPA/ARRB2/TYROBP/JAK2/PYHIN1/NLRP1	12
BP	GO:0048016	inositol phosphate-mediated signaling	7/812	56/18800	0.0100507	0.0504761	0.0371856	PLCG2/PPP3CC/ITPR2/ITPR1/CLEC7A/NFATC2/NFATC3	7
BP	GO:0060337	type I interferon signaling pathway	7/812	56/18800	0.0100507	0.0504761	0.0371856	ZBP1/NLRC5/PTPN1/SP100/SAMHD1/STAT1/JAK1	7
BP	GO:0015748	organophosphate ester transport	13/812	145/18800	0.0101547	0.0504761	0.0371856	XKR6/VMP1/ANO3/OSBPL10/ATP11A/ATP8B4/ABCA1/ABCG1/P2RX7/APOE/SCARB1/PITPNC1/ATP8A1	13
BP	GO:0002357	defense response to tumor cell	3/812	11/18800	0.0102104	0.0504761	0.0371856	DAPK1/SPI1/LAPTM5	3
BP	GO:0006054	N-acetylneuraminate metabolic process	3/812	11/18800	0.0102104	0.0504761	0.0371856	ST6GAL1/NPL/ST3GAL1	3
BP	GO:0006707	cholesterol catabolic process	3/812	11/18800	0.0102104	0.0504761	0.0371856	APOE/CYP27A1/SCARB1	3
BP	GO:0016127	sterol catabolic process	3/812	11/18800	0.0102104	0.0504761	0.0371856	APOE/CYP27A1/SCARB1	3
BP	GO:0044557	relaxation of smooth muscle	3/812	11/18800	0.0102104	0.0504761	0.0371856	PRKG1/SLC8A1/KCNMA1	3
BP	GO:0045060	negative thymic T cell selection	3/812	11/18800	0.0102104	0.0504761	0.0371856	DOCK2/PTPRC/CD74	3
BP	GO:0046598	positive regulation of viral entry into host cell	3/812	11/18800	0.0102104	0.0504761	0.0371856	CD74/HLA-DRB1/CD4	3
BP	GO:0060837	blood vessel endothelial cell differentiation	3/812	11/18800	0.0102104	0.0504761	0.0371856	CCM2/NRP1/RBPJ	3
BP	GO:0075294	positive regulation by symbiont of entry into host	3/812	11/18800	0.0102104	0.0504761	0.0371856	CD74/HLA-DRB1/CD4	3
BP	GO:0097048	dendritic cell apoptotic process	3/812	11/18800	0.0102104	0.0504761	0.0371856	BLK/AXL/LYN	3
BP	GO:1902065	response to L-glutamate	3/812	11/18800	0.0102104	0.0504761	0.0371856	IGF1R/BCL11A/FYN	3
BP	GO:1902950	regulation of dendritic spine maintenance	3/812	11/18800	0.0102104	0.0504761	0.0371856	ZNF804A/APOE/FYN	3
BP	GO:2000644	regulation of receptor catabolic process	3/812	11/18800	0.0102104	0.0504761	0.0371856	PTPN1/LAPTM5/APOE	3
BP	GO:2000668	regulation of dendritic cell apoptotic process	3/812	11/18800	0.0102104	0.0504761	0.0371856	BLK/AXL/LYN	3
BP	GO:0051899	membrane depolarization	9/812	84/18800	0.0102122	0.0504761	0.0371856	HSH2D/BCL2/NEDD4L/GCLC/CACNA1C/SLC8A1/P2RX7/LRRK2/ANK3	9
BP	GO:0071277	cellular response to calcium ion	9/812	84/18800	0.0102122	0.0504761	0.0371856	PLCG2/MEF2C/AKR1C3/CLIC4/TRPM2/MEF2A/SYT1/LGMN/ITPKB	9
BP	GO:0051216	cartilage development	16/812	195/18800	0.0106358	0.0524677	0.0386528	MEF2C/CHST11/NFIB/BMP6/WNT5B/SOX5/EIF2AK3/CREB3L2/COL1A1/COL3A1/TGFBI/TRPS1/HIF1A/EXT1/ZEB1/CD44	16
BP	GO:0120032	regulation of plasma membrane bounded cell projection assembly	16/812	195/18800	0.0106358	0.0524677	0.0386528	PPP1R16B/RIPOR2/YAP1/FNBP1L/CCDC88A/TRPM2/P2RX7/DOCK11/NRP1/SYNE2/NCKAP1/CORO1C/RALA/ARHGAP24/EVL/CYLD	16
BP	GO:0007611	learning or memory	20/812	264/18800	0.01088	0.0535687	0.039464	MEF2C/PLCB1/TANC1/SLC7A11/BTG2/SHANK2/MEIS2/PTCHD1/SGK1/TLR2/APOE/PICALM/EGFR/HIF1A/LGMN/INSR/FYN/CAMK4/B2M/ATP8A1	20
BP	GO:0030522	intracellular receptor signaling pathway	20/812	264/18800	0.01088	0.0535687	0.039464	CTBP2/AKR1C3/YAP1/RBFOX2/THRB/CYP24A1/ESR1/SLC15A2/SEC14L1/DAB2/JAK2/NR1H3/PPARD/ALPK1/RORA/PPARG/PTPN22/TRERF1/CYLD/NR3C1	20
BP	GO:0072384	organelle transport along microtubule	9/812	85/18800	0.0109976	0.0540955	0.039852	AGBL4/DYNC1I1/BICD1/MAP2/SYNE2/HIF1A/KIF13A/RASGRP1/BICDL1	9
BP	GO:0001961	positive regulation of cytokine-mediated signaling pathway	7/812	57/18800	0.0110428	0.0542129	0.0399385	ZBP1/NLRC5/CD74/LAPTM5/AXL/HIF1A/PARP14	7
BP	GO:0043551	regulation of phosphatidylinositol 3-kinase activity	7/812	57/18800	0.0110428	0.0542129	0.0399385	PTK2B/PIK3R5/FGR/VAV3/PRKD1/LYN/PTK2	7
BP	GO:0006509	membrane protein ectodomain proteolysis	6/812	44/18800	0.0110902	0.0543931	0.0400713	ADAM19/SH3D19/P2RX7/TNFRSF1B/APOE/PRKCQ	6
BP	GO:0050818	regulation of coagulation	8/812	71/18800	0.0112795	0.0552632	0.0407123	TFPI/CD36/F3/TSPAN8/PRKG1/PLAU/SH2B3/APOE	8
BP	GO:0050796	regulation of insulin secretion	13/812	147/18800	0.0113132	0.0552632	0.0407123	BLK/CD38/EFNA5/TCF7L2/ICA1/ACSL4/ALOX5/HLA-DRB1/TRPM2/JAK2/PPARD/HIF1A/GLUL	13
BP	GO:0071322	cellular response to carbohydrate stimulus	13/812	147/18800	0.0113132	0.0552632	0.0407123	PRKCB/EFNA5/PLCB1/IGF1R/UNC13B/GCLC/FOXO3/XBP1/HLA-DRB1/CLEC7A/COLEC12/PPARD/HIF1A	13
BP	GO:0010644	cell communication by electrical coupling	5/812	32/18800	0.0113436	0.0552632	0.0407123	ATP1B1/PDE4D/CACNA1C/SLC8A1/ANK3	5
BP	GO:0019082	viral protein processing	5/812	32/18800	0.0113436	0.0552632	0.0407123	ST6GAL1/FUT8/MGAT4A/ST3GAL1/MGAT1	5
BP	GO:0032366	intracellular sterol transport	5/812	32/18800	0.0113436	0.0552632	0.0407123	PIP4K2A/ABCA1/ABCG1/GRAMD1B/NPC1	5
BP	GO:0051385	response to mineralocorticoid	5/812	32/18800	0.0113436	0.0552632	0.0407123	IGF1R/ATP2B1/FOXO3/SGK1/CYBB	5
BP	GO:0002115	store-operated calcium entry	4/812	21/18800	0.0114911	0.0556818	0.0410206	MS4A1/CD84/SARAF/STIM1	4
BP	GO:0002902	regulation of B cell apoptotic process	4/812	21/18800	0.0114911	0.0556818	0.0410206	BLK/HSH2D/CD74/LYN	4
BP	GO:0031290	retinal ganglion cell axon guidance	4/812	21/18800	0.0114911	0.0556818	0.0410206	PTPRM/EFNA5/NRP1/ALCAM	4
BP	GO:0032482	Rab protein signal transduction	4/812	21/18800	0.0114911	0.0556818	0.0410206	RAB30/DENND3/DENND4A/DENND1A	4
BP	GO:1903902	positive regulation of viral life cycle	4/812	21/18800	0.0114911	0.0556818	0.0410206	CD74/HLA-DRB1/CD4/AXL	4
BP	GO:0002791	regulation of peptide secretion	15/812	180/18800	0.0114951	0.0556818	0.0410206	BLK/CD38/EFNA5/TCF7L2/ICA1/ACSL4/ALOX5/CD74/HLA-DRB1/TRPM2/JAK2/PPARD/HIF1A/GLUL/RAB8B	15
BP	GO:0060485	mesenchyme development	22/812	301/18800	0.0116043	0.0561571	0.0413708	MEF2C/BCL2/YAP1/TCF7L2/ZFPM2/PDCD4/COL1A1/SEMA4D/FN1/DAB2/NRP2/LDLRAD4/SPRED1/TIAM1/NRP1/RBPJ/CORO1C/HIF1A/SDCBP/STAT1/EXT1/AKNA	22
BP	GO:0046883	regulation of hormone secretion	18/812	231/18800	0.0116311	0.0562335	0.0414271	BLK/CD38/EFNA5/TCF7L2/BMP6/ICA1/ACSL4/ALOX5/HLA-DRB1/TRPM2/DAB2/SPP1/JAK2/PPARD/HIF1A/GLUL/PPARG/RAB8B	18
BP	GO:0060491	regulation of cell projection assembly	16/812	197/18800	0.0116498	0.0562706	0.0414544	PPP1R16B/RIPOR2/YAP1/FNBP1L/CCDC88A/TRPM2/P2RX7/DOCK11/NRP1/SYNE2/NCKAP1/CORO1C/RALA/ARHGAP24/EVL/CYLD	16
BP	GO:0019751	polyol metabolic process	11/812	116/18800	0.0116864	0.0563403	0.0415058	PLCG2/PLCB1/PLA2G4A/PTK2B/PLEK/ACER3/INPP4B/CYP27A1/SGPP2/GK/ITPKB	11
BP	GO:0043406	positive regulation of MAP kinase activity	11/812	116/18800	0.0116864	0.0563403	0.0415058	PTPRC/SYK/PTK2B/PTPN1/PIK3R5/P2RX7/LRRK2/EGFR/INSR/PDGFC/RASGRP1	11
BP	GO:0019439	aromatic compound catabolic process	31/812	466/18800	0.0117331	0.0565118	0.0416321	TENT5C/TNRC6B/MAOA/PDE10A/ATM/KCNQ1OT1/BTG2/HGD/PDE4B/PDE4D/PDE7B/KYNU/XRN1/ZHX2/FBH1/SLCO2B1/SLC11A1/SAMHD1/DPYD/TNFRSF1B/MGAT1/AMPD3/TET3/SAMD4A/TYMP/PRKCA/FHIT/CNOT6L/PDE7A/TNRC6C/ZC3HAV1	31
BP	GO:0034612	response to tumor necrosis factor	19/812	249/18800	0.0119644	0.0575714	0.0424127	AFF3/AIM2/SYK/TRAF3/PTK2B/COL1A1/FOXO3/ST18/LAPTM5/TNFRSF1B/JAK2/TNFSF13B/CD58/LIMS1/STAT1/RORA/EXT1/MBP/CYLD	19
BP	GO:0002090	regulation of receptor internalization	7/812	58/18800	0.0121039	0.0580236	0.0427459	PLCG2/OPHN1/SYK/ARRB2/AHI1/SDCBP/INSR	7
BP	GO:0033619	membrane protein proteolysis	7/812	58/18800	0.0121039	0.0580236	0.0427459	ADAM19/SH3D19/RHBDD1/P2RX7/TNFRSF1B/APOE/PRKCQ	7
BP	GO:0061005	cell differentiation involved in kidney development	7/812	58/18800	0.0121039	0.0580236	0.0427459	MEF2C/YAP1/LGR4/MYO1E/STAT1/EXT1/PRKX	7
BP	GO:0071357	cellular response to type I interferon	7/812	58/18800	0.0121039	0.0580236	0.0427459	ZBP1/NLRC5/PTPN1/SP100/SAMHD1/STAT1/JAK1	7
BP	GO:0030330	DNA damage response, signal transduction by p53 class mediator	8/812	72/18800	0.0122239	0.0585437	0.043129	ATM/SP100/FOXO3/CD74/SPRED1/MYO6/PYHIN1/CD44	8
BP	GO:0006110	regulation of glycolytic process	6/812	45/18800	0.0123414	0.0589401	0.043421	CBFA2T3/OGT/P2RX7/PRKAG2/HIF1A/INSR	6
BP	GO:0033003	regulation of mast cell activation	6/812	45/18800	0.0123414	0.0589401	0.043421	BLK/SYK/FGR/CD84/GAB2/LYN	6
BP	GO:1904646	cellular response to amyloid-beta	6/812	45/18800	0.0123414	0.0589401	0.043421	ITGA4/IGF1R/CD36/FOXO3/LGMN/FYN	6
BP	GO:0002761	regulation of myeloid leukocyte differentiation	11/812	117/18800	0.012413	0.0592263	0.0436319	INPP5D/FBXW7/MITF/CD74/HLA-DRB1/CD4/TYROBP/GPR137B/LYN/PRKCA/CAMK4	11
BP	GO:1902903	regulation of supramolecular fiber organization	26/812	376/18800	0.0126958	0.060497	0.044568	FCHSD2/NCKAP1L/SVIL/CYRIA/MID1/ID1/LPAR1/LIMCH1/PTK2B/MAP2/GRB2/CCDC88A/ARHGAP18/FMN1/HCK/PLEK/COTL1/APOE/NRP1/NCKAP1/GSN/EVL/ADD3/NCK2/NIN/CYFIP2	26
BP	GO:0001892	embryonic placenta development	9/812	87/18800	0.0127031	0.060497	0.044568	PRDM1/GRB2/STK4/VASH1/GRHL2/RBPJ/EGFR/HIF1A/STK3	9
BP	GO:0001763	morphogenesis of a branching structure	16/812	199/18800	0.0127384	0.0606086	0.0446502	BCL2/PRDM1/YAP1/LGR4/BCL11A/ESR1/CLIC4/GRB2/STK4/CTSZ/NRP1/LRRK2/GRHL2/GNA13/PBX1/EXT1	16
BP	GO:0044403	biological process involved in symbiotic interaction	21/812	286/18800	0.0128245	0.0609612	0.0449099	CIITA/FN1/MRC1/CTSB/CD74/HLA-DRB1/CD86/CSF1R/CD4/AXL/ATG7/APOE/NRP1/TFRC/CTSL/JAK2/EGFR/SCARB1/GSN/INSR/NPC1	21
BP	GO:0003382	epithelial cell morphogenesis	5/812	33/18800	0.0129054	0.0610606	0.0449832	CCDC88C/CLIC4/PALLD/GRHL2/BCL11B	5
BP	GO:0009225	nucleotide-sugar metabolic process	5/812	33/18800	0.0129054	0.0610606	0.0449832	FUT8/UGDH/GMDS/MGAT1/UGGT2	5
BP	GO:0036336	dendritic cell migration	5/812	33/18800	0.0129054	0.0610606	0.0449832	DOCK8/ALOX5/TRPM2/SPI1/EXT1	5
BP	GO:0045940	positive regulation of steroid metabolic process	5/812	33/18800	0.0129054	0.0610606	0.0449832	IGF1R/BMP6/ABCG1/DAB2/APOE	5
BP	GO:1902656	calcium ion import into cytosol	5/812	33/18800	0.0129054	0.0610606	0.0449832	MS4A1/CACNA1C/SLC8A1/TRPM2/FYN	5
BP	GO:0003157	endocardium development	3/812	12/18800	0.0131822	0.0619103	0.0456092	STK4/RBPJ/STK3	3
BP	GO:0014745	negative regulation of muscle adaptation	3/812	12/18800	0.0131822	0.0619103	0.0456092	ERRFI1/PPARG/FOXO1	3
BP	GO:0032252	secretory granule localization	3/812	12/18800	0.0131822	0.0619103	0.0456092	TANC2/MAP2/RASGRP1	3
BP	GO:0032966	negative regulation of collagen biosynthetic process	3/812	12/18800	0.0131822	0.0619103	0.0456092	ERRFI1/CIITA/PPARD	3
BP	GO:0034154	toll-like receptor 7 signaling pathway	3/812	12/18800	0.0131822	0.0619103	0.0456092	PIK3AP1/HAVCR2/PTPN22	3
BP	GO:0090209	negative regulation of triglyceride metabolic process	3/812	12/18800	0.0131822	0.0619103	0.0456092	FBXW7/APOE/SORL1	3
BP	GO:0140289	protein mono-ADP-ribosylation	3/812	12/18800	0.0131822	0.0619103	0.0456092	PARP12/PARP14/PARP8	3
BP	GO:1901503	ether biosynthetic process	3/812	12/18800	0.0131822	0.0619103	0.0456092	PLA2G4A/ALOX5/LPCAT2	3
BP	GO:0045123	cellular extravasation	8/812	73/18800	0.0132251	0.0620083	0.0456814	ITGA4/RIPOR2/PLCB1/PECAM1/PIK3CD/SIRPA/ITGAL/EXT1	8
BP	GO:0090087	regulation of peptide transport	15/812	183/18800	0.0132275	0.0620083	0.0456814	BLK/CD38/EFNA5/TCF7L2/ICA1/ACSL4/ALOX5/CD74/HLA-DRB1/TRPM2/JAK2/PPARD/HIF1A/GLUL/RAB8B	15
BP	GO:0042886	amide transport	21/812	287/18800	0.0132957	0.06222	0.0458373	BLK/CD38/EFNA5/TCF7L2/ICA1/SLC7A11/ACSL4/SLC15A2/ALOX5/ABCA1/SLC16A10/CD74/HLA-DRB1/TRPM2/PSAP/JAK2/MGST1/PPARD/HIF1A/GLUL/RAB8B	21
BP	GO:0007179	transforming growth factor beta receptor signaling pathway	16/812	200/18800	0.0133118	0.06222	0.0458373	FUT8/CHST11/PTPRK/ID1/COL1A2/COL3A1/ZEB2/DAB2/SPI1/ARRB2/LDLRAD4/SPRED1/SDCBP/PPARG/PTK2/ZEB1	16
BP	GO:0070304	positive regulation of stress-activated protein kinase signaling cascade	12/812	134/18800	0.0133215	0.06222	0.0458373	PLCB1/MID1/TRAF3/PTK2B/CLEC7A/SPI1/LYN/RNF13/SDCBP/STK3/TNIK/RASGRP1	12
BP	GO:2001235	positive regulation of apoptotic signaling pathway	12/812	134/18800	0.0133215	0.06222	0.0458373	PTPRC/FBXW7/S100A9/STK4/WWOX/FBH1/JAK2/CTSC/LCK/STK3/CYLD/NCK2	12
BP	GO:0046486	glycerolipid metabolic process	27/812	396/18800	0.0133351	0.0622262	0.0458419	PLCG2/INPP5D/PLCB1/CPS1/PLA2G4A/OSBPL10/ATM/SLC44A5/PIK3CD/FBXW7/SEL1L/PIP5K1B/PIP4K2A/PLEK/CSF1R/PLA2G7/APOE/INPP4B/LPCAT2/SCARB1/TTC7B/NR1H3/ACSL1/VAC14/GK/ITPKB/SORL1	27
BP	GO:0008202	steroid metabolic process	23/812	323/18800	0.0133666	0.0623162	0.0459082	AKR1C2/AKR1C3/IGF1R/BMP6/CYP24A1/ESR1/AKR1C1/OSBPL3/ABCA1/ABCG1/DAB2/APOE/SPP1/CYP27A1/PRKAG2/SCARB1/PPARD/PBX1/OSBPL1A/LGMN/NPC1/RORA/STAT5B	23
BP	GO:0010522	regulation of calcium ion transport into cytosol	10/812	103/18800	0.013552	0.06271	0.0461983	BCL2/PDE4D/CEMIP/PTK2B/CACNA1C/SLC8A1/P2RX7/PRKD1/LYN/FYN	10
BP	GO:0002363	alpha-beta T cell lineage commitment	4/812	22/18800	0.0135742	0.06271	0.0461983	IRF4/BCL2/TOX/CTSL	4
BP	GO:0006662	glycerol ether metabolic process	4/812	22/18800	0.0135742	0.06271	0.0461983	PLA2G4A/PLA2G7/LPCAT2/NCEH1	4
BP	GO:0006883	cellular sodium ion homeostasis	4/812	22/18800	0.0135742	0.06271	0.0461983	ATP1B1/NEDD4L/SLC8A1/SLC1A3	4
BP	GO:0035235	ionotropic glutamate receptor signaling pathway	4/812	22/18800	0.0135742	0.06271	0.0461983	GRIA4/GRIK2/PTK2B/CPEB4	4
BP	GO:0043369	CD4-positive or CD8-positive, alpha-beta T cell lineage commitment	4/812	22/18800	0.0135742	0.06271	0.0461983	IRF4/BCL2/TOX/CTSL	4
BP	GO:0046885	regulation of hormone biosynthetic process	4/812	22/18800	0.0135742	0.06271	0.0461983	IGF1R/BMP6/DAB2/HIF1A	4
BP	GO:0051000	positive regulation of nitric-oxide synthase activity	4/812	22/18800	0.0135742	0.06271	0.0461983	PTK2B/APOE/SCARB1/HIF1A	4
BP	GO:0061081	positive regulation of myeloid leukocyte cytokine production involved in immune response	4/812	22/18800	0.0135742	0.06271	0.0461983	PLCG2/CD36/CD74/LAPTM5	4
BP	GO:1990806	ligand-gated ion channel signaling pathway	4/812	22/18800	0.0135742	0.06271	0.0461983	GRIA4/GRIK2/PTK2B/CPEB4	4
BP	GO:1903510	mucopolysaccharide metabolic process	9/812	88/18800	0.013626	0.0628921	0.0463324	CHST11/UGDH/CEMIP/CHST15/ST3GAL6/ST3GAL1/SPOCK2/EXT1/CD44	9
BP	GO:0046677	response to antibiotic	6/812	46/18800	0.0136886	0.0630665	0.0464609	MEF2C/PLA2G4A/CIITA/SLC1A3/JAK2/JAK1	6
BP	GO:0070741	response to interleukin-6	6/812	46/18800	0.0136886	0.0630665	0.0464609	YAP1/ST18/ST3GAL6/SPI1/JAK2/JAK1	6
BP	GO:0050890	cognition	22/812	306/18800	0.0138326	0.0636723	0.0469072	MEF2C/PLCB1/TANC1/SLC7A11/BTG2/CBR3/SHANK2/MEIS2/PTCHD1/HLA-DRA/SGK1/TLR2/APOE/PICALM/EGFR/HIF1A/LGMN/INSR/FYN/CAMK4/B2M/ATP8A1	22
BP	GO:0036294	cellular response to decreased oxygen levels	13/812	151/18800	0.0139352	0.0640869	0.0472127	BCL2/PDK1/GNGT1/CPEB4/FOXO3/SLC8A1/CYBB/DDAH1/RBPJ/PPARD/HIF1A/RORA/PPARG	13
BP	GO:0014812	muscle cell migration	10/812	104/18800	0.0144335	0.0663187	0.0488568	MEF2C/BCL2/DOCK5/DOCK4/PRKG1/PLAU/NRP1/GNA13/PPARD/SORL1	10
BP	GO:0006691	leukotriene metabolic process	5/812	34/18800	0.0146062	0.0669307	0.0493077	PLA2G4A/PTGR1/SYK/ALOX5/TLR2	5
BP	GO:0070232	regulation of T cell apoptotic process	5/812	34/18800	0.0146062	0.0669307	0.0493077	DOCK8/ST3GAL1/HIF1A/PRKCQ/IL7R	5
BP	GO:0090313	regulation of protein targeting to membrane	5/812	34/18800	0.0146062	0.0669307	0.0493077	CEMIP/ITGAM/ITGB2/FYN/ANK3	5
BP	GO:0045444	fat cell differentiation	18/812	237/18800	0.0148096	0.0678017	0.0499493	CTBP2/PLCB1/YAP1/TCF7L2/WNT5B/CEBPD/ZFPM2/STK4/XBP1/ALOX5/CMKLR1/PPARD/PIAS1/RORA/PPARG/TRIO/STK3/FOXO1	18
CC	GO:0030139	endocytic vesicle	50/833	342/19594	1.89638e-14	9.9939e-12	7.56554e-12	RIN2/CD36/WNT5B/GRIA4/LPAR1/SFTPB/SYK/CEMIP/MSR1/SLC11A1/ABCA1/HLA-DRA/RAB31/CD74/HLA-DRB1/RAB20/TLR2/CD163/HLA-DPB1/HLA-DPA1/HLA-DQB1/CYBB/HLA-DQA1/STAB1/CD4/ARRB2/NCF2/APOE/MYO6/TFRC/CTSL/COLEC12/PICALM/SYT1/EGFR/SCARB1/GSN/LYN/CTSS/STX7/RALA/MYO1E/IL7R/B2M/HLA-B/SH3KBP1/HLA-A/HLA-C/HLA-E/RAB8B	50
CC	GO:0030667	secretory granule membrane	46/833	312/19594	1.57671e-13	4.15463e-11	3.14512e-11	CD38/IRAG2/PTPRC/CD53/NCKAP1L/PECAM1/CD36/ICA1/ITPR2/ATP11A/ITPR1/ITGAX/SLC11A1/ATP8B4/PTPRJ/RAB31/TRPM2/IQGAP2/TLR2/PLAUR/PLAU/CYBB/FCGR2A/ITGAM/SIRPA/LAIR1/TYROBP/PSAP/TNFRSF1B/SLC2A3/ITGB2/KCNAB2/MANBA/MGST1/SYT1/CD58/TSPAN14/LHFPL2/ITGAL/STK10/HLA-B/HLA-C/RAP1A/CD44/PHACTR2/ATP8A1	46
CC	GO:0009898	cytoplasmic side of plasma membrane	32/833	169/19594	9.12224e-13	1.60247e-10	1.2131e-10	GNG7/BLK/PTPRC/GNGT1/FARP1/GNAQ/ERRFI1/SYK/TRAF3/PTK2B/ATP2B1/RGS1/HCK/FGR/GNB4/TIAM1/KCNAB2/SAMD12/LITAF/GNA14/CYTH1/LYN/GNA13/FYN/CD2/LCK/GNG2/PTK2/SLA/RASA3/PTPN22/CYLD	32
CC	GO:0098562	cytoplasmic side of membrane	34/833	193/19594	1.52578e-12	2.01021e-10	1.52176e-10	GNG7/BLK/PTPRC/GNGT1/FARP1/GNAQ/ERRFI1/SYK/TRAF3/PTK2B/PTPN1/ATP2B1/RGS1/HCK/FGR/GNB4/TIAM1/KCNAB2/SAMD12/LITAF/LRRK2/GNA14/CYTH1/LYN/GNA13/FYN/CD2/LCK/GNG2/PTK2/SLA/RASA3/PTPN22/CYLD	34
CC	GO:0031234	extrinsic component of cytoplasmic side of plasma membrane	24/833	99/19594	2.57166e-12	2.71052e-10	2.05191e-10	GNG7/BLK/GNGT1/FARP1/GNAQ/ERRFI1/SYK/PTK2B/RGS1/HCK/FGR/GNB4/TIAM1/KCNAB2/GNA14/CYTH1/LYN/GNA13/FYN/LCK/GNG2/PTK2/SLA/CYLD	24
CC	GO:0042611	MHC protein complex	13/833	25/19594	4.37682e-12	3.84431e-10	2.9102e-10	HLA-DRA/CD74/HLA-DRB1/HLA-DPB1/HLA-DPA1/HLA-DQB1/HLA-DMB/HLA-DQA1/B2M/HLA-B/HLA-A/HLA-C/HLA-E	13
CC	GO:0030666	endocytic vesicle membrane	33/833	194/19594	8.80088e-12	6.62581e-10	5.01584e-10	CD36/WNT5B/GRIA4/MSR1/SLC11A1/HLA-DRA/RAB31/CD74/HLA-DRB1/RAB20/TLR2/CD163/HLA-DPB1/HLA-DPA1/HLA-DQB1/CYBB/HLA-DQA1/STAB1/CD4/APOE/TFRC/COLEC12/SYT1/EGFR/SCARB1/LYN/IL7R/B2M/HLA-B/HLA-A/HLA-C/HLA-E/RAB8B	33
CC	GO:0001772	immunological synapse	15/833	44/19594	1.71506e-10	1.1298e-08	8.55273e-09	RHOH/CD53/ATP2B1/CARD11/HLA-DRA/PTPRJ/HLA-DRB1/HAVCR2/VAV3/ALCAM/STX7/SKAP1/PRKCQ/CD6/LCK	15
CC	GO:0005938	cell cortex	40/833	310/19594	3.96973e-10	2.32449e-08	1.75968e-08	PRKCB/RHOH/SEPTIN6/CYTIP/CTBP2/PARD3/PARD3B/DENND2B/SPIRE1/RHOBTB3/FNBP1L/UNC13B/SPINK5/FNBP1/ITPR2/NEDD9/MICAL3/PTK2B/DST/MYO1D/EPB41/CALD1/CTSZ/MYO9B/COTL1/EPB41L2/MYO6/PPP1R9A/PRKD1/CORO1C/GSN/RAI14/MYO1E/PTK2/ARHGAP32/ASPH/TNFAIP2/UTRN/ADD3/STIM1	40
CC	GO:0045121	membrane raft	41/833	326/19594	5.25923e-10	2.76637e-08	2.09419e-08	MS4A1/INPP5D/PTPRC/EFNA5/TFPI/ATP1B1/IGF1R/PECAM1/CD36/PTK2B/ATP2B1/CARD11/KCNMA1/ABCA1/LCP2/TLR2/HCK/ITGAM/CD4/SPRED1/TNFRSF1B/ITGB2/LRRK2/JAK2/CTSD/CORO1C/EGFR/SCARB1/LYN/SDCBP/INSR/NPC1/FYN/SKAP1/CD2/LCK/MYOF/PAG1/RFTN1/CBLB/STIM1	41
CC	GO:0098857	membrane microdomain	41/833	327/19594	5.7742e-10	2.76637e-08	2.09419e-08	MS4A1/INPP5D/PTPRC/EFNA5/TFPI/ATP1B1/IGF1R/PECAM1/CD36/PTK2B/ATP2B1/CARD11/KCNMA1/ABCA1/LCP2/TLR2/HCK/ITGAM/CD4/SPRED1/TNFRSF1B/ITGB2/LRRK2/JAK2/CTSD/CORO1C/EGFR/SCARB1/LYN/SDCBP/INSR/NPC1/FYN/SKAP1/CD2/LCK/MYOF/PAG1/RFTN1/CBLB/STIM1	41
CC	GO:0035579	specific granule membrane	20/833	91/19594	1.11651e-09	4.90334e-08	3.71191e-08	CD53/CD36/ATP11A/ATP8B4/PTPRJ/TRPM2/PLAUR/PLAU/CYBB/ITGAM/LAIR1/TNFRSF1B/SLC2A3/ITGB2/KCNAB2/TSPAN14/ITGAL/STK10/RAP1A/ATP8A1	20
CC	GO:0031252	cell leading edge	46/833	416/19594	3.228e-09	1.23434e-07	9.34414e-08	PLCG2/DOCK8/PTPRM/PSD3/CDC42BPA/SAMSN1/RIPOR2/PTPRK/SHTN1/SORBS2/APBB2/NEDD9/PTK2B/PALLD/APBB1IP/DST/MYO1D/ATP2B1/FRMD4B/CCDC88A/ARHGAP18/PTPRJ/MYO5A/IQGAP2/EPB41L3/PLEK/FGR/SYNE2/ENAH/NCKAP1/MYO6/ABLIM1/ATP6V1B2/ARHGAP31/CORO1C/EGFR/GSN/INSR/FGD6/FGD4/FGD3/EVL/LCP1/AAK1/WIPF1/CD44	46
CC	GO:0019897	extrinsic component of plasma membrane	27/833	170/19594	3.27908e-09	1.23434e-07	9.34414e-08	GNG7/BLK/GNGT1/FARP1/GNAQ/ERRFI1/SYK/SYTL3/PTK2B/RGS1/HCK/FGR/GNB4/TIAM1/KCNAB2/PICALM/GNA14/CYTH1/LYN/GNA13/FYN/LCK/GNG2/PTK2/SLA/AAK1/CYLD	27
CC	GO:0042581	specific granule	26/833	160/19594	3.89236e-09	1.33566e-07	1.01111e-07	DOCK2/CD53/CD36/ATP11A/LCN2/ATP8B4/PTPRJ/TRPM2/PLAUR/CTSZ/PLAU/LYZ/CYBB/ITGAM/LAIR1/TNFRSF1B/SLC2A3/ITGB2/KCNAB2/CTSD/TSPAN14/ITGAL/B2M/STK10/RAP1A/ATP8A1	26
CC	GO:0005925	focal adhesion	46/833	419/19594	4.05513e-09	1.33566e-07	1.01111e-07	ITGA4/PTPRC/SVIL/SORBS2/PPFIBP1/ARHGAP26/NEDD9/PTK2B/PALLD/APBB1IP/DST/ITGA6/PLAUR/HCK/PLAU/DAB2/PARVG/ITGB2/NRP1/ALCAM/TNS3/SYNE2/EPB41L2/ENAH/NCKAP1/ARHGAP22/JAK2/ARHGAP31/TNFSF13B/CORO1C/EGFR/GSN/GNA13/RALA/SDCBP/LIMS1/PTK2/SLA/ARHGAP24/B2M/SH3KBP1/EVL/LCP1/CASK/JAK1/CD44	46
CC	GO:0015629	actin cytoskeleton	51/833	499/19594	6.67056e-09	2.06787e-07	1.56541e-07	PRKCB/RCSD1/CDC42BPA/SVIL/OPHN1/FILIP1/SORBS2/CLIC4/DAPK1/LIMCH1/PALLD/MYO1D/STK17B/KNTC1/CALD1/FYB1/FMN1/MYO1F/MYO5A/IQGAP2/HCK/GAS2L3/GAS7/FGR/AXL/PARVG/MYO9B/COTL1/EPB41L2/FKBP15/NCKAP1/PAWR/MYO6/ABLIM1/PPP1R9A/CORO1C/ASAP1/GSN/SPECC1/MYO1E/NEBL/SIPA1L1/FYN/PTK2/ARHGAP32/SH3PXD2B/UTRN/KAT2B/LCP1/CASK/WIPF1	51
CC	GO:0042613	MHC class II protein complex	9/833	17/19594	7.77146e-09	2.19507e-07	1.6617e-07	HLA-DRA/CD74/HLA-DRB1/HLA-DPB1/HLA-DPA1/HLA-DQB1/HLA-DMB/HLA-DQA1/B2M	9
CC	GO:0030055	cell-substrate junction	46/833	428/19594	7.91392e-09	2.19507e-07	1.6617e-07	ITGA4/PTPRC/SVIL/SORBS2/PPFIBP1/ARHGAP26/NEDD9/PTK2B/PALLD/APBB1IP/DST/ITGA6/PLAUR/HCK/PLAU/DAB2/PARVG/ITGB2/NRP1/ALCAM/TNS3/SYNE2/EPB41L2/ENAH/NCKAP1/ARHGAP22/JAK2/ARHGAP31/TNFSF13B/CORO1C/EGFR/GSN/GNA13/RALA/SDCBP/LIMS1/PTK2/SLA/ARHGAP24/B2M/SH3KBP1/EVL/LCP1/CASK/JAK1/CD44	46
CC	GO:0071556	integral component of lumenal side of endoplasmic reticulum membrane	11/833	29/19594	1.31559e-08	3.3015e-07	2.49929e-07	HLA-DRA/CD74/HLA-DRB1/HLA-DPB1/HLA-DPA1/HLA-DQB1/HLA-DQA1/HLA-B/HLA-A/HLA-C/HLA-E	11
CC	GO:0098553	lumenal side of endoplasmic reticulum membrane	11/833	29/19594	1.31559e-08	3.3015e-07	2.49929e-07	HLA-DRA/CD74/HLA-DRB1/HLA-DPB1/HLA-DPA1/HLA-DQB1/HLA-DQA1/HLA-B/HLA-A/HLA-C/HLA-E	11
CC	GO:0045334	clathrin-coated endocytic vesicle	18/833	91/19594	4.35144e-08	1.04237e-06	7.8909e-07	SFTPB/CEMIP/HLA-DRA/CD74/HLA-DRB1/HLA-DPB1/HLA-DPA1/HLA-DQB1/HLA-DQA1/CD4/APOE/MYO6/TFRC/PICALM/SYT1/EGFR/MYO1E/IL7R	18
CC	GO:0044853	plasma membrane raft	20/833	113/19594	5.59965e-08	1.28305e-06	9.7129e-07	MS4A1/EFNA5/TFPI/ATP1B1/IGF1R/CD36/KCNMA1/LCP2/HCK/ITGAM/SPRED1/ITGB2/LRRK2/JAK2/CORO1C/SCARB1/INSR/SKAP1/MYOF/STIM1	20
CC	GO:0098576	lumenal side of membrane	11/833	35/19594	1.25527e-07	2.75636e-06	2.08661e-06	HLA-DRA/CD74/HLA-DRB1/HLA-DPB1/HLA-DPA1/HLA-DQB1/HLA-DQA1/HLA-B/HLA-A/HLA-C/HLA-E	11
CC	GO:0070821	tertiary granule membrane	15/833	73/19594	3.42755e-07	7.22528e-06	5.46965e-06	CD53/ATP11A/ITGAX/SLC11A1/ATP8B4/TRPM2/PLAU/CYBB/ITGAM/SIRPA/LAIR1/SLC2A3/ITGB2/KCNAB2/TSPAN14	15
CC	GO:0030662	coated vesicle membrane	24/833	176/19594	4.61705e-07	9.35841e-06	7.08446e-06	CEMIP/SEC24A/HLA-DRA/CD74/HLA-DRB1/HLA-DPB1/HLA-DPA1/DAB2/HLA-DQB1/HLA-DQA1/CD4/APOE/MYO6/TFRC/SYT1/EGFR/DENND1A/NCALD/IL7R/B2M/HLA-B/HLA-A/HLA-C/HLA-E	24
CC	GO:0030135	coated vesicle	32/833	290/19594	8.44533e-07	1.6484e-05	1.24787e-05	FCHO2/SFTPB/CEMIP/SEC24A/HLA-DRA/CD74/HLA-DRB1/HLA-DPB1/CTSZ/HLA-DPA1/DAB2/HLA-DQB1/HLA-DQA1/CD4/APOE/MYO6/TFRC/PICALM/CTSC/SYT1/EGFR/DENND1A/MYO1E/NCALD/IL7R/B2M/HLA-B/HLA-A/HLA-C/AAK1/HLA-E/RAB8B	32
CC	GO:0030665	clathrin-coated vesicle membrane	18/833	111/19594	9.86281e-07	1.85632e-05	1.40526e-05	CEMIP/HLA-DRA/CD74/HLA-DRB1/HLA-DPB1/HLA-DPA1/DAB2/HLA-DQB1/HLA-DQA1/CD4/APOE/MYO6/TFRC/SYT1/EGFR/DENND1A/NCALD/IL7R	18
CC	GO:0005911	cell-cell junction	45/833	497/19594	1.6076e-06	2.85411e-05	2.16061e-05	PTPRM/MAGI1/CDC42BPA/CD53/EFNA5/CLDN10/ATP1B1/PARD3/PARD3B/PTPRK/PECAM1/VAV1/PLEKHA7/CLIC4/GRB2/GAB1/SLC8A1/FRMD4A/FRMD4B/PTPRJ/FMN1/LCP2/EPB41L3/P2RX7/PATJ/TIAM1/GRHL2/CYTH1/PRKD1/KAZN/MAGI3/AHI1/LYN/SDCBP/LIMS1/MYO1E/THEMIS/SKAP1/CD2/ITK/ARHGAP24/SH3KBP1/CASK/ADD3/ANK3	45
CC	GO:0012507	ER to Golgi transport vesicle membrane	13/833	62/19594	1.62473e-06	2.85411e-05	2.16061e-05	SEC24A/HLA-DRA/CD74/HLA-DRB1/HLA-DPB1/HLA-DPA1/HLA-DQB1/HLA-DQA1/B2M/HLA-B/HLA-A/HLA-C/HLA-E	13
CC	GO:0019898	extrinsic component of membrane	33/833	314/19594	1.70506e-06	2.85887e-05	2.16421e-05	GNG7/BLK/GNGT1/WDFY3/FARP1/GNAQ/ERRFI1/PIK3CD/SYK/SYTL3/PTK2B/PLAUR/RGS1/HCK/PIK3R5/FGR/GNB4/TIAM1/KCNAB2/PICALM/GNA14/CYTH1/LYN/GNA13/VAC14/FYN/LCK/GNG2/PTK2/TRIO/SLA/AAK1/CYLD	33
CC	GO:0005769	early endosome	38/833	389/19594	1.73594e-06	2.85887e-05	2.16421e-05	WDFY4/CYTIP/RABGAP1L/TMEM163/APBB2/ATP11A/MYO1D/RAPGEF1/PTPN1/GPNMB/HLA-DRA/RAB31/MYO5A/HAVCR2/CD4/LDLRAD4/APOE/NRP1/FKBP15/LITAF/TFRC/SAMD9L/PICALM/VPS8/EGFR/RASGEF1B/STX7/VAC14/B2M/HLA-B/MARCHF1/HLA-A/ZFYVE28/RFTN1/HLA-C/RAP1A/HLA-E/SORL1	38
CC	GO:0070820	tertiary granule	22/833	164/19594	1.82131e-06	2.90857e-05	2.20183e-05	CD53/NCKAP1L/ATP11A/ITGAX/SLC11A1/ATP8B4/TRPM2/PLAU/LYZ/CYBB/ITGAM/SIRPA/LAIR1/SLC2A3/ITGB2/KCNAB2/CTSD/CTSS/STX7/CD58/TSPAN14/B2M	22
CC	GO:0098858	actin-based cell projection	26/833	217/19594	1.93939e-06	3.00605e-05	2.27563e-05	FCHSD2/RIPOR2/FARP1/SHTN1/CLIC4/OSBPL3/DOCK4/MAP2/MYO1D/WWOX/MYO1F/MYO5A/IQGAP2/SYNE2/ENAH/MYO6/LRRK2/ATP6V1B2/PPP1R9A/SLC4A7/MYO1E/FGD4/CDC14A/UTRN/LCP1/CD44	26
CC	GO:0030658	transport vesicle membrane	25/833	205/19594	2.20272e-06	3.30587e-05	2.50259e-05	ICA1/TMEM163/UNC13B/ATP2B1/ITPR1/SEC24A/DMXL2/HLA-DRA/MCTP1/CD74/HLA-DRB1/HLA-DPB1/HLA-DPA1/HLA-DQB1/HLA-DQA1/MCTP2/LRRK2/SYT1/NCALD/B2M/HLA-B/HLA-A/HLA-C/HLA-E/SORL1	25
CC	GO:0030136	clathrin-coated vesicle	24/833	192/19594	2.25828e-06	3.30587e-05	2.50259e-05	FCHO2/SFTPB/CEMIP/HLA-DRA/CD74/HLA-DRB1/HLA-DPB1/HLA-DPA1/DAB2/HLA-DQB1/HLA-DQA1/CD4/APOE/MYO6/TFRC/PICALM/SYT1/EGFR/DENND1A/MYO1E/NCALD/IL7R/AAK1/RAB8B	24
CC	GO:0030027	lamellipodium	24/833	202/19594	5.52054e-06	7.86304e-05	5.95244e-05	DOCK8/PTPRM/CDC42BPA/SHTN1/SORBS2/APBB2/NEDD9/PTK2B/PALLD/APBB1IP/CCDC88A/IQGAP2/SYNE2/ENAH/NCKAP1/ABLIM1/ARHGAP31/CORO1C/GSN/FGD6/FGD4/FGD3/EVL/CD44	24
CC	GO:0005802	trans-Golgi network	28/833	260/19594	6.45931e-06	8.8481e-05	6.69815e-05	RAB30/RHOBTB3/ATP11A/BICD1/USP6NL/ATP8B4/HLA-DRA/RAB31/CD74/HLA-DRB1/MS4A6A/HLA-DPB1/HLA-DPA1/HLA-DQB1/HLA-DQA1/MS4A7/TGFBI/GSAP/ST3GAL1/LRRK2/PRKD1/GRN/ATP2C1/SLC9A7/KIF13A/MARCHF1/ATP8A1/SORL1	28
CC	GO:0030176	integral component of endoplasmic reticulum membrane	21/833	164/19594	6.54793e-06	8.8481e-05	6.69815e-05	TRAM2/EIF2AK3/EDEM1/RHBDD1/RTN1/HLA-DRA/CD74/HLA-DRB1/HLA-DPB1/HLA-DPA1/HLA-DQB1/HLA-DQA1/ACER3/B2M/HLA-B/EXT1/HLA-A/HLA-C/HLA-E/SARAF/STIM1	21
CC	GO:0005901	caveola	14/833	82/19594	8.43229e-06	0.000111095	8.4101e-05	EFNA5/TFPI/ATP1B1/IGF1R/CD36/KCNMA1/HCK/SPRED1/LRRK2/JAK2/CORO1C/SCARB1/INSR/MYOF	14
CC	GO:0098791	Golgi apparatus subcompartment	36/833	385/19594	8.67615e-06	0.00011152	8.44227e-05	ST6GAL1/FUT8/RAB30/RHOBTB3/ATP11A/BICD1/ZDHHC14/USP6NL/ATP8B4/HLA-DRA/RAB31/CD74/HLA-DRB1/MS4A6A/HLA-DPB1/HLA-DPA1/HLA-DQB1/HLA-DQA1/MS4A7/TGFBI/MGAT4A/GSAP/ST3GAL1/LRRK2/LPCAT2/PRKD1/B4GALNT3/GRN/ATP2C1/SLC9A7/GOLGA8A/KIF13A/MARCHF1/HLA-A/ATP8A1/SORL1	36
CC	GO:0005774	vacuolar membrane	40/833	449/19594	8.93564e-06	0.000112121	8.48774e-05	IRAG2/VMP1/WDFY3/GNAQ/ATP11A/HLA-DRA/CD74/HLA-DRB1/TRPM2/HLA-DPB1/HLA-DPA1/DAB2/HLA-DQB1/HLA-DMB/HLA-DQA1/LAPTM5/SLC36A1/GNB4/PSAP/MFSD1/LITAF/MYO6/ATP6V1B2/GPR137B/MANBA/PRKD1/CTSD/MGST1/SCARB1/LYN/SBF2/GRN/STX7/RNF13/VAC14/FNIP2/NPC1/TRAF3IP3/MARCHF1/ATP8A1	40
CC	GO:0030669	clathrin-coated endocytic vesicle membrane	13/833	72/19594	9.36472e-06	0.000114302	8.65281e-05	HLA-DRA/CD74/HLA-DRB1/HLA-DPB1/HLA-DPA1/HLA-DQB1/HLA-DQA1/CD4/APOE/TFRC/SYT1/EGFR/IL7R	13
CC	GO:0030134	COPII-coated ER to Golgi transport vesicle	15/833	94/19594	9.5432e-06	0.000114302	8.65281e-05	SEC24A/HLA-DRA/CD74/HLA-DRB1/HLA-DPB1/CTSZ/HLA-DPA1/HLA-DQB1/HLA-DQA1/CTSC/B2M/HLA-B/HLA-A/HLA-C/HLA-E	15
CC	GO:0031227	intrinsic component of endoplasmic reticulum membrane	21/833	172/19594	1.37922e-05	0.000161522	0.000122275	TRAM2/EIF2AK3/EDEM1/RHBDD1/RTN1/HLA-DRA/CD74/HLA-DRB1/HLA-DPB1/HLA-DPA1/HLA-DQB1/HLA-DQA1/ACER3/B2M/HLA-B/EXT1/HLA-A/HLA-C/HLA-E/SARAF/STIM1	21
CC	GO:0005884	actin filament	16/833	113/19594	2.304e-05	0.000263958	0.00019982	RCSD1/PALLD/FMN1/MYO5A/HCK/GAS2L3/GAS7/MYO9B/COTL1/NCKAP1/PAWR/MYO6/SPECC1/FYN/LCP1/WIPF1	16
CC	GO:0005770	late endosome	28/833	283/19594	3.11522e-05	0.000349303	0.000264428	NEDD4L/SFTPB/SLC11A1/HLA-DRA/CD74/HLA-DRB1/MYO5A/HLA-DMB/PSAP/SLC9A9/LITAF/LRRK2/CTSL/EGFR/GRN/CTSS/RASGEF1B/STX7/RNF13/VAC14/OSBPL1A/LGMN/INSR/NPC1/SQSTM1/MARCHF1/RAP1A/SORL1	28
CC	GO:0043197	dendritic spine	20/833	172/19594	4.46097e-05	0.000489778	0.000370769	TANC2/DOCK10/OPHN1/FARP1/GRIA4/SHANK2/PDE4B/PTK2B/CPEB4/ATP2B1/SLC8A1/ABR/ZNF804A/ARRB2/PPP1R9A/ASAP1/SIPA1L1/PTK2/SLA/ARHGAP32	20
CC	GO:0044309	neuron spine	20/833	173/19594	4.84695e-05	0.000521295	0.000394628	TANC2/DOCK10/OPHN1/FARP1/GRIA4/SHANK2/PDE4B/PTK2B/CPEB4/ATP2B1/SLC8A1/ABR/ZNF804A/ARRB2/PPP1R9A/ASAP1/SIPA1L1/PTK2/SLA/ARHGAP32	20
CC	GO:0005765	lysosomal membrane	35/833	404/19594	5.68557e-05	0.000587509	0.000444754	IRAG2/GNAQ/ATP11A/HLA-DRA/CD74/HLA-DRB1/TRPM2/HLA-DPB1/HLA-DPA1/DAB2/HLA-DQB1/HLA-DMB/HLA-DQA1/LAPTM5/SLC36A1/GNB4/PSAP/MFSD1/LITAF/MYO6/ATP6V1B2/GPR137B/MANBA/CTSD/MGST1/SCARB1/LYN/GRN/STX7/RNF13/FNIP2/NPC1/TRAF3IP3/MARCHF1/ATP8A1	35
CC	GO:0098852	lytic vacuole membrane	35/833	404/19594	5.68557e-05	0.000587509	0.000444754	IRAG2/GNAQ/ATP11A/HLA-DRA/CD74/HLA-DRB1/TRPM2/HLA-DPB1/HLA-DPA1/DAB2/HLA-DQB1/HLA-DMB/HLA-DQA1/LAPTM5/SLC36A1/GNB4/PSAP/MFSD1/LITAF/MYO6/ATP6V1B2/GPR137B/MANBA/CTSD/MGST1/SCARB1/LYN/GRN/STX7/RNF13/FNIP2/NPC1/TRAF3IP3/MARCHF1/ATP8A1	35
CC	GO:0009897	external side of plasma membrane	38/833	455/19594	6.11255e-05	0.000619483	0.000468959	IGLL5/MS4A1/SLAMF7/ITGA4/PTPRC/EFNA5/CD36/F3/ITGA6/MSR1/CTSB/ITGAX/ABCA1/CD74/HLA-DRB1/CSF2RA/CD86/ABCG1/CD163/CD83/CLEC7A/P2RX7/ITGAM/CD4/CD84/ITGB2/ALCAM/TFRC/INSR/CD2/ITGAL/IL7R/CD6/B2M/CLEC2D/SLC38A1/HLA-E/BTN3A1	38
CC	GO:0098636	protein complex involved in cell adhesion	9/833	43/19594	6.66074e-05	0.000654399	0.00049539	ITGA4/ITGA6/ITGAX/PLAUR/PLAU/ITGAM/ITGB2/LYN/ITGAL	9
CC	GO:0001726	ruffle	20/833	177/19594	6.70542e-05	0.000654399	0.00049539	PLCG2/PSD3/SAMSN1/PALLD/FRMD4B/ARHGAP18/PTPRJ/MYO5A/PLEK/FGR/NCKAP1/MYO6/ATP6V1B2/CORO1C/EGFR/FGD6/FGD4/FGD3/LCP1/WIPF1	20
CC	GO:0045335	phagocytic vesicle	17/833	138/19594	7.94406e-05	0.000761185	0.000576229	CD36/SYK/SLC11A1/ABCA1/RAB31/RAB20/TLR2/CYBB/NCF2/GSN/CTSS/B2M/HLA-B/HLA-A/HLA-C/HLA-E/RAB8B	17
CC	GO:0030133	transport vesicle	34/833	402/19594	0.000115292	0.00108498	0.000821348	SEPTIN6/SSPN/ICA1/TMEM163/UNC13B/PDE4B/SYTL3/ATP2B1/ITPR1/SEC24A/DMXL2/HLA-DRA/MCTP1/CD74/HLA-DRB1/HLA-DPB1/HCK/HLA-DPA1/HLA-DQB1/HLA-DQA1/LAPTM5/MCTP2/LRRK2/PICALM/SYT1/STX7/NCALD/B2M/HLA-B/HLA-A/HLA-C/HLA-E/RAB8B/SORL1	34
CC	GO:0030175	filopodium	14/833	105/19594	0.000142608	0.0013185	0.000998126	RIPOR2/FARP1/SHTN1/OSBPL3/MAP2/MYO5A/IQGAP2/SYNE2/ENAH/MYO6/PPP1R9A/FGD4/UTRN/LCP1	14
CC	GO:0031256	leading edge membrane	19/833	175/19594	0.000171672	0.00155985	0.00118083	PLCG2/DOCK8/PSD3/RIPOR2/PTPRK/MYO1D/ATP2B1/PTPRJ/EPB41L3/PLEK/FGR/SYNE2/NCKAP1/MYO6/CORO1C/EGFR/INSR/LCP1/CD44	19
CC	GO:0031301	integral component of organelle membrane	32/833	382/19594	0.000215468	0.0019246	0.00145695	VOPP1/SPIRE1/TMEM163/TRAM2/EIF2AK3/EDEM1/ATP2B1/RHBDD1/LARGE1/RTN1/HLA-DRA/CD74/HLA-DRB1/HLA-DPB1/HLA-DPA1/P2RX7/HLA-DQB1/HLA-DQA1/ACER3/SYT1/ATP2C1/NPC1/B2M/HLA-B/EXT1/TPST1/HLA-A/HLA-C/MCUB/HLA-E/SARAF/STIM1	32
CC	GO:0044304	main axon	10/833	61/19594	0.00023014	0.0020214	0.00153023	PARD3/KCNQ3/MAP2/MYO1D/DLG2/EPB41L3/TNFRSF1B/KCNAB2/MBP/ANK3	10
CC	GO:0008305	integrin complex	7/833	31/19594	0.000262951	0.00227172	0.00171973	ITGA4/ITGA6/ITGAX/ITGAM/ITGB2/LYN/ITGAL	7
CC	GO:0055037	recycling endosome	20/833	196/19594	0.000270594	0.00230005	0.00174118	FCHSD2/DENND2B/DYNC1I1/ATP11A/MCTP1/MYO5A/ABCG1/SLC9A9/TFRC/STX7/SLC9A7/ACAP1/B2M/TNIK/HLA-B/HLA-A/HLA-C/HLA-E/RAB8B/SORL1	20
CC	GO:0032588	trans-Golgi network membrane	13/833	100/19594	0.000314512	0.00263092	0.00199165	RHOBTB3/USP6NL/HLA-DRA/RAB31/CD74/HLA-DRB1/HLA-DPB1/HLA-DPA1/HLA-DQB1/HLA-DQA1/ST3GAL1/KIF13A/MARCHF1	13
CC	GO:0030670	phagocytic vesicle membrane	11/833	77/19594	0.000394823	0.00325112	0.00246115	SLC11A1/RAB31/RAB20/TLR2/CYBB/B2M/HLA-B/HLA-A/HLA-C/HLA-E/RAB8B	11
CC	GO:0005834	heterotrimeric G-protein complex	7/833	34/19594	0.000481419	0.00390319	0.00295478	GNG7/GNGT1/GNAQ/GNB4/GNA14/GNA13/GNG2	7
CC	GO:0150034	distal axon	24/833	270/19594	0.000553771	0.00429727	0.0032531	DCC/PRKCB/SEPTIN6/ITGA4/OPHN1/SHTN1/TANC1/UNC13B/SHANK2/APBB2/GRIK2/PTK2B/MAP2/PALLD/CPEB4/SETX/SLC8A1/ZNF804A/MYO5A/FKBP15/LRRK2/GLUL/AAK1/NIN	24
CC	GO:0032045	guanyl-nucleotide exchange factor complex	5/833	17/19594	0.000553797	0.00429727	0.0032531	RASGRP3/DOCK1/ELMO1/PDE3B/RAP1A	5
CC	GO:0120103	centriolar subdistal appendage	4/833	10/19594	0.000554486	0.00429727	0.0032531	CEP128/CNTRL/CEP170/NIN	4
CC	GO:0031904	endosome lumen	7/833	35/19594	0.00057994	0.0044294	0.00335312	SFTPB/CTSB/CTSL/JAK2/CTSS/LGMN/B2M	7
CC	GO:1905360	GTPase complex	7/833	36/19594	0.000693823	0.0052235	0.00395427	GNG7/GNGT1/GNAQ/GNB4/GNA14/GNA13/GNG2	7
CC	GO:0005905	clathrin-coated pit	10/833	70/19594	0.000717849	0.00532826	0.00403358	FCHSD2/FCHO2/FNBP1/CEMIP/DAB2/ARRB2/MYO6/TFRC/PICALM/AAK1	10
CC	GO:0031300	intrinsic component of organelle membrane	32/833	412/19594	0.000799625	0.00585281	0.00443067	VOPP1/SPIRE1/TMEM163/TRAM2/EIF2AK3/EDEM1/ATP2B1/RHBDD1/LARGE1/RTN1/HLA-DRA/CD74/HLA-DRB1/HLA-DPB1/HLA-DPA1/P2RX7/HLA-DQB1/HLA-DQA1/ACER3/SYT1/ATP2C1/NPC1/B2M/HLA-B/EXT1/TPST1/HLA-A/HLA-C/MCUB/HLA-E/SARAF/STIM1	32
CC	GO:0101002	ficolin-1-rich granule	18/833	185/19594	0.000940816	0.00679192	0.00514159	NCKAP1L/CTSB/ITGAX/ALOX5/SLC11A1/TRPM2/CTSZ/SIRPA/ATG7/COTL1/SLC2A3/ITGB2/AMPD3/CTSD/GSN/ARSB/CTSS/CD58	18
CC	GO:0031901	early endosome membrane	17/833	172/19594	0.0010831	0.00771341	0.00583917	TMEM163/GPNMB/HLA-DRA/RAB31/LDLRAD4/LITAF/EGFR/STX7/VAC14/B2M/HLA-B/MARCHF1/HLA-A/ZFYVE28/HLA-C/HLA-E/SORL1	17
CC	GO:0002102	podosome	6/833	29/19594	0.00118951	0.00835829	0.00632736	SVIL/PALLD/ASAP1/GSN/SH3PXD2B/LCP1	6
CC	GO:0016528	sarcoplasm	10/833	78/19594	0.00167923	0.0116441	0.00881479	MEF2C/ATP2A3/ITPR2/RASD1/ITPR1/SYNE2/GSN/ASPH/ANK3/STIM1	10
CC	GO:0009925	basal plasma membrane	21/833	251/19594	0.00251207	0.0170998	0.0129448	CD38/ABCC3/ATP1B1/MAP7/DST/MYO1D/EPB41/DLG2/ATP2B1/SLC1A3/SLC16A10/SLC7A7/ARRB2/SLC2A9/TFRC/EGFR/SLC4A7/SLC38A1/CASK/CD44/ANK3	21
CC	GO:0098978	glutamatergic synapse	25/833	319/19594	0.0025309	0.0170998	0.0129448	CTBP2/PLCB1/OPHN1/FARP1/TANC1/SHANK2/GRIK2/PPP3CC/PTK2B/DLGAP1/ATP2B1/ABR/SRGN/NRP2/CADPS2/APOE/NRP1/LRRK2/ARHGAP22/JAK2/SYT1/LYN/CAMK4/TNIK/RAP1A	25
CC	GO:0001650	fibrillar center	14/833	140/19594	0.00258535	0.0172466	0.013056	PAX5/NFIB/SP140/TAF4B/DAB2/RAI14/SAMD4A/SPECC1/CAMK4/ARHGAP32/FHIT/AKNA/JAZF1/TRERF1	14
CC	GO:0005912	adherens junction	16/833	172/19594	0.00278797	0.0182602	0.0138232	PTPRM/MAGI1/EFNA5/PARD3/PARD3B/PTPRK/PLEKHA7/FRMD4A/FRMD4B/FMN1/CYTH1/AHI1/LYN/SDCBP/MYO1E/ARHGAP24	16
CC	GO:0043025	neuronal cell body	34/833	482/19594	0.00280659	0.0182602	0.0138232	KCNN3/ITGA4/IGF1R/WDFY3/SHTN1/TANC1/SORBS2/GRIA4/SHANK2/GRIK2/PTK2B/MAP2/XRN1/MYO1D/CACNA1C/DLG2/ATP2B1/SLC8A1/SLC1A3/ZNF804A/TRPM2/P2RX7/CYBB/TNFRSF1B/APOE/SLC2A3/ALCAM/LRRK2/PICALM/INSR/GLUL/SLC38A1/MBP/SORL1	34
CC	GO:0030426	growth cone	15/833	161/19594	0.00366699	0.0235671	0.0178407	DCC/ITGA4/SHTN1/SHANK2/APBB2/PTK2B/MAP2/PALLD/CPEB4/SETX/ZNF804A/MYO5A/FKBP15/LRRK2/NIN	15
CC	GO:0016323	basolateral plasma membrane	19/833	226/19594	0.0037293	0.0236788	0.0179252	CD38/ABCC3/ATP1B1/MAP7/MYO1D/EPB41/DLG2/ATP2B1/SLC16A10/SLC7A7/ARRB2/SLC2A9/TFRC/EGFR/SLC4A7/SLC38A1/CASK/CD44/ANK3	19
CC	GO:0098802	plasma membrane signaling receptor complex	24/833	313/19594	0.00402172	0.0250794	0.0189855	ITGA4/IGF1R/GRIA4/GRIK2/SYK/TRAF3/PTK2B/APBB1IP/ITGA6/ITGAX/CSF2RA/TLR2/ITGAM/CD4/ITGB2/TFRC/JAK2/LYN/SDCBP/INSR/CD247/SKAP1/ITGAL/B2M	24
CC	GO:0016234	inclusion body	9/833	74/19594	0.00404507	0.0250794	0.0189855	SFMBT2/WDFY3/HERPUD1/EDEM1/FGR/LRRK2/PICALM/PRKCQ/SQSTM1	9
CC	GO:0101003	ficolin-1-rich granule membrane	8/833	61/19594	0.00413468	0.0253369	0.0191805	NCKAP1L/ITGAX/SLC11A1/TRPM2/SIRPA/SLC2A3/ITGB2/CD58	8
CC	GO:0005902	microvillus	10/833	90/19594	0.00484532	0.0293504	0.0222187	CLIC4/MYO1D/WWOX/MYO1F/IQGAP2/MYO6/LRRK2/ATP6V1B2/MYO1E/CD44	10
CC	GO:0031092	platelet alpha granule membrane	4/833	17/19594	0.00495396	0.0296675	0.0224587	PECAM1/CD36/LHFPL2/PHACTR2	4
CC	GO:0030427	site of polarized growth	15/833	167/19594	0.00515537	0.0305267	0.0231092	DCC/ITGA4/SHTN1/SHANK2/APBB2/PTK2B/MAP2/PALLD/CPEB4/SETX/ZNF804A/MYO5A/FKBP15/LRRK2/NIN	15
CC	GO:0031253	cell projection membrane	25/833	339/19594	0.00553824	0.0324295	0.0245496	PLCG2/DOCK8/PSD3/RIPOR2/CD36/SLC7A11/SHANK2/MYO1D/ATP2B1/PTPRJ/EPB41L3/PLEK/FGR/SYNE2/NCKAP1/MYO6/CORO1C/EGFR/ASAP1/GNA13/INSR/UTRN/LCP1/CASK/CD44	25
CC	GO:0045178	basal part of cell	21/833	269/19594	0.00560371	0.0324523	0.0245669	CD38/ABCC3/ATP1B1/MAP7/DST/MYO1D/EPB41/DLG2/ATP2B1/SLC1A3/SLC16A10/SLC7A7/ARRB2/SLC2A9/TFRC/EGFR/SLC4A7/SLC38A1/CASK/CD44/ANK3	21
CC	GO:0044224	juxtaparanode region of axon	3/833	10/19594	0.00734063	0.042049	0.0318318	DLG2/EPB41L3/KCNAB2	3
CC	GO:0055038	recycling endosome membrane	10/833	96/19594	0.00761909	0.0431749	0.0326841	TFRC/SLC9A7/ACAP1/B2M/HLA-B/HLA-A/HLA-C/HLA-E/RAB8B/SORL1	10
CC	GO:0043202	lysosomal lumen	10/833	97/19594	0.00818098	0.0458657	0.0347211	VCAN/CTSB/CD74/PSAP/CTSL/MANBA/CTSD/ARSB/CTSS/LGMN	10
CC	GO:0014069	postsynaptic density	23/833	318/19594	0.0094716	0.0520483	0.0394014	DCC/PSD3/TANC1/BCL11A/SHANK2/GRIK2/PDE4B/PTK2B/DLGAP1/CPEB4/CACNA1C/DLG2/ITPR1/SLC8A1/ARRB2/PPP1R9A/LYN/SIPA1L1/FYN/ARHGAP32/TNIK/ADD3/NCK2	23
CC	GO:0002116	semaphorin receptor complex	3/833	11/19594	0.00977758	0.0520483	0.0394014	PLXNC1/NRP2/NRP1	3
CC	GO:0031094	platelet dense tubular network	3/833	11/19594	0.00977758	0.0520483	0.0394014	ATP2A3/ITPR2/ITPR1	3
CC	GO:0099091	postsynaptic specialization, intracellular component	3/833	11/19594	0.00977758	0.0520483	0.0394014	SRGN/LYN/TNIK	3
CC	GO:1905286	serine-type peptidase complex	3/833	11/19594	0.00977758	0.0520483	0.0394014	F3/PLAUR/PLAU	3
CC	GO:0016529	sarcoplasmic reticulum	8/833	71/19594	0.0103231	0.0544026	0.0411837	ATP2A3/ITPR2/RASD1/ITPR1/SYNE2/ASPH/ANK3/STIM1	8
CC	GO:0097038	perinuclear endoplasmic reticulum	4/833	21/19594	0.0108875	0.0568092	0.0430055	OSBPL3/CREB3L2/CYBB/FYN	4
CC	GO:0099572	postsynaptic specialization	24/833	341/19594	0.0111856	0.0576918	0.0436736	DCC/PSD3/TANC1/BCL11A/SHANK2/GRIK2/PDE4B/PTK2B/DLGAP1/CPEB4/CACNA1C/DLG2/ITPR1/SLC8A1/SRGN/ARRB2/PPP1R9A/LYN/SIPA1L1/FYN/ARHGAP32/TNIK/ADD3/NCK2	24
CC	GO:0032279	asymmetric synapse	23/833	323/19594	0.0112756	0.0576918	0.0436736	DCC/PSD3/TANC1/BCL11A/SHANK2/GRIK2/PDE4B/PTK2B/DLGAP1/CPEB4/CACNA1C/DLG2/ITPR1/SLC8A1/ARRB2/PPP1R9A/LYN/SIPA1L1/FYN/ARHGAP32/TNIK/ADD3/NCK2	23
CC	GO:0098793	presynapse	32/833	492/19594	0.0116296	0.0589307	0.0446115	PRKCB/SEPTIN6/CTBP2/FCHO2/OPHN1/TANC1/ICA1/TMEM163/UNC13B/SHANK2/GRIK2/PDE4B/PPP3CC/PPFIBP1/ATP2B1/SLC8A1/DMXL2/ZNF804A/MCTP1/P2RX7/CADPS2/MCTP2/LRRK2/PICALM/SYT1/STX7/DENND1A/GLUL/TNIK/CASK/AAK1/RAB8B	32
CC	GO:0005583	fibrillar collagen trimer	3/833	12/19594	0.0126298	0.0610635	0.046226	COL1A1/COL1A2/COL3A1	3
CC	GO:0005797	Golgi medial cisterna	3/833	12/19594	0.0126298	0.0610635	0.046226	ST6GAL1/ST3GAL1/HLA-A	3
CC	GO:0031209	SCAR complex	3/833	12/19594	0.0126298	0.0610635	0.046226	NCKAP1L/NCKAP1/CYFIP2	3
CC	GO:0034362	low-density lipoprotein particle	3/833	12/19594	0.0126298	0.0610635	0.046226	MSR1/PLA2G7/APOE	3
CC	GO:0098643	banded collagen fibril	3/833	12/19594	0.0126298	0.0610635	0.046226	COL1A1/COL1A2/COL3A1	3
CC	GO:0031258	lamellipodium membrane	4/833	22/19594	0.012868	0.0616496	0.0466698	DOCK8/SYNE2/NCKAP1/CD44	4
CC	GO:0098984	neuron to neuron synapse	24/833	347/19594	0.0136105	0.0646193	0.0489178	DCC/PSD3/TANC1/BCL11A/SHANK2/GRIK2/PDE4B/PTK2B/DLGAP1/CPEB4/CACNA1C/DLG2/ITPR1/SLC8A1/ARRB2/PPP1R9A/SYT1/LYN/SIPA1L1/FYN/ARHGAP32/TNIK/ADD3/NCK2	24
CC	GO:0005788	endoplasmic reticulum lumen	22/833	311/19594	0.0139363	0.0655751	0.0496414	MZB1/WNT5B/GOLM1/COL1A1/VCAN/COL1A2/FN1/COL3A1/PLAUR/CTSZ/CD4/APOE/MGAT4A/SPP1/FAM20C/CTSC/ARSB/TSPAN14/PDGFC/UGGT2/B2M/TSPAN5	22
MF	GO:0030695	GTPase regulator activity	80/817	488/18410	1.26194e-24	5.42632e-22	4.39685e-22	DENND5B/DOCK2/ARHGAP15/DOCK8/RHOH/RASGRP3/DOCK1/RALGPS2/DOCK10/PSD3/NCKAP1L/RIN2/PLCB1/OPHN1/AGAP1/RABGAP1L/DENND2B/FARP1/GNAQ/ELMO1/RASAL2/VAV1/TBC1D9/SMAP2/DOCK5/ARHGEF28/CCDC88C/DENND3/ERRFI1/MYCBP2/ARHGAP26/DOCK4/TBC1D22A/ARHGAP25/RAPGEF1/DENND4A/USP6NL/ABR/CCDC88A/ARHGAP18/IQGAP2/ADAP2/RGS1/PREX1/SIRPA/CYTH4/VAV3/TIAM1/MYO9B/DOCK11/NRP1/LRRK2/ARHGAP22/ARHGEF38/RAPGEF5/ARHGAP31/STARD13/CYTH1/…	80
MF	GO:0060589	nucleoside-triphosphatase regulator activity	80/817	488/18410	1.26194e-24	5.42632e-22	4.39685e-22	DENND5B/DOCK2/ARHGAP15/DOCK8/RHOH/RASGRP3/DOCK1/RALGPS2/DOCK10/PSD3/NCKAP1L/RIN2/PLCB1/OPHN1/AGAP1/RABGAP1L/DENND2B/FARP1/GNAQ/ELMO1/RASAL2/VAV1/TBC1D9/SMAP2/DOCK5/ARHGEF28/CCDC88C/DENND3/ERRFI1/MYCBP2/ARHGAP26/DOCK4/TBC1D22A/ARHGAP25/RAPGEF1/DENND4A/USP6NL/ABR/CCDC88A/ARHGAP18/IQGAP2/ADAP2/RGS1/PREX1/SIRPA/CYTH4/VAV3/TIAM1/MYO9B/DOCK11/NRP1/LRRK2/ARHGAP22/ARHGEF38/RAPGEF5/ARHGAP31/STARD13/CYTH1/…	80
MF	GO:0005085	guanyl-nucleotide exchange factor activity	43/817	223/18410	2.391e-16	6.8542e-14	5.55383e-14	DENND5B/DOCK2/DOCK8/RASGRP3/DOCK1/RALGPS2/DOCK10/PSD3/RIN2/DENND2B/FARP1/ELMO1/VAV1/DOCK5/ARHGEF28/CCDC88C/DENND3/MYCBP2/DOCK4/RAPGEF1/DENND4A/ABR/CCDC88A/PREX1/CYTH4/VAV3/TIAM1/DOCK11/ARHGEF38/RAPGEF5/CYTH1/SBF2/GNA13/HERC1/RASGEF1B/DENND1A/TRIO/FGD6/FGD4/FGD3/RASGRP1/RAP1A/ARHGEF1	43
MF	GO:0005096	GTPase activator activity	45/817	274/18410	2.38991e-14	5.1383e-12	4.16347e-12	DOCK2/ARHGAP15/RASGRP3/DOCK1/NCKAP1L/RIN2/PLCB1/OPHN1/AGAP1/RABGAP1L/GNAQ/RASAL2/TBC1D9/SMAP2/DOCK5/ERRFI1/ARHGAP26/DOCK4/TBC1D22A/ARHGAP25/USP6NL/ABR/ARHGAP18/IQGAP2/ADAP2/RGS1/PREX1/VAV3/MYO9B/NRP1/LRRK2/ARHGAP22/ARHGAP31/STARD13/ASAP1/ARHGAP10/SIPA1L1/ACAP1/ARHGAP24/ARHGAP32/RASA3/ARAP2/ARHGAP42/ARHGEF1/RASA2	45
MF	GO:0031267	small GTPase binding	41/817	267/18410	3.31608e-12	5.70366e-10	4.62157e-10	DOCK2/RHOH/RASGRP3/DOCK1/RIN2/CYRIA/RABGAP1L/FARP1/RHOBTB3/DOCK5/UNC13B/ERRFI1/MYCBP2/DOCK4/SYTL3/BICD1/MICAL3/KNTC1/USP6NL/FMNL2/DMXL2/ABCA1/MYO5A/IQGAP2/NCF2/MYO9B/DOCK11/FMNL3/NCKAP1/LRRK2/PICALM/RANBP17/CORO1C/FGD6/FGD4/FGD3/CDC42SE2/RAP1A/CYFIP2/BICDL1/SORL1	41
MF	GO:0051020	GTPase binding	43/817	298/18410	8.20807e-12	1.17649e-09	9.53288e-10	DOCK2/RHOH/RASGRP3/DOCK1/RIN2/CYRIA/RABGAP1L/FARP1/RHOBTB3/FNBP1L/DOCK5/UNC13B/ERRFI1/MYCBP2/DOCK4/SYTL3/BICD1/MICAL3/KNTC1/USP6NL/FMNL2/DMXL2/ABCA1/MYO5A/IQGAP2/NCF2/MYO9B/DOCK11/FMNL3/NCKAP1/LRRK2/PICALM/RANBP17/CORO1C/FGD6/FGD4/FGD3/CDC42SE2/LCP1/RAP1A/CYFIP2/BICDL1/SORL1	43
MF	GO:0004712	protein serine/threonine/tyrosine kinase activity	54/817	446/18410	2.02572e-11	2.48875e-09	2.01658e-09	BLK/PRKCB/CDK14/CAMK1D/LRRK1/TTN/CDC42BPA/MAST4/IGF1R/ATM/STK33/STK32A/DAPK1/SYK/EIF2AK3/PTK2B/MAP3K1/STK17B/STK4/CIITA/BMP2K/MERTK/SGK1/HCK/CSF1R/FGR/AXL/LRRK2/JAK2/FAM20C/PRKD1/EGFR/LYN/ALPK1/INSR/PRKCA/FYN/PRKCH/CAMK4/PRKCQ/ITK/LCK/PTK2/TRIO/STK3/TNIK/STK10/AKT3/CASK/AAK1/STK17A/JAK1/SIK3/PRKX	54
MF	GO:0003779	actin binding	53/817	439/18410	3.48723e-11	3.74877e-09	3.03756e-09	RCSD1/TTN/SVIL/OPHN1/SPIRE1/SHTN1/LIMCH1/MICAL3/PALLD/DST/MYO1D/EPB41/CALD1/KCNMA1/FMNL2/CCDC88A/FMN1/MYO1F/MYO5A/IQGAP2/EPB41L3/GAS2L3/GAS7/VASH1/PARVG/MYO9B/FMNL3/COTL1/SYNE2/PHACTR1/EPB41L2/FKBP15/ENAH/PAWR/MYO6/LRRK2/ABLIM1/PPP1R9A/CORO1C/EGFR/GSN/RAI14/MYO1E/NEBL/NCALD/PTK2/FGD4/EVL/UTRN/LCP1/ADD3/WIPF1/PHACTR2	53
MF	GO:0005543	phospholipid binding	53/817	467/18410	3.47105e-10	3.31678e-08	2.68753e-08	FCHSD2/FCHO2/PLCB1/PARD3/SVIL/OPHN1/CPS1/PARD3B/AGAP1/WDFY3/PLA2G4A/OSBPL10/F3/UNC13B/LPAR1/OGT/ARHGAP26/ITPR2/SYTL3/EPB41/ITPR1/CCDC88A/ABCA1/IQGAP2/ADAP2/ABCG1/PLA2G7/PREX1/AXL/PSAP/APOE/GAB2/SNX29/GRAMD1B/PICALM/SYT1/SCARB1/ASAP1/GSN/SBF2/DENND1A/OSBPL1A/SDCBP/MYO1E/SESTD1/MYOF/ARHGAP32/PITPNC1/SH3PXD2B/ARAP2/ZFYVE28/RASGRP1/RASA2	53
MF	GO:0023026	MHC class II protein complex binding	12/817	27/18410	5.06171e-10	4.35307e-08	3.52721e-08	MS4A1/ATP1B1/HLA-DRA/CD74/HLA-DRB1/HLA-DPB1/HLA-DPA1/HLA-DQB1/HLA-DMB/HLA-DQA1/CD4/B2M	12
MF	GO:0017124	SH3 domain binding	23/817	125/18410	5.82623e-09	4.55505e-07	3.69088e-07	FUT8/INPP5D/ADAM19/DOCK1/ELMO1/SHANK2/ERRFI1/DOCK4/GRB2/RAPGEF1/FMN1/SIRPA/QKI/ENAH/ARHGAP31/LYN/SH3BGRL/SKAP1/SH3KBP1/EVL/PTPN22/CBLB/WIPF1	23
MF	GO:0005516	calmodulin binding	29/817	200/18410	1.8781e-08	1.34597e-06	1.09061e-06	CAMK1D/KCNN3/TTN/PLCB1/UNC13B/PPP3CC/DAPK1/KCNQ5/KCNQ3/MAP2/MYO1D/CACNA1C/EPB41/ATP2B1/CALD1/SLC8A1/MYO1F/MYO5A/IQGAP2/RGS1/MYO9B/MYO6/SYT1/MYO1E/CAMK4/CASK/MBP/ADD3/ITPKB	29
MF	GO:0023023	MHC protein complex binding	12/817	36/18410	2.51864e-08	1.66618e-06	1.35007e-06	MS4A1/ATP1B1/HLA-DRA/CD74/HLA-DRB1/HLA-DPB1/HLA-DPA1/HLA-DQB1/HLA-DMB/HLA-DQA1/CD4/B2M	12
MF	GO:0004674	protein serine/threonine kinase activity	45/817	430/18410	8.79325e-08	5.40157e-06	4.37679e-06	PRKCB/CDK14/CAMK1D/LRRK1/TTN/CDC42BPA/MAST4/ATM/STK33/IRAK3/STK32A/DAPK1/SYK/EIF2AK3/PTK2B/MAP3K1/STK17B/STK4/CIITA/PRKG1/BMP2K/SGK1/GRK3/LRRK2/FAM20C/PRKAG2/PRKD1/EGFR/ALPK1/PRKCA/PRKCH/CAMK4/PRKCQ/TRIO/STK3/TNIK/STK10/SQSTM1/AKT3/CCND3/CASK/AAK1/STK17A/SIK3/PRKX	45
MF	GO:0004715	non-membrane spanning protein tyrosine kinase activity	12/817	45/18410	4.00251e-07	2.29477e-05	1.85941e-05	BLK/SYK/PTK2B/HCK/FGR/JAK2/LYN/FYN/ITK/LCK/PTK2/JAK1	12
MF	GO:0004713	protein tyrosine kinase activity	21/817	135/18410	5.19989e-07	2.78491e-05	2.25656e-05	BLK/TTN/IGF1R/SYK/PTK2B/MERTK/HCK/CSF1R/NRP2/FGR/AXL/NRP1/JAK2/EGFR/LYN/INSR/FYN/ITK/LCK/PTK2/JAK1	21
MF	GO:0035091	phosphatidylinositol binding	32/817	273/18410	5.50505e-07	2.78491e-05	2.25656e-05	FCHSD2/FCHO2/PLCB1/PARD3/SVIL/PARD3B/WDFY3/PLA2G4A/OGT/ITPR2/EPB41/ITPR1/CCDC88A/IQGAP2/ADAP2/GAB2/SNX29/PICALM/SYT1/SCARB1/ASAP1/GSN/SBF2/DENND1A/SDCBP/MYO1E/SESTD1/ARHGAP32/PITPNC1/SH3PXD2B/ARAP2/ZFYVE28	32
MF	GO:0042169	SH2 domain binding	11/817	41/18410	1.14409e-06	5.46623e-05	4.42919e-05	LAX1/BLNK/SYK/CCDC88A/JAK2/SKAP1/LCK/PTK2/SQSTM1/SH3PXD2B/PAG1	11
MF	GO:0042608	T cell receptor binding	6/817	10/18410	1.3514e-06	6.11686e-05	4.95638e-05	DOCK2/HLA-DRA/HLA-DRB1/LCK/HLA-A/HLA-E	6
MF	GO:0038024	cargo receptor activity	15/817	79/18410	1.70064e-06	7.31276e-05	5.9254e-05	CD36/MSR1/MRC1/ABCA1/CD163/DAB2/STAB1/ITGAM/ITGB2/TFRC/COLEC12/SCARB1/INSR/CD6/SORL1	15
MF	GO:0042605	peptide antigen binding	10/817	37/18410	3.27796e-06	0.00013424	0.000108773	HLA-DRA/HLA-DRB1/HLA-DPB1/HLA-DPA1/HLA-DQB1/HLA-DQA1/HLA-B/HLA-A/HLA-C/HLA-E	10
MF	GO:0106310	protein serine kinase activity	36/817	360/18410	4.89152e-06	0.000191214	0.000154937	PRKCB/CDK14/CAMK1D/LRRK1/TTN/CDC42BPA/MAST4/ATM/STK33/STK32A/DAPK1/EIF2AK3/MAP3K1/STK17B/STK4/CIITA/BMP2K/SGK1/LRRK2/FAM20C/PRKD1/ALPK1/PRKCA/PRKCH/CAMK4/PRKCQ/TRIO/STK3/TNIK/STK10/AKT3/CASK/AAK1/STK17A/SIK3/PRKX	36
MF	GO:1990782	protein tyrosine kinase binding	17/817	113/18410	9.84418e-06	0.000356875	0.000289169	PLCG2/BLNK/BANK1/NEDD9/DOCK4/PTPN1/ITGAX/SH2B3/SIRPA/CD4/GAB2/PTPN14/CD247/CD2/SQSTM1/CBLB/NCK2	17
MF	GO:0051015	actin filament binding	25/817	214/18410	9.95931e-06	0.000356875	0.000289169	RCSD1/TTN/SVIL/SHTN1/MYO1D/FMNL2/MYO1F/MYO5A/IQGAP2/GAS2L3/GAS7/FMNL3/COTL1/SYNE2/MYO6/ABLIM1/PPP1R9A/CORO1C/EGFR/GSN/MYO1E/NEBL/UTRN/LCP1/ADD3	25
MF	GO:0001540	amyloid-beta binding	14/817	81/18410	1.17759e-05	0.000405092	0.000328239	CD36/GRIA4/APBB2/MSR1/CD74/TLR2/ITGAM/APOE/ITGB2/GSAP/PICALM/SCARB1/INSR/SORL1	14
MF	GO:0001784	phosphotyrosine residue binding	10/817	44/18410	1.76131e-05	0.000582586	0.000472059	PLCG2/SAMSN1/VAV1/SYK/GRB2/HCK/FGR/LCK/CBLB/NCK2	10
MF	GO:0045309	protein phosphorylated amino acid binding	11/817	55/18410	2.45547e-05	0.000782114	0.000633732	PLCG2/SAMSN1/VAV1/SYK/FBXW7/GRB2/HCK/FGR/LCK/CBLB/NCK2	11
MF	GO:0051219	phosphoprotein binding	14/817	88/18410	3.1162e-05	0.000930423	0.000753904	PLCG2/SAMSN1/VAV1/MID1/SYK/FBXW7/GRB2/EPB41/HCK/FGR/LYN/LCK/CBLB/NCK2	14
MF	GO:0008093	cytoskeletal anchor activity	7/817	22/18410	3.13747e-05	0.000930423	0.000753904	SORBS2/BICD1/EPB41L3/GAS2L3/SDCBP/ANK3/NCK2	7
MF	GO:1901981	phosphatidylinositol phosphate binding	21/817	175/18410	3.35795e-05	0.000955731	0.000774411	FCHSD2/FCHO2/PLCB1/PARD3/SVIL/PLA2G4A/OGT/IQGAP2/ADAP2/GAB2/PICALM/SYT1/ASAP1/GSN/DENND1A/SDCBP/SESTD1/ARHGAP32/SH3PXD2B/ARAP2/ZFYVE28	21
MF	GO:0043178	alcohol binding	14/817	89/18410	3.54922e-05	0.000955731	0.000774411	OSBPL10/PLCL2/OSBPL3/ITPR2/ITPR1/ABCA1/ADAP2/ABCG1/GRAMD1B/PLCL1/NR1H3/OSBPL1A/NPC1/SIDT1	14
MF	GO:0032395	MHC class II receptor activity	5/817	10/18410	3.55621e-05	0.000955731	0.000774411	HLA-DRA/HLA-DRB1/HLA-DPA1/HLA-DQB1/HLA-DQA1	5
MF	GO:0004115	3',5'-cyclic-AMP phosphodiesterase activity	6/817	16/18410	4.09527e-05	0.00106725	0.000864775	PDE10A/PDE4B/PDE4D/PDE7B/PDE3B/PDE7A	6
MF	GO:0019902	phosphatase binding	22/817	193/18410	4.87058e-05	0.00123197	0.000998243	PPP1R16B/BCL2/SYK/TRAF3/EIF2AK3/GRB2/PTPN1/CSF1R/SIRPA/SPRED1/PHACTR1/CTSC/EGFR/SBF2/STAT1/SKAP1/LCK/PTK2/NFATC2/JAK1/FOXO1/SFI1	22
MF	GO:0005178	integrin binding	19/817	156/18410	6.39782e-05	0.00157204	0.00127379	ITGA4/TSPAN8/SYK/DST/ITGA6/FN1/COL3A1/ITGAX/GPNMB/ITGAM/TGFBI/ITGB2/SPP1/LYN/PRKCA/ITGAL/PTK2/UTRN/LCP1	19
MF	GO:0030169	low-density lipoprotein particle binding	6/817	18/18410	8.79576e-05	0.00210121	0.00170257	CD36/MSR1/STAB1/COLEC12/SCARB1/SORL1	6
MF	GO:0015248	sterol transporter activity	8/817	36/18410	0.000145377	0.0032901	0.00266591	OSBPL10/OSBPL3/ABCA1/ABCG1/APOE/GRAMD1B/OSBPL1A/NPC1	8
MF	GO:0043394	proteoglycan binding	8/817	36/18410	0.000145377	0.0032901	0.00266591	PTPRC/FN1/CTSB/GPNMB/APOE/CTSL/CTSS/SDCBP	8
MF	GO:0046875	ephrin receptor binding	7/817	28/18410	0.00017255	0.00380495	0.00308308	EFNA5/GRB2/PTPN1/LYN/SDCBP/SIPA1L1/FYN	7
MF	GO:0042578	phosphoric ester hydrolase activity	32/817	366/18410	0.000211915	0.00455617	0.00369178	PLCG2/INPP5D/LRRK1/PTPRM/PTPRC/PLCB1/PTPRK/PDE10A/PLCL2/PLCH1/PDE4B/PPP3CC/PDE4D/PDE7B/PPM1K/PTPRG/PTPN1/PTPRJ/SAMHD1/PALD1/TNS3/INPP4B/LRRK2/SGPP2/PTPN14/PLCL1/LCK/CDC14A/PDE3B/PTPN22/PDE7A/DUSP16	32
MF	GO:0043548	phosphatidylinositol 3-kinase binding	7/817	29/18410	0.00021881	0.00458966	0.00371892	IGF1R/PIK3AP1/AXL/JAK2/GSN/INSR/LCK	7
MF	GO:0030674	protein-macromolecule adaptor activity	28/817	305/18410	0.000233586	0.00478295	0.00387554	HSH2D/BLNK/ATP1B1/SORBS2/SHANK2/HERPUD1/FBXW7/BANK1/BICD1/GRB2/COL1A2/FRMD4A/ADAP2/EPB41L3/DAB2/SH2B3/GAS2L3/GNB4/SYNE2/CNTLN/GAB2/LRRK2/STX7/SDCBP/CDC42SE2/PAG1/ANK3/NCK2	28
MF	GO:0005547	phosphatidylinositol-3,4,5-trisphosphate binding	8/817	39/18410	0.000262732	0.00525463	0.00425773	FCHSD2/PARD3/OGT/IQGAP2/ADAP2/GAB2/ASAP1/ARAP2	8
MF	GO:0032934	sterol binding	10/817	60/18410	0.00028176	0.00550713	0.00446232	OSBPL10/OSBPL3/ABCA1/ABCG1/GRAMD1B/NR1H3/OSBPL1A/NPC1/RORA/SIDT1	10
MF	GO:0009931	calcium-dependent protein serine/threonine kinase activity	6/817	22/18410	0.000303581	0.00580178	0.00470107	PRKCB/PRKD1/PRKCA/PRKCH/CAMK4/PRKCQ	6
MF	GO:0015485	cholesterol binding	9/817	50/18410	0.000311155	0.00581725	0.00471361	OSBPL10/OSBPL3/ABCA1/ABCG1/GRAMD1B/NR1H3/OSBPL1A/NPC1/SIDT1	9
MF	GO:0071813	lipoprotein particle binding	7/817	31/18410	0.000341191	0.006113	0.00495325	CD36/MSR1/STAB1/APOE/COLEC12/SCARB1/SORL1	7
MF	GO:0071814	protein-lipid complex binding	7/817	31/18410	0.000341191	0.006113	0.00495325	CD36/MSR1/STAB1/APOE/COLEC12/SCARB1/SORL1	7
MF	GO:0060090	molecular adaptor activity	32/817	379/18410	0.000393624	0.00666782	0.00540281	HSH2D/SEPTIN6/MAGI1/BLNK/ATP1B1/SORBS2/SHANK2/HERPUD1/FBXW7/BANK1/BICD1/DLGAP1/GRB2/COL1A2/FRMD4A/ADAP2/EPB41L3/DAB2/SH2B3/GAS2L3/GNB4/SYNE2/CNTLN/GAB2/LRRK2/MAGI3/STX7/SDCBP/CDC42SE2/PAG1/ANK3/NCK2	32
MF	GO:0004114	3',5'-cyclic-nucleotide phosphodiesterase activity	6/817	23/18410	0.000395417	0.00666782	0.00540281	PDE10A/PDE4B/PDE4D/PDE7B/PDE3B/PDE7A	6
MF	GO:0010857	calcium-dependent protein kinase activity	6/817	23/18410	0.000395417	0.00666782	0.00540281	PRKCB/PRKD1/PRKCA/PRKCH/CAMK4/PRKCQ	6
MF	GO:0004698	calcium-dependent protein kinase C activity	5/817	16/18410	0.000493245	0.00815752	0.00660988	PRKCB/PRKD1/PRKCA/PRKCH/PRKCQ	5
MF	GO:0030971	receptor tyrosine kinase binding	11/817	76/18410	0.000503962	0.0081775	0.00662608	BLNK/DOCK4/PTPN1/ITGAX/SH2B3/GAB2/PTPN14/CD2/SQSTM1/CBLB/NCK2	11
MF	GO:0042277	peptide binding	28/817	322/18410	0.00056059	0.00892792	0.00723413	IGF1R/CD36/GRIA4/APBB2/CEMIP/MSR1/HLA-DRA/CD74/HLA-DRB1/TLR2/HLA-DPB1/HLA-DPA1/HLA-DQB1/HLA-DQA1/CMKLR1/ITGAM/APOE/ITGB2/GSAP/PICALM/SCARB1/INSR/PPARG/HLA-B/HLA-A/HLA-C/HLA-E/SORL1	28
MF	GO:0004112	cyclic-nucleotide phosphodiesterase activity	6/817	25/18410	0.000643025	0.00984184	0.00797466	PDE10A/PDE4B/PDE4D/PDE7B/PDE3B/PDE7A	6
MF	GO:0016595	glutamate binding	4/817	10/18410	0.000652308	0.00984184	0.00797466	CPS1/GCLC/SLC1A3/GLUL	4
MF	GO:0043560	insulin receptor substrate binding	4/817	10/18410	0.000652308	0.00984184	0.00797466	IGF1R/GRB2/JAK2/INSR	4
MF	GO:0004697	protein kinase C activity	5/817	17/18410	0.000673381	0.00998462	0.00809035	PRKCB/PRKD1/PRKCA/PRKCH/PRKCQ	5
MF	GO:0005319	lipid transporter activity	17/817	159/18410	0.000715059	0.0104229	0.00844548	ABCC3/VMP1/ANO3/OSBPL10/CD36/OSBPL3/ATP11A/SLCO2B1/ATP8B4/ABCA1/ABCG1/APOE/GRAMD1B/OSBPL1A/NPC1/PITPNC1/ATP8A1	17
MF	GO:0001228	DNA-binding transcription activator activity, RNA polymerase II-specific	36/817	462/18410	0.000790853	0.0113356	0.00918499	MEF2C/PAX5/IRF4/IKZF3/FLI1/MECOM/NFIB/CEBPD/ELF3/EHF/GLIS3/MEIS2/ESR1/CREB3L2/FOXO3/TFEC/MITF/SPI1/PBX3/ETV6/LITAF/GRHL2/RBPJ/MEF2A/ZNF438/NR1H3/HIF1A/PBX1/BCL11B/ETS1/NFATC2/TCF4/FOXO1/STAT5B/NFATC3/NR3C1	36
MF	GO:0019903	protein phosphatase binding	16/817	148/18410	0.000899378	0.0126798	0.0102742	PPP1R16B/BCL2/TRAF3/EIF2AK3/GRB2/PTPN1/CSF1R/SIRPA/PHACTR1/EGFR/STAT1/SKAP1/LCK/PTK2/JAK1/FOXO1	16
MF	GO:0001216	DNA-binding transcription activator activity	36/817	466/18410	0.000922748	0.0127994	0.0103711	MEF2C/PAX5/IRF4/IKZF3/FLI1/MECOM/NFIB/CEBPD/ELF3/EHF/GLIS3/MEIS2/ESR1/CREB3L2/FOXO3/TFEC/MITF/SPI1/PBX3/ETV6/LITAF/GRHL2/RBPJ/MEF2A/ZNF438/NR1H3/HIF1A/PBX1/BCL11B/ETS1/NFATC2/TCF4/FOXO1/STAT5B/NFATC3/NR3C1	36
MF	GO:0005546	phosphatidylinositol-4,5-bisphosphate binding	11/817	82/18410	0.000968563	0.0132217	0.0107133	FCHO2/PLCB1/PARD3/SVIL/ADAP2/PICALM/SYT1/ASAP1/GSN/SDCBP/SESTD1	11
MF	GO:0008022	protein C-terminus binding	18/817	179/18410	0.00104065	0.0139837	0.0113308	MAGI1/ATP1B1/YAP1/SHANK2/ID1/PTK2B/DST/EPB41/CIITA/FN1/DAB2/NCF2/JAK2/SYT1/SDCBP/PPARG/LCK/TCF4	18
MF	GO:0035325	Toll-like receptor binding	4/817	12/18410	0.00143187	0.0189448	0.0153506	CD36/SYK/S100A9/TLR2	4
MF	GO:0016628	oxidoreductase activity, acting on the CH-CH group of donors, NAD or NADP as acceptor	6/817	29/18410	0.00148251	0.0190293	0.0154191	AKR1C2/AKR1C3/PTGR1/AKR1C1/TBXAS1/DPYD	6
MF	GO:0043325	phosphatidylinositol-3,4-bisphosphate binding	6/817	29/18410	0.00148251	0.0190293	0.0154191	FCHSD2/ADAP2/PLEK/PLEKHA2/GAB2/SESTD1	6
MF	GO:0005496	steroid binding	12/817	100/18410	0.00156752	0.0198245	0.0160634	OSBPL10/ESR1/OSBPL3/ABCA1/ABCG1/GRAMD1B/NR1H3/OSBPL1A/NPC1/RORA/SIDT1/NR3C1	12
MF	GO:0001223	transcription coactivator binding	7/817	40/18410	0.00170999	0.0213129	0.0172695	THRB/ESR1/PPARD/HIF1A/STAT1/RORA/TRERF1	7
MF	GO:0008081	phosphoric diester hydrolase activity	11/817	88/18410	0.00174128	0.0213929	0.0173343	PLCG2/PLCB1/PDE10A/PLCL2/PLCH1/PDE4B/PDE4D/PDE7B/PLCL1/PDE3B/PDE7A	11
MF	GO:0008373	sialyltransferase activity	5/817	21/18410	0.00191058	0.0231423	0.0187517	ST6GAL1/ST3GAL6/ST3GAL1/ST8SIA4/ST8SIA1	5
MF	GO:0140303	intramembrane lipid transporter activity	7/817	41/18410	0.00198438	0.0235153	0.019054	VMP1/ANO3/ATP11A/ATP8B4/ABCA1/ABCG1/ATP8A1	7
MF	GO:0070679	inositol 1,4,5 trisphosphate binding	4/817	13/18410	0.00199607	0.0235153	0.019054	PLCL2/ITPR2/ITPR1/PLCL1	4
MF	GO:0033218	amide binding	31/817	402/18410	0.00208524	0.0242338	0.0196362	IGF1R/PLA2G4A/CD36/GRIA4/APBB2/CEMIP/MSR1/HLA-DRA/CD74/HLA-DRB1/TLR2/HLA-DPB1/HLA-DPA1/HLA-DQB1/HLA-DQA1/CMKLR1/ITGAM/PSAP/APOE/ITGB2/GSAP/PICALM/SCARB1/INSR/PPARG/HLA-B/HLA-A/HLA-C/HLA-E/FKBP5/SORL1	31
MF	GO:0000146	microfilament motor activity	6/817	31/18410	0.00213089	0.0244342	0.0197986	MYO1D/MYO1F/MYO5A/MYO9B/MYO6/MYO1E	6
MF	GO:0097110	scaffold protein binding	9/817	67/18410	0.00271601	0.0307338	0.0249031	PLCG2/SYK/PDE4D/ITPR2/CD163/PSAP/LYN/FYN/NCK2	9
MF	GO:1902936	phosphatidylinositol bisphosphate binding	12/817	107/18410	0.00279224	0.0311861	0.0252695	FCHO2/PLCB1/PARD3/SVIL/ADAP2/PICALM/SYT1/ASAP1/GSN/SDCBP/SESTD1/SH3PXD2B	12
MF	GO:0043274	phospholipase binding	5/817	23/18410	0.0029354	0.0323647	0.0262245	BLNK/SYK/BANK1/FYN/LCK	5
MF	GO:0001221	transcription coregulator binding	12/817	108/18410	0.00301776	0.0327344	0.0265241	CTBP2/THRB/ESR1/FOXO3/PPARD/HIF1A/PBX1/STAT1/RORA/PPARG/ETS1/TRERF1	12
MF	GO:0035591	signaling adaptor activity	10/817	81/18410	0.00304506	0.0327344	0.0265241	BLNK/SHANK2/BANK1/SH2B3/GNB4/GAB2/LRRK2/CDC42SE2/PAG1/NCK2	10
MF	GO:0043531	ADP binding	6/817	34/18410	0.00347677	0.0369138	0.0299106	ME1/GCLC/ABCG1/MYO9B/MYO6/PRKAG2	6
MF	GO:0005545	1-phosphatidylinositol binding	4/817	15/18410	0.0035499	0.0372307	0.0301674	WDFY3/EPB41/PICALM/SCARB1	4
MF	GO:0044325	transmembrane transporter binding	13/817	127/18410	0.00423763	0.0439079	0.0355778	ATP2A3/NEDD4L/PDE4B/HERPUD1/PDE4D/ITPR2/FGF12/SLC8A1/KCNAB2/LRRK2/LYN/FYN/ANK3	13
MF	GO:0005044	scavenger receptor activity	7/817	47/18410	0.00441178	0.0451682	0.0365989	CD36/MSR1/CD163/STAB1/COLEC12/SCARB1/CD6	7
MF	GO:0140328	floppase activity	4/817	16/18410	0.00456879	0.0462254	0.0374556	ATP11A/ABCA1/ABCG1/ATP8A1	4
MF	GO:0004714	transmembrane receptor protein tyrosine kinase activity	8/817	60/18410	0.0048204	0.048204	0.0390588	IGF1R/MERTK/CSF1R/NRP2/AXL/NRP1/EGFR/INSR	8
MF	GO:0004435	phosphatidylinositol phospholipase C activity	5/817	26/18410	0.00514099	0.0496769	0.0402523	PLCG2/PLCB1/PLCL2/PLCH1/PLCL1	5
MF	GO:0030507	spectrin binding	5/817	26/18410	0.00514099	0.0496769	0.0402523	PTPRC/DYNC1I1/EPB41/EPB41L2/ANK3	5
MF	GO:0038187	pattern recognition receptor activity	5/817	26/18410	0.00514099	0.0496769	0.0402523	CD36/TLR2/CLEC7A/COLEC12/SCARB1	5
MF	GO:0004721	phosphoprotein phosphatase activity	16/817	177/18410	0.00555534	0.0530844	0.0430133	LRRK1/PTPRM/PTPRC/PTPRK/PPP3CC/PPM1K/PTPRG/PTPN1/PTPRJ/PALD1/LRRK2/PTPN14/LCK/CDC14A/PTPN22/DUSP16	16
MF	GO:0005001	transmembrane receptor protein tyrosine phosphatase activity	4/817	17/18410	0.00576738	0.0533328	0.0432145	PTPRM/PTPRC/PTPRK/PTPRG	4
MF	GO:0015278	calcium-release channel activity	4/817	17/18410	0.00576738	0.0533328	0.0432145	ITPR2/ITPR1/TRPM2/RASA3	4
MF	GO:0019198	transmembrane receptor protein phosphatase activity	4/817	17/18410	0.00576738	0.0533328	0.0432145	PTPRM/PTPRC/PTPRK/PTPRG	4
MF	GO:0005548	phospholipid transporter activity	8/817	62/18410	0.00589586	0.0539408	0.0437073	VMP1/ANO3/OSBPL10/ATP11A/ABCA1/ABCG1/PITPNC1/ATP8A1	8
MF	GO:0004725	protein tyrosine phosphatase activity	11/817	103/18410	0.00596981	0.0540425	0.0437896	PTPRM/PTPRC/PTPRK/PTPRG/PTPN1/PTPRJ/PALD1/PTPN14/CDC14A/PTPN22/DUSP16	11
MF	GO:0140326	ATPase-coupled intramembrane lipid transporter activity	5/817	27/18410	0.00608294	0.054493	0.0441547	ATP11A/ATP8B4/ABCA1/ABCG1/ATP8A1	5
MF	GO:0140375	immune receptor activity	14/817	148/18410	0.00619622	0.0548391	0.0444351	F3/HLA-DRA/CD74/HLA-DRB1/CSF2RA/FPR3/HLA-DPA1/HLA-DQB1/HLA-DQA1/CMKLR1/CD4/IL10RA/IL7R/CD44	14
MF	GO:0030159	signaling receptor complex adaptor activity	7/817	50/18410	0.00624911	0.0548391	0.0444351	BLNK/SHANK2/SH2B3/GNB4/GAB2/LRRK2/NCK2	7
MF	GO:0004629	phospholipase C activity	5/817	28/18410	0.00713987	0.0603558	0.0489052	PLCG2/PLCB1/PLCL2/PLCH1/PLCL1	5
MF	GO:0051393	alpha-actinin binding	5/817	28/18410	0.00713987	0.0603558	0.0489052	MAGI1/TTN/PALLD/CACNA1C/PPARG	5
MF	GO:0030228	lipoprotein particle receptor activity	4/817	18/18410	0.00715848	0.0603558	0.0489052	CD36/STAB1/SCARB1/SORL1	4
MF	GO:0047834	D-threo-aldose 1-dehydrogenase activity	4/817	18/18410	0.00715848	0.0603558	0.0489052	AKR1C2/AKR1C3/AKR1C1/KCNAB2	4
MF	GO:0031625	ubiquitin protein ligase binding	23/817	298/18410	0.00730206	0.0609687	0.0494018	BCL2/MID1/GRIK2/FBXW7/TRAF3/PTK2B/CASP10/UBE2J1/LAPTM5/ARRB2/TNFRSF1B/EGFR/LYN/HIF1A/PIAS1/RALA/PYHIN1/FHIT/SH3KBP1/SQSTM1/PTPN22/JAK1/FOXO1	23
