# Supplementary material for: Molecular subtyping based on immune cell marker genes predicts prognosis and therapeutic response in patients with lung adenocarcinoma
Source: BMC Cancer. 2023 Nov 24;23:1141. doi: 10.1186/s12885-023-11579-7 (PMC10668343; doi:10.1186/s12885-023-11579-7)
Supplement: Supplementary file 5 — Additional file 5. Supplementary Table 4: Results of KEGG pathyway analysis of LICMGs [file 12885_2023_11579_MOESM5_ESM.xls]

## Sheet: KEGG
Supplementary Table 4: Results of KEGG pathyway analysis of LICMGs
ID	Description	GeneRatio	BgRatio	pvalue	p.adjust	qvalue	geneID	Count
hsa04015	Rap1 signaling pathway	37/432	210/8165	5.85677e-11	1.76874e-08	1.06038e-08	PRKCB/RASGRP3/MAGI1/EFNA5/PLCB1/PARD3/IGF1R/GNAQ/VAV1/ID1/LPAR1/PIK3CD/DOCK4/APBB1IP/RAPGEF1/FYB1/LCP2/CSF1R/ITGAM/VAV3/TIAM1/ITGB2/ENAH/RAPGEF5/PRKD1/MAGI3/EGFR/RALA/INSR/SIPA1L1/PDGFC/PRKCA/SKAP1/ITGAL/AKT3/EVL/RAP1A	37
hsa04145	Phagosome	30/432	152/8165	2.37147e-10	3.58092e-08	2.14681e-08	CD36/DYNC1I1/MSR1/MRC1/HLA-DRA/HLA-DRB1/TLR2/HLA-DPB1/CLEC7A/HLA-DPA1/FCGR2C/HLA-DQB1/HLA-DMB/CYBB/HLA-DQA1/FCGR2A/ITGAM/NCF2/ITGB2/TFRC/CTSL/ATP6V1B2/COLEC12/SCARB1/CTSS/STX7/HLA-B/HLA-A/HLA-C/HLA-E	30
hsa04380	Osteoclast differentiation	26/432	128/8165	2.03313e-09	2.04668e-07	1.22701e-07	PLCG2/BLNK/PPP3CC/PIK3CD/SYK/GRB2/MITF/LCP2/CSF1R/FCGR2C/SPI1/FCGR2A/SIRPA/TYROBP/NCF2/GAB2/STAT1/PPARG/FYN/CAMK4/LCK/NFATC2/SQSTM1/AKT3/JAK1/CYLD	26
hsa04611	Platelet activation	25/432	124/8165	4.92067e-09	3.10647e-07	1.86237e-07	PLCG2/PLCB1/PLA2G4A/GNAQ/PIK3CD/SYK/ITPR2/APBB1IP/COL1A1/ITPR1/COL1A2/PRKG1/COL3A1/TBXAS1/LCP2/PIK3R5/FCGR2A/LYN/GNA13/FYN/AKT3/RASGRP1/RAP1A/ARHGEF1/STIM1	25
hsa04062	Chemokine signaling pathway	32/432	192/8165	5.14316e-09	3.10647e-07	1.86237e-07	PLCG2/GNG7/PRKCB/DOCK2/PLCB1/GNGT1/PARD3/GNAQ/ELMO1/VAV1/PIK3CD/PTK2B/GRB2/FOXO3/HCK/PIK3R5/PREX1/FGR/ARRB2/VAV3/GNB4/TIAM1/GRK3/JAK2/LYN/STAT1/ITK/GNG2/PTK2/AKT3/RAP1A/STAT5B	32
hsa04658	Th1 and Th2 cell differentiation	21/432	92/8165	8.4156e-09	4.23585e-07	2.53944e-07	MAML3/PPP3CC/HLA-DRA/HLA-DRB1/HLA-DPB1/HLA-DPA1/HLA-DQB1/HLA-DMB/HLA-DQA1/CD4/JAK2/RBPJ/STAT1/CD247/STAT4/PRKCQ/LCK/NFATC2/JAK1/STAT5B/NFATC3	21
hsa05140	Leishmaniasis	19/432	77/8165	1.10859e-08	4.78275e-07	2.86732e-07	PRKCB/ITGA4/HLA-DRA/HLA-DRB1/TLR2/HLA-DPB1/HLA-DPA1/FCGR2C/HLA-DQB1/HLA-DMB/CYBB/HLA-DQA1/FCGR2A/ITGAM/NCF2/ITGB2/JAK2/STAT1/JAK1	19
hsa04612	Antigen processing and presentation	19/432	78/8165	1.39512e-08	5.26658e-07	3.15738e-07	CIITA/CTSB/HLA-DRA/CD74/HLA-DRB1/HLA-DPB1/HLA-DPA1/HLA-DQB1/HLA-DMB/HLA-DQA1/CD4/CTSL/CTSS/LGMN/B2M/HLA-B/HLA-A/HLA-C/HLA-E	19
hsa04514	Cell adhesion molecules	27/432	157/8165	4.27449e-08	1.43433e-06	8.59898e-07	ITGA4/PTPRM/PTPRC/CLDN10/PECAM1/ITGA6/VCAN/HLA-DRA/HLA-DRB1/CD86/HLA-DPB1/HLA-DPA1/HLA-DQB1/HLA-DMB/HLA-DQA1/ITGAM/CD4/ITGB2/ALCAM/CD58/CD2/ITGAL/CD6/HLA-B/HLA-A/HLA-C/HLA-E	27
hsa05166	Human T-cell leukemia virus 1 infection	33/432	222/8165	5.40531e-08	1.6324e-06	9.78646e-07	ATM/PPP3CC/PIK3CD/CREB3L2/MAP3K1/HLA-DRA/HLA-DRB1/HLA-DPB1/HLA-DPA1/HLA-DQB1/SPI1/HLA-DMB/HLA-DQA1/CD4/CREB5/ITGB2/NRP1/VAC14/ITGAL/ETS1/LCK/B2M/NFATC2/HLA-B/AKT3/HLA-A/KAT2B/CCND3/HLA-C/JAK1/HLA-E/STAT5B/NFATC3	33
hsa05152	Tuberculosis	29/432	180/8165	5.9783e-08	1.64131e-06	9.83987e-07	BCL2/PPP3CC/SYK/CASP10/CIITA/MRC1/ITGAX/HLA-DRA/CD74/HLA-DRB1/TLR2/HLA-DPB1/CLEC7A/HLA-DPA1/FCGR2C/HLA-DQB1/HLA-DMB/HLA-DQA1/FCGR2A/ITGAM/IL10RA/IL18/ITGB2/JAK2/CTSD/CTSS/STAT1/AKT3/JAK1	29
hsa04725	Cholinergic synapse	22/432	113/8165	8.11176e-08	1.93021e-06	1.15718e-06	GNG7/PRKCB/BCL2/PLCB1/GNGT1/GNAQ/KCNQ5/PIK3CD/ITPR2/KCNQ3/CREB3L2/CACNA1C/ITPR1/PIK3R5/CREB5/GNB4/JAK2/PRKCA/FYN/CAMK4/GNG2/AKT3	22
hsa04660	T cell receptor signaling pathway	21/432	104/8165	8.30884e-08	1.93021e-06	1.15718e-06	PTPRC/VAV1/PPP3CC/PIK3CD/GRB2/CARD11/LCP2/CD4/VAV3/FYN/CD247/GRAP2/PRKCQ/ITK/LCK/NFATC2/AKT3/RASGRP1/CBLB/NCK2/NFATC3	21
hsa04659	Th17 cell differentiation	21/432	108/8165	1.64226e-07	3.38708e-06	2.0306e-06	IRF4/PPP3CC/HLA-DRA/HLA-DRB1/HLA-DPB1/HLA-DPA1/HLA-DQB1/HLA-DMB/HLA-DQA1/CD4/JAK2/HIF1A/STAT1/RORA/CD247/PRKCQ/LCK/NFATC2/JAK1/STAT5B/NFATC3	21
hsa04640	Hematopoietic cell lineage	20/432	99/8165	1.68233e-07	3.38708e-06	2.0306e-06	MS4A1/CD38/ITGA4/CD36/ITGA6/HLA-DRA/HLA-DRB1/CSF2RA/HLA-DPB1/CSF1R/HLA-DPA1/HLA-DQB1/HLA-DMB/HLA-DQA1/ITGAM/CD4/TFRC/CD2/IL7R/CD44	20
hsa04940	Type I diabetes mellitus	13/432	43/8165	1.81293e-07	3.42191e-06	2.05147e-06	ICA1/HLA-DRA/HLA-DRB1/CD86/HLA-DPB1/HLA-DPA1/HLA-DQB1/HLA-DMB/HLA-DQA1/HLA-B/HLA-A/HLA-C/HLA-E	13
hsa05330	Allograft rejection	12/432	38/8165	3.18232e-07	5.54412e-06	3.32377e-06	HLA-DRA/HLA-DRB1/CD86/HLA-DPB1/HLA-DPA1/HLA-DQB1/HLA-DMB/HLA-DQA1/HLA-B/HLA-A/HLA-C/HLA-E	12
hsa05416	Viral myocarditis	15/432	60/8165	3.30444e-07	5.54412e-06	3.32377e-06	HLA-DRA/HLA-DRB1/CD86/HLA-DPB1/HLA-DPA1/HLA-DQB1/HLA-DMB/HLA-DQA1/ITGB2/FYN/ITGAL/HLA-B/HLA-A/HLA-C/HLA-E	15
hsa04724	Glutamatergic synapse	21/432	114/8165	4.2742e-07	6.79372e-06	4.07292e-06	GNG7/PRKCB/PLCB1/GNGT1/PLA2G4A/GNAQ/GRIA4/SHANK2/GRIK2/PPP3CC/ITPR2/DLGAP1/CACNA1C/ITPR1/SLC1A3/GNB4/GRK3/GLUL/PRKCA/GNG2/SLC38A1	21
hsa04666	Fc gamma R-mediated phagocytosis	19/432	97/8165	5.6938e-07	8.59764e-06	5.15439e-06	PLCG2/PRKCB/INPP5D/DOCK1/PTPRC/PLA2G4A/VAV1/PIK3CD/SYK/PIP5K1B/HCK/FCGR2A/VAV3/GAB2/ASAP1/GSN/LYN/PRKCA/AKT3	19
hsa05135	Yersinia infection	23/432	137/8165	6.81177e-07	9.79597e-06	5.8728e-06	ITGA4/DOCK1/GNAQ/ELMO1/VAV1/ARHGEF28/PIK3CD/PTK2B/PIP5K1B/FN1/FYB1/LCP2/FCGR2A/CD4/IL18/VAV3/LCK/PTK2/NFATC2/AKT3/ARHGEF1/WIPF1/NFATC3	23
hsa05169	Epstein-Barr virus infection	29/432	202/8165	7.50637e-07	1.03042e-05	6.17749e-06	PLCG2/BCL2/BLNK/PIK3CD/SYK/TRAF3/HLA-DRA/HLA-DRB1/TLR2/HLA-DPB1/HLA-DPA1/HLA-DQB1/HLA-DMB/HLA-DQA1/RBPJ/LYN/CD58/STAT1/CD247/ITGAL/B2M/HLA-B/AKT3/HLA-A/CCND3/HLA-C/JAK1/CD44/HLA-E	29
hsa04662	B cell receptor signaling pathway	17/432	82/8165	9.75913e-07	1.24384e-05	7.45696e-06	PLCG2/PRKCB/INPP5D/RASGRP3/BLNK/PIK3AP1/VAV1/PPP3CC/PIK3CD/SYK/GRB2/CARD11/VAV3/LYN/NFATC2/AKT3/NFATC3	17
hsa05205	Proteoglycans in cancer	29/432	205/8165	1.02522e-06	1.24384e-05	7.45696e-06	PLCG2/PRKCB/IGF1R/VAV1/WNT5B/ESR1/PIK3CD/ITPR2/GRB2/PDCD4/GAB1/COL1A1/ITPR1/COL1A2/FN1/TLR2/PLAUR/PLAU/VAV3/TIAM1/CTSL/EGFR/HIF1A/PRKCA/PTK2/AKT3/ARHGEF1/CD44/ANK3	29
hsa05167	Kaposi sarcoma-associated herpesvirus infection	28/432	194/8165	1.04876e-06	1.24384e-05	7.45696e-06	PLCG2/GNG7/GNGT1/TCF7L2/PPP3CC/PIK3CD/SYK/ITPR2/TRAF3/ITPR1/CD86/HCK/PIK3R5/PREX1/GNB4/JAK2/LYN/HIF1A/STAT1/GNG2/NFATC2/HLA-B/AKT3/HLA-A/HLA-C/JAK1/HLA-E/NFATC3	28
hsa05332	Graft-versus-host disease	12/432	42/8165	1.07085e-06	1.24384e-05	7.45696e-06	HLA-DRA/HLA-DRB1/CD86/HLA-DPB1/HLA-DPA1/HLA-DQB1/HLA-DMB/HLA-DQA1/HLA-B/HLA-A/HLA-C/HLA-E	12
hsa04650	Natural killer cell mediated cytotoxicity	22/432	131/8165	1.18651e-06	1.32713e-05	7.95631e-06	PLCG2/PRKCB/VAV1/PPP3CC/PIK3CD/SYK/PTK2B/GRB2/LCP2/TYROBP/VAV3/ITGB2/PRKCA/FYN/CD247/ITGAL/LCK/NFATC2/HLA-B/HLA-A/HLA-C/HLA-E	22
hsa04664	Fc epsilon RI signaling pathway	15/432	68/8165	1.86398e-06	2.01043e-05	1.20528e-05	PLCG2/INPP5D/PLA2G4A/VAV1/PIK3CD/SYK/GRB2/ALOX5/LCP2/VAV3/GAB2/LYN/PRKCA/FYN/AKT3	15
hsa05170	Human immunodeficiency virus 1 infection	29/432	212/8165	2.06408e-06	2.14949e-05	1.28864e-05	PLCG2/GNG7/PRKCB/BCL2/GNGT1/GNAQ/ATM/PPP3CC/PIK3CD/ITPR2/PTK2B/ITPR1/SAMHD1/TLR2/CD4/GNB4/TNFRSF1B/PRKCA/CD247/GNG2/PTK2/B2M/NFATC2/HLA-B/AKT3/HLA-A/HLA-C/HLA-E/NFATC3	29
hsa05163	Human cytomegalovirus infection	30/432	225/8165	2.3579e-06	2.37362e-05	1.42301e-05	GNG7/PRKCB/PLCB1/GNGT1/GNAQ/PPP3CC/PIK3CD/ITPR2/PTK2B/GRB2/CREB3L2/ITPR1/CREB5/IL10RA/GNB4/EGFR/GNA13/PRKCA/GNG2/PTK2/B2M/NFATC2/HLA-B/AKT3/HLA-A/HLA-C/JAK1/ARHGEF1/HLA-E/NFATC3	30
hsa05235	PD-L1 expression and PD-1 checkpoint pathway in cancer	17/432	89/8165	3.23819e-06	3.15462e-05	1.89123e-05	PPP3CC/PIK3CD/TLR2/CD4/JAK2/EGFR/EML4/HIF1A/STAT1/CD247/PRKCQ/LCK/NFATC2/AKT3/RASGRP1/JAK1/NFATC3	17
hsa04014	Ras signaling pathway	30/432	236/8165	6.32555e-06	5.96974e-05	3.57893e-05	PLCG2/GNG7/PRKCB/RASGRP3/EFNA5/GNGT1/IGF1R/PLA2G4A/RASAL2/PIK3CD/GRB2/GAB1/STK4/CSF1R/GNB4/TIAM1/GAB2/RAPGEF5/EGFR/RALA/INSR/PDGFC/PRKCA/ETS1/GNG2/AKT3/RASA3/RASGRP1/RAP1A/RASA2	30
hsa04670	Leukocyte transendothelial migration	19/432	114/8165	7.15337e-06	6.54642e-05	3.92465e-05	PLCG2/PRKCB/RHOH/ITGA4/CLDN10/PECAM1/VAV1/PIK3CD/PTK2B/CYBB/ITGAM/NCF2/VAV3/ITGB2/PRKCA/ITGAL/ITK/PTK2/RAP1A	19
hsa05417	Lipid and atherosclerosis	28/432	215/8165	8.14127e-06	7.23137e-05	4.33529e-05	POU2F2/BCL2/PLCB1/CD36/VAV1/PPP3CC/PIK3CD/TRAF3/EIF2AK3/ITPR1/XBP1/ABCA1/TLR2/ABCG1/CYBB/IL18/NCF2/VAV3/JAK2/LYN/PRKCA/PPARG/PTK2/NFATC2/AKT3/RAP1A/ARHGEF1/NFATC3	28
hsa04072	Phospholipase D signaling pathway	22/432	148/8165	9.42484e-06	7.98795e-05	4.78887e-05	PLCG2/PLCB1/PLA2G4A/LPAR1/PIK3CD/SYK/PTK2B/GRB2/PIP5K1B/GAB1/PIK3R5/CYTH4/GAB2/CYTH1/EGFR/GNA13/RALA/INSR/PDGFC/PRKCA/FYN/AKT3	22
hsa04928	Parathyroid hormone synthesis, secretion and action	18/432	106/8165	9.52206e-06	7.98795e-05	4.78887e-05	MEF2C/PRKCB/BCL2/PLCB1/GNAQ/CYP24A1/PDE4B/PDE4D/ITPR2/CREB3L2/ITPR1/ARRB2/CREB5/MEF2A/EGFR/GNA13/PRKCA/ARHGEF1	18
hsa01521	EGFR tyrosine kinase inhibitor resistance	15/432	79/8165	1.32425e-05	0.000108087	6.47997e-05	PLCG2/PRKCB/BCL2/IGF1R/PIK3CD/GRB2/GAB1/FOXO3/AXL/JAK2/EGFR/PDGFC/PRKCA/AKT3/JAK1	15
hsa05320	Autoimmune thyroid disease	12/432	53/8165	1.51811e-05	0.00012065	7.23312e-05	HLA-DRA/HLA-DRB1/CD86/HLA-DPB1/HLA-DPA1/HLA-DQB1/HLA-DMB/HLA-DQA1/HLA-B/HLA-A/HLA-C/HLA-E	12
hsa04933	AGE-RAGE signaling pathway in diabetic complications	17/432	100/8165	1.65746e-05	0.000128347	7.69457e-05	PLCG2/PRKCB/BCL2/PLCB1/F3/PIK3CD/COL1A1/COL1A2/FN1/COL3A1/CYBB/JAK2/STAT1/PRKCA/AKT3/FOXO1/STAT5B	17
hsa04728	Dopaminergic synapse	20/432	132/8165	1.79907e-05	0.00013583	8.14315e-05	GNG7/PRKCB/PLCB1/GNGT1/MAOA/GNAQ/GRIA4/PPP3CC/ITPR2/CREB3L2/CACNA1C/ITPR1/ARRB2/CREB5/GNB4/PRKCA/GNG2/AKT3/PPP2R2B/PPP2R5C	20
hsa05145	Toxoplasmosis	18/432	112/8165	2.08456e-05	0.000150406	9.017e-05	BCL2/ITGA6/CIITA/ALOX5/HLA-DRA/HLA-DRB1/TLR2/HLA-DPB1/HLA-DPA1/PIK3R5/HLA-DQB1/HLA-DMB/HLA-DQA1/IL10RA/JAK2/STAT1/AKT3/JAK1	18
hsa04022	cGMP-PKG signaling pathway	23/432	167/8165	2.13149e-05	0.000150406	9.017e-05	MEF2C/ATP2A3/PLCB1/ATP1B1/GNAQ/PPP3CC/ITPR2/CREB3L2/CACNA1C/ATP2B1/ITPR1/PRKG1/SLC8A1/KCNMA1/PIK3R5/CREB5/MEF2A/GNA13/INSR/NFATC2/AKT3/PDE3B/NFATC3	23
hsa04151	PI3K-Akt signaling pathway	38/432	354/8165	2.14154e-05	0.000150406	9.017e-05	GNG7/BCL2/ITGA4/MAGI1/EFNA5/GNGT1/IGF1R/PIK3AP1/LPAR1/PIK3CD/SYK/GRB2/ITGA6/CREB3L2/COL1A1/COL1A2/FN1/FOXO3/SGK1/TLR2/CSF1R/PIK3R5/CREB5/GNB4/SPP1/JAK2/EGFR/INSR/PDGFC/PRKCA/IL7R/GNG2/PTK2/AKT3/PPP2R2B/CCND3/PPP2R5C/JAK1	38
hsa04810	Regulation of actin cytoskeleton	27/432	218/8165	2.96602e-05	0.000203577	0.000122047	ITGA4/DOCK1/NCKAP1L/VAV1/LPAR1/PIK3CD/ITGA6/PIP5K1B/PIP4K2A/FN1/ITGAX/IQGAP2/ITGAM/VAV3/TIAM1/ITGB2/ENAH/NCKAP1/EGFR/GSN/GNA13/PDGFC/ITGAL/PTK2/FGD3/ARHGEF1/CYFIP2	27
hsa04935	Growth hormone synthesis, secretion and action	18/432	120/8165	5.39671e-05	0.000357723	0.000214459	PLCG2/PRKCB/PLCB1/GNAQ/PIK3CD/ITPR2/GRB2/CREB3L2/MAP3K1/CACNA1C/ITPR1/CREB5/JAK2/STAT1/PRKCA/PTK2/AKT3/STAT5B	18
hsa04510	Focal adhesion	25/432	201/8165	5.44876e-05	0.000357723	0.000214459	PRKCB/BCL2/ITGA4/DOCK1/IGF1R/VAV1/PIK3CD/GRB2/RAPGEF1/ITGA6/PIP5K1B/COL1A1/COL1A2/FN1/PARVG/VAV3/SPP1/EGFR/PDGFC/PRKCA/FYN/PTK2/AKT3/CCND3/RAP1A	25
hsa05323	Rheumatoid arthritis	15/432	93/8165	9.70313e-05	0.000623478	0.000373782	HLA-DRA/HLA-DRB1/CD86/TLR2/HLA-DPB1/HLA-DPA1/HLA-DQB1/HLA-DMB/HLA-DQA1/IL18/ITGB2/CTSL/ATP6V1B2/TNFSF13B/ITGAL	15
hsa04929	GnRH secretion	12/432	64/8165	0.000110002	0.000692096	0.00041492	PRKCB/KCNN3/PLCB1/GNAQ/PIK3CD/ITPR2/CACNA1C/ITPR1/ARRB2/SPP1/PRKCA/AKT3	12
hsa05321	Inflammatory bowel disease	12/432	65/8165	0.000128574	0.000792433	0.000475073	HLA-DRA/HLA-DRB1/TLR2/HLA-DPB1/HLA-DPA1/HLA-DQB1/HLA-DMB/HLA-DQA1/IL18/STAT1/RORA/STAT4	12
hsa05165	Human papillomavirus infection	34/432	331/8165	0.000140976	0.000851493	0.00051048	ITGA4/MAGI1/PARD3/MAML3/TCF7L2/ATM/WNT5B/PIK3CD/TRAF3/GRB2/ITGA6/CREB3L2/COL1A1/DLG2/COL1A2/FN1/CREB5/PATJ/SPP1/ATP6V1B2/RBPJ/EGFR/STAT1/PTK2/HLA-B/AKT3/PPP2R2B/HLA-A/CCND3/HLA-C/PPP2R5C/JAK1/HLA-E/FOXO1	34
hsa04925	Aldosterone synthesis and secretion	15/432	98/8165	0.000177991	0.00105399	0.000631879	PRKCB/CAMK1D/PLCB1/ATP1B1/GNAQ/ITPR2/CREB3L2/CACNA1C/ATP2B1/ITPR1/CREB5/PRKD1/SCARB1/PRKCA/CAMK4	15
hsa04672	Intestinal immune network for IgA production	10/432	49/8165	0.000197747	0.00114845	0.000688512	ITGA4/HLA-DRA/HLA-DRB1/CD86/HLA-DPB1/HLA-DPA1/HLA-DQB1/HLA-DMB/HLA-DQA1/TNFSF13B	10
hsa05202	Transcriptional misregulation in cancer	23/432	193/8165	0.000206366	0.0011759	0.000704965	MEF2C/FUT8/PAX5/CDK14/FLI1/IGF1R/ATM/BMP2K/MITF/CD86/CSF1R/PLAU/SPI1/ITGAM/PBX3/ETV6/MLLT3/PBX1/PPARG/BCL11B/PTK2/ZEB1/FOXO1	23
hsa04730	Long-term depression	11/432	60/8165	0.000260695	0.00145796	0.000874066	PRKCB/PLCB1/IGF1R/PLA2G4A/GNAQ/ITPR2/ITPR1/PRKG1/LYN/GNA13/PRKCA	11
hsa05032	Morphine addiction	14/432	91/8165	0.000275291	0.0015116	0.00090622	GNG7/PRKCB/GNGT1/PDE10A/PDE4B/PDE4D/PDE7B/ARRB2/GNB4/GRK3/PRKCA/GNG2/PDE3B/PDE7A	14
hsa05161	Hepatitis B	20/432	162/8165	0.000332246	0.00179176	0.00107418	PRKCB/BCL2/PIK3CD/TRAF3/PTK2B/GRB2/CREB3L2/MAP3K1/CASP10/TLR2/CREB5/JAK2/STAT1/PRKCA/STAT4/NFATC2/AKT3/JAK1/STAT5B/NFATC3	20
hsa05223	Non-small cell lung cancer	12/432	72/8165	0.000350392	0.00185646	0.00111297	PLCG2/PRKCB/PIK3CD/GRB2/STK4/FOXO3/EGFR/EML4/PRKCA/FHIT/AKT3/STAT5B	12
hsa04371	Apelin signaling pathway	18/432	139/8165	0.000363758	0.00189405	0.00113551	GNG7/MEF2C/PLCB1/GNGT1/GNAQ/ITPR2/ITPR1/SLC8A1/PIK3R5/GNB4/SPP1/PRKAG2/MEF2A/GNA13/CAMK4/GNG2/AKT3/PDE3B	18
hsa04921	Oxytocin signaling pathway	19/432	154/8165	0.000469244	0.00240189	0.00143996	CD38/MEF2C/PRKCB/CAMK1D/PLCB1/PLA2G4A/GNAQ/PPP3CC/ITPR2/CACNA1C/ITPR1/TRPM2/PIK3R5/PRKAG2/EGFR/PRKCA/CAMK4/NFATC2/NFATC3	19
hsa04919	Thyroid hormone signaling pathway	16/432	121/8165	0.000603813	0.00303919	0.00182203	PLCG2/PRKCB/ATP2A3/PLCB1/ATP1B1/NCOA3/THRB/ESR1/PIK3CD/SLC16A10/HIF1A/STAT1/PRKCA/AKT3/KAT2B/FOXO1	16
hsa05146	Amoebiasis	14/432	102/8165	0.000900626	0.00445884	0.00267313	PRKCB/PLCB1/GNAQ/PIK3CD/COL1A1/COL1A2/FN1/COL3A1/TLR2/ITGAM/ITGB2/GNA14/PRKCA/PTK2	14
hsa05310	Asthma	7/432	31/8165	0.000959823	0.00467526	0.00280288	HLA-DRA/HLA-DRB1/HLA-DPB1/HLA-DPA1/HLA-DQB1/HLA-DMB/HLA-DQA1	7
hsa04064	NF-kappa B signaling pathway	14/432	104/8165	0.00109369	0.00524276	0.0031431	PLCG2/PRKCB/BCL2/BLNK/ATM/SYK/TRAF3/CARD11/PLAU/TNFSF13B/LYN/PRKCQ/LCK/CYLD	14
hsa04216	Ferroptosis	8/432	41/8165	0.00117426	0.00554104	0.00332192	SLC7A11/ACSL4/GCLC/CYBB/ATG7/TFRC/ACSL1/SAT1	8
hsa04926	Relaxin signaling pathway	16/432	129/8165	0.00121977	0.00566724	0.00339758	GNG7/PLCB1/GNGT1/PIK3CD/GRB2/CREB3L2/COL1A1/COL1A2/COL3A1/ARRB2/CREB5/GNB4/EGFR/PRKCA/GNG2/AKT3	16
hsa04071	Sphingolipid signaling pathway	15/432	119/8165	0.00145751	0.00666921	0.00399827	PRKCB/BCL2/PLCB1/GNAQ/PIK3CD/GAB2/SGPP2/CTSD/GNA13/CERS6/PRKCA/FYN/AKT3/PPP2R2B/PPP2R5C	15
hsa05150	Staphylococcus aureus infection	13/432	96/8165	0.00154322	0.006956	0.00417021	HLA-DRA/HLA-DRB1/FPR3/HLA-DPB1/HLA-DPA1/FCGR2C/HLA-DQB1/HLA-DMB/HLA-DQA1/FCGR2A/ITGAM/ITGB2/ITGAL	13
hsa04012	ErbB signaling pathway	12/432	85/8165	0.00161067	0.00715325	0.00428846	PLCG2/PRKCB/PIK3CD/GRB2/GAB1/EGFR/PRKCA/PTK2/AKT3/CBLB/NCK2/STAT5B	12
hsa04144	Endocytosis	25/432	251/8165	0.00165165	0.00722501	0.00433148	PSD3/PARD3/IGF1R/AGAP1/SMAP2/NEDD4L/PIP5K1B/RAB31/DAB2/ARRB2/CYTH4/GRK3/TFRC/CYTH1/EGFR/ASAP1/ACAP1/HLA-B/SH3KBP1/HLA-A/ARAP2/HLA-C/CBLB/WIPF1/HLA-E	25
hsa04713	Circadian entrainment	13/432	97/8165	0.0016986	0.00722501	0.00433148	GNG7/PRKCB/PLCB1/GNGT1/GNAQ/GRIA4/RASD1/CACNA1C/ITPR1/PRKG1/GNB4/PRKCA/GNG2	13
hsa05215	Prostate cancer	13/432	97/8165	0.0016986	0.00722501	0.00433148	BCL2/IGF1R/TCF7L2/PIK3CD/GRB2/CREB3L2/PLAU/CREB5/EGFR/PDGFC/AKT3/ZEB1/FOXO1	13
hsa04927	Cortisol synthesis and secretion	10/432	65/8165	0.00202049	0.00847485	0.00508077	PLCB1/GNAQ/ITPR2/CREB3L2/CACNA1C/ITPR1/CREB5/SCARB1/PBX1/NCEH1	10
hsa04720	Long-term potentiation	10/432	67/8165	0.00254743	0.0104282	0.00625183	PRKCB/PLCB1/GNAQ/PPP3CC/ITPR2/CACNA1C/ITPR1/PRKCA/CAMK4/RAP1A	10
hsa05203	Viral carcinogenesis	21/432	204/8165	0.00255525	0.0104282	0.00625183	HDAC9/PIK3CD/SYK/TRAF3/GRB2/CREB3L2/SP100/CREB5/RBPJ/GSN/LYN/VAC14/HLA-B/HLA-A/KAT2B/CCND3/HLA-C/JAK1/HLA-E/RASA2/STAT5B	21
hsa04960	Aldosterone-regulated sodium reabsorption	7/432	37/8165	0.0028564	0.0114579	0.00686914	PRKCB/ATP1B1/NEDD4L/PIK3CD/SGK1/INSR/PRKCA	7
hsa04726	Serotonergic synapse	14/432	115/8165	0.00288344	0.0114579	0.00686914	GNG7/PRKCB/PLCB1/GNGT1/MAOA/PLA2G4A/GNAQ/ITPR2/CACNA1C/ITPR1/ALOX5/GNB4/PRKCA/GNG2	14
hsa04970	Salivary secretion	12/432	92/8165	0.00318141	0.0123441	0.00740042	CD38/PRKCB/PLCB1/ATP1B1/GNAQ/ITPR2/ATP2B1/ITPR1/PRKG1/KCNMA1/LYZ/PRKCA	12
hsa04625	C-type lectin receptor signaling pathway	13/432	104/8165	0.00318821	0.0123441	0.00740042	PLCG2/PPP3CC/PIK3CD/SYK/ITPR2/ITPR1/CLEC7A/STAT1/NFATC2/AKT3/CBLB/CYLD/NFATC3	13
hsa04912	GnRH signaling pathway	12/432	93/8165	0.00348294	0.0132526	0.00794509	PRKCB/PLCB1/PLA2G4A/GNAQ/ITPR2/PTK2B/GRB2/MAP3K1/CACNA1C/ITPR1/EGFR/PRKCA	12
hsa04370	VEGF signaling pathway	9/432	59/8165	0.00354968	0.0132526	0.00794509	PLCG2/PRKCB/PLA2G4A/PPP3CC/PIK3CD/PRKCA/PTK2/NFATC2/AKT3	9
hsa04218	Cellular senescence	17/432	156/8165	0.0035545	0.0132526	0.00794509	ATM/PPP3CC/PIK3CD/ITPR2/ITPR1/FOXO3/ETS1/NFATC2/HLA-B/SQSTM1/AKT3/HLA-A/CCND3/HLA-C/HLA-E/FOXO1/NFATC3	17
hsa05130	Pathogenic Escherichia coli infection	20/432	197/8165	0.00375838	0.0138418	0.00829834	NCKAP1L/CLDN10/LPAR1/MYO1D/SEC24A/MYO1F/MYO5A/FCGR2A/CYTH4/IL18/NCKAP1/MYO6/CYTH1/GNA13/MYO1E/FYN/ARHGEF1/WIPF1/NCK2/CYFIP2	20
hsa05164	Influenza A	18/432	171/8165	0.00398544	0.014454	0.00866533	PRKCB/PIK3CD/TRAF3/CIITA/HLA-DRA/HLA-DRB1/HLA-DPB1/HLA-DPA1/HLA-DQB1/HLA-DMB/HLA-DQA1/IL18/JAK2/STAT1/PRKCA/AKT3/CCND3/JAK1	18
hsa04142	Lysosome	15/432	132/8165	0.00405119	0.014454	0.00866533	CTSB/DMXL2/SLC11A1/CTSZ/LAPTM5/PSAP/LITAF/CTSL/MANBA/CTSC/CTSD/ARSB/CTSS/LGMN/NPC1	15
hsa04020	Calcium signaling pathway	23/432	240/8165	0.00406817	0.014454	0.00866533	PLCG2/CD38/PRKCB/CAMK1D/ATP2A3/PLCB1/GNAQ/PPP3CC/ITPR2/PTK2B/CACNA1C/ATP2B1/ITPR1/SLC8A1/P2RX7/GNA14/EGFR/PDGFC/PRKCA/CAMK4/ASPH/ITPKB/STIM1	23
hsa04931	Insulin resistance	13/432	108/8165	0.00443295	0.0155669	0.00933252	PRKCB/CD36/OGT/PIK3CD/CREB3L2/PTPN1/CREB5/PRKAG2/NR1H3/INSR/PRKCQ/AKT3/FOXO1	13
hsa04270	Vascular smooth muscle contraction	15/432	134/8165	0.00466982	0.0162102	0.00971819	PRKCB/PLCB1/PLA2G4A/GNAQ/ITPR2/CACNA1C/CALD1/ITPR1/PRKG1/KCNMA1/GNA13/PRKCA/PRKCH/PRKCQ/ARHGEF1	15
hsa04066	HIF-1 signaling pathway	13/432	109/8165	0.00479854	0.0164677	0.0098726	PLCG2/PRKCB/BCL2/PDK1/IGF1R/PIK3CD/CYBB/TFRC/EGFR/HIF1A/INSR/PRKCA/AKT3	13
hsa04070	Phosphatidylinositol signaling system	12/432	97/8165	0.00492779	0.0167213	0.0100246	PLCG2/PRKCB/INPP5D/PLCB1/PIK3CD/ITPR2/PIP5K1B/PIP4K2A/ITPR1/INPP4B/PRKCA/ITPKB	12
hsa04613	Neutrophil extracellular trap formation	19/432	190/8165	0.00550808	0.0184827	0.0110806	PLCG2/PRKCB/HDAC9/PLCB1/PIK3CD/SYK/TLR2/FPR3/CLEC7A/CYBB/FCGR2A/ITGAM/ATG7/NCF2/ITGB2/MACROH2A1/PRKCA/ITGAL/AKT3	19
hsa05131	Shigellosis	23/432	247/8165	0.00577585	0.0191682	0.0114916	PLCG2/BCL2/SEPTIN6/DOCK1/PLCB1/ELMO1/ATM/FNBP1L/PIK3CD/FNBP1/ITPR2/ITPR1/FOXO3/CYTH4/IL18/CYTH1/EGFR/PRKCQ/PTK2/SQSTM1/AKT3/CD44/FOXO1	23
hsa05214	Glioma	10/432	75/8165	0.0058477	0.0191957	0.0115081	PLCG2/PRKCB/CAMK1D/IGF1R/PIK3CD/GRB2/EGFR/PRKCA/CAMK4/AKT3	10
hsa04915	Estrogen signaling pathway	15/432	138/8165	0.00613759	0.0199307	0.0119487	BCL2/PLCB1/NCOA3/GNAQ/ESR1/PIK3CD/ITPR2/GRB2/CREB3L2/ITPR1/CREB5/CTSD/EGFR/AKT3/FKBP5	15
hsa04961	Endocrine and other factor-regulated calcium reabsorption	8/432	53/8165	0.00625802	0.0201055	0.0120535	PRKCB/PLCB1/ATP1B1/GNAQ/ESR1/ATP2B1/SLC8A1/PRKCA	8
hsa04540	Gap junction	11/432	88/8165	0.00644397	0.020485	0.012281	PRKCB/PLCB1/GNAQ/LPAR1/ITPR2/GRB2/ITPR1/PRKG1/EGFR/PDGFC/PRKCA	11
hsa04211	Longevity regulating pathway	11/432	89/8165	0.0070141	0.0220652	0.0132284	IGF1R/PIK3CD/CREB3L2/FOXO3/CREB5/PRKAG2/INSR/PPARG/CAMK4/AKT3/FOXO1	11
hsa04972	Pancreatic secretion	12/432	102/8165	0.00736648	0.0229348	0.0137497	CD38/PRKCB/ATP2A3/PLCB1/ATP1B1/GNAQ/ITPR2/ATP2B1/ITPR1/KCNMA1/PRKCA/RAP1A	12
hsa04140	Autophagy - animal	15/432	141/8165	0.00746571	0.0230066	0.0137927	BCL2/VMP1/IGF1R/DAPK1/PIK3CD/EIF2AK3/ITPR1/CTSB/ATG7/CTSL/CTSD/HIF1A/PRKCQ/SQSTM1/AKT3	15
hsa04360	Axon guidance	18/432	182/8165	0.00760941	0.0232125	0.0139162	DCC/PLCG2/EFNA5/PARD3/WNT5B/PPP3CC/PIK3CD/SEMA4D/PLXNC1/NRP1/ENAH/ABLIM1/PRKCA/FYN/PTK2/NFATC2/NCK2/NFATC3	18
hsa05221	Acute myeloid leukemia	9/432	67/8165	0.00832726	0.0251483	0.0150767	TCF7L2/PIK3CD/GRB2/CSF1R/SPI1/ITGAM/PPARD/AKT3/STAT5B	9
hsa04722	Neurotrophin signaling pathway	13/432	119/8165	0.0099528	0.0294976	0.0176841	PLCG2/BCL2/IRAK3/PIK3CD/GRB2/RAPGEF1/MAP3K1/GAB1/FOXO3/SH2B3/CAMK4/AKT3/RAP1A	13
hsa04924	Renin secretion	9/432	69/8165	0.0100604	0.0294976	0.0176841	PLCB1/GNAQ/PPP3CC/ITPR2/CACNA1C/ITPR1/KCNMA1/CTSB/PDE3B	9
hsa05031	Amphetamine addiction	9/432	69/8165	0.0100604	0.0294976	0.0176841	PRKCB/MAOA/GRIA4/PPP3CC/CREB3L2/CACNA1C/CREB5/PRKCA/CAMK4	9
hsa04152	AMPK signaling pathway	13/432	121/8165	0.0113716	0.0330214	0.0197967	IGF1R/CD36/PIK3CD/CREB3L2/FOXO3/CREB5/PRKAG2/INSR/PPARG/AKT3/PPP2R2B/PPP2R5C/FOXO1	13
hsa04520	Adherens junction	9/432	71/8165	0.0120523	0.0346646	0.0207818	PTPRM/PARD3/IGF1R/TCF7L2/PTPN1/PTPRJ/EGFR/INSR/FYN	9
hsa04010	MAPK signaling pathway	25/432	294/8165	0.0125762	0.0355579	0.0213174	MEF2C/PRKCB/RASGRP3/MECOM/EFNA5/IGF1R/PLA2G4A/PPP3CC/GRB2/MAP3K1/CACNA1C/STK4/CSF1R/ARRB2/EGFR/INSR/PDGFC/PRKCA/STK3/AKT3/RASGRP1/RAP1A/RASA2/DUSP16/NFATC3	25
hsa04210	Apoptosis	14/432	136/8165	0.0125983	0.0355579	0.0213174	BCL2/ATM/PIK3CD/ITPR2/EIF2AK3/CASP10/ITPR1/CTSB/CTSZ/CTSL/CTSC/CTSD/CTSS/AKT3	14
hsa04261	Adrenergic signaling in cardiomyocytes	15/432	150/8165	0.0128698	0.0359879	0.0215752	BCL2/ATP2A3/PLCB1/ATP1B1/GNAQ/CREB3L2/CACNA1C/ATP2B1/SLC8A1/PIK3R5/CREB5/PRKCA/AKT3/PPP2R2B/PPP2R5C	15
hsa05340	Primary immunodeficiency	6/432	38/8165	0.013844	0.0383463	0.0229891	PTPRC/BLNK/CIITA/CD4/IL7R/LCK	6
hsa04750	Inflammatory mediator regulation of TRP channels	11/432	98/8165	0.0140942	0.0383463	0.0229891	PLCG2/PRKCB/PLCB1/PLA2G4A/GNAQ/PIK3CD/ITPR2/ITPR1/PRKCA/PRKCH/PRKCQ	11
hsa05231	Choline metabolism in cancer	11/432	98/8165	0.0140942	0.0383463	0.0229891	PRKCB/PLA2G4A/SLC44A5/PIK3CD/GRB2/PIP5K1B/EGFR/HIF1A/PDGFC/PRKCA/AKT3	11
hsa00562	Inositol phosphate metabolism	9/432	73/8165	0.0143245	0.038625	0.0231561	PLCG2/INPP5D/PLCB1/PLCH1/PIK3CD/PIP5K1B/PIP4K2A/INPP4B/ITPKB	9
hsa04911	Insulin secretion	10/432	86/8165	0.0149432	0.0399367	0.0239425	PRKCB/KCNN3/PLCB1/ATP1B1/GNAQ/CREB3L2/CACNA1C/KCNMA1/CREB5/PRKCA	10
hsa03320	PPAR signaling pathway	9/432	75/8165	0.0168986	0.043603	0.0261405	CD36/ME1/ACSL4/CYP27A1/NR1H3/PPARD/ACSL1/GK/PPARG	9
hsa04918	Thyroid hormone synthesis	9/432	75/8165	0.0168986	0.043603	0.0261405	PRKCB/PLCB1/ATP1B1/GNAQ/ITPR2/CREB3L2/ITPR1/CREB5/PRKCA	9
hsa04934	Cushing syndrome	15/432	155/8165	0.0169752	0.043603	0.0261405	PLCB1/TCF7L2/GNAQ/WNT5B/ITPR2/RASD1/CREB3L2/CACNA1C/ITPR1/CREB5/EGFR/SCARB1/PBX1/NCEH1/RAP1A	15
hsa04913	Ovarian steroidogenesis	7/432	51/8165	0.0170369	0.043603	0.0261405	AKR1C3/IGF1R/PLA2G4A/BMP6/ALOX5/SCARB1/INSR	7
hsa04979	Cholesterol metabolism	7/432	51/8165	0.0170369	0.043603	0.0261405	CD36/ABCA1/APOE/CYP27A1/SCARB1/NCEH1/NPC1	7
hsa04727	GABAergic synapse	10/432	89/8165	0.0186654	0.0473693	0.0283985	GNG7/PRKCB/GNGT1/CACNA1C/GNB4/PLCL1/GLUL/PRKCA/GNG2/SLC38A1	10
hsa04068	FoxO signaling pathway	13/432	131/8165	0.0209497	0.0527235	0.0316084	IGF1R/ATM/PIK3CD/GRB2/STK4/FOXO3/SGK1/PRKAG2/EGFR/INSR/IL7R/AKT3/FOXO1	13
hsa04630	JAK-STAT signaling pathway	15/432	162/8165	0.0243256	0.0607134	0.0363984	BCL2/PIK3CD/GRB2/CSF2RA/IL10RA/JAK2/EGFR/PIAS1/STAT1/STAT4/IL7R/AKT3/CCND3/JAK1/STAT5B	15
hsa04922	Glucagon signaling pathway	11/432	107/8165	0.025582	0.063326	0.0379647	PLCB1/GNAQ/PPP3CC/ITPR2/CREB3L2/ITPR1/CREB5/PRKAG2/AKT3/PDE3B/FOXO1	11
hsa04920	Adipocytokine signaling pathway	8/432	69/8165	0.0284334	0.0692491	0.0415157	CD36/ACSL4/TNFRSF1B/JAK2/PRKAG2/ACSL1/PRKCQ/AKT3	8
hsa05211	Renal cell carcinoma	8/432	69/8165	0.0284334	0.0692491	0.0415157	PIK3CD/GRB2/RAPGEF1/GAB1/HIF1A/ETS1/AKT3/RAP1A	8
hsa04917	Prolactin signaling pathway	8/432	70/8165	0.03068	0.0741228	0.0444375	ESR1/PIK3CD/GRB2/FOXO3/JAK2/STAT1/AKT3/STAT5B	8
