# Supplementary material for: Molecular subtyping based on immune cell marker genes predicts prognosis and therapeutic response in patients with lung adenocarcinoma
Source: BMC Cancer. 2023 Nov 24;23:1141. doi: 10.1186/s12885-023-11579-7 (PMC10668343; doi:10.1186/s12885-023-11579-7)
Supplement: Supplementary file 6 — Additional file 6. Supplementary Table 5.Results of GSVA analysis in cluster-A and clusier-B [file 12885_2023_11579_MOESM6_ESM.xls]

## Sheet: C2-C1.diff
Supplementary Table 5.Results of GSVA analysis in cluster-A and clusier-B
id	logFC	AveExpr	t	P.Value	adj.P.Val	B
KEGG_VIRAL_MYOCARDITIS	-0.352735	0.0157985	-17.9004	1.73996e-54	3.18413e-52	113.22
KEGG_ASTHMA	-0.444756	0.00580741	-17.7378	9.55005e-54	8.73829e-52	111.53
KEGG_CELL_ADHESION_MOLECULES_CAMS	-0.326817	0.0200183	-16.3476	1.7743e-47	1.08233e-45	97.2009
KEGG_ALLOGRAFT_REJECTION	-0.473064	0.0135857	-15.296	8.07463e-43	3.69414e-41	86.5562
KEGG_LEISHMANIA_INFECTION	-0.372156	0.0144286	-15.0398	1.06683e-41	3.90459e-40	83.995
KEGG_INTESTINAL_IMMUNE_NETWORK_FOR_IGA_PRODUCTION	-0.42301	0.012571	-14.8438	7.61416e-41	2.32232e-39	82.0449
KEGG_LEUKOCYTE_TRANSENDOTHELIAL_MIGRATION	-0.255405	0.0140192	-14.3518	1.01634e-38	2.657e-37	77.1897
KEGG_HEMATOPOIETIC_CELL_LINEAGE	-0.337157	0.0199228	-13.9867	3.6925e-37	8.4466e-36	73.626
KEGG_JAK_STAT_SIGNALING_PATHWAY	-0.238723	0.00828292	-13.9579	4.89395e-37	9.95103e-36	73.3467
KEGG_FC_EPSILON_RI_SIGNALING_PATHWAY	-0.225826	0.0108714	-13.641	1.07268e-35	1.96301e-34	70.2848
KEGG_AUTOIMMUNE_THYROID_DISEASE	-0.341476	0.00837129	-13.4433	7.25417e-35	1.20683e-33	68.3894
KEGG_GRAFT_VERSUS_HOST_DISEASE	-0.43385	0.0146319	-13.4116	9.84748e-35	1.50174e-33	68.0864
KEGG_CHEMOKINE_SIGNALING_PATHWAY	-0.260058	0.0137259	-12.8797	1.58039e-32	2.22471e-31	63.052
KEGG_TYPE_I_DIABETES_MELLITUS	-0.348795	0.0113204	-12.7555	5.106e-32	6.67428e-31	61.8896
KEGG_SYSTEMIC_LUPUS_ERYTHEMATOSUS	-0.328394	0.0168257	-12.7368	6.09313e-32	6.98817e-31	61.7145
KEGG_CYTOKINE_CYTOKINE_RECEPTOR_INTERACTION	-0.259323	0.0152809	-12.7365	6.10988e-32	6.98817e-31	61.7117
KEGG_FC_GAMMA_R_MEDIATED_PHAGOCYTOSIS	-0.244762	0.0114854	-12.5127	4.98213e-31	5.36312e-30	59.632
KEGG_T_CELL_RECEPTOR_SIGNALING_PATHWAY	-0.273289	0.0114868	-12.3952	1.48837e-30	1.51318e-29	58.5476
KEGG_NATURAL_KILLER_CELL_MEDIATED_CYTOTOXICITY	-0.265842	0.0126563	-12.0971	2.34003e-29	2.20663e-28	55.8181
KEGG_TOLL_LIKE_RECEPTOR_SIGNALING_PATHWAY	-0.251212	0.00996463	-12.0938	2.41161e-29	2.20663e-28	55.7883
KEGG_MAPK_SIGNALING_PATHWAY	-0.14693	0.00596078	-11.3775	1.57043e-26	1.36851e-25	49.3726
KEGG_NEUROTROPHIN_SIGNALING_PATHWAY	-0.171863	0.00668053	-11.2133	6.73658e-26	5.60361e-25	47.9313
KEGG_ANTIGEN_PROCESSING_AND_PRESENTATION	-0.267685	0.00352248	-11.1379	1.3093e-25	1.04175e-24	47.2736
KEGG_B_CELL_RECEPTOR_SIGNALING_PATHWAY	-0.263321	0.0129009	-10.9291	8.13796e-25	6.20519e-24	45.4658
KEGG_REGULATION_OF_ACTIN_CYTOSKELETON	-0.166892	0.00534888	-10.7454	3.99525e-24	2.92452e-23	43.8918
KEGG_NOD_LIKE_RECEPTOR_SIGNALING_PATHWAY	-0.234932	0.0108047	-10.6949	6.1753e-24	4.34646e-23	43.4611
KEGG_AMINOACYL_TRNA_BIOSYNTHESIS	0.313949	-0.0229601	10.5865	1.5641e-23	1.06011e-22	42.542
KEGG_COLORECTAL_CANCER	-0.161077	0.00480599	-10.5082	3.04798e-23	1.99207e-22	41.8823
KEGG_DILATED_CARDIOMYOPATHY	-0.210102	0.0128936	-10.4694	4.24051e-23	2.67591e-22	41.5558
KEGG_LYSOSOME	-0.236159	0.00411341	-10.0038	2.09661e-21	1.27893e-20	37.7004
KEGG_FOCAL_ADHESION	-0.201788	0.00852562	-9.87648	5.97569e-21	3.52759e-20	36.6657
KEGG_APOPTOSIS	-0.165483	0.011512	-9.49063	1.35777e-19	7.76477e-19	33.5817
KEGG_ONE_CARBON_POOL_BY_FOLATE	0.224291	-0.022582	9.07677	3.53707e-18	1.96146e-17	30.3654
KEGG_PRIMARY_IMMUNODEFICIENCY	-0.318466	0.00614879	-8.83503	2.27056e-17	1.21467e-16	28.5324
KEGG_PROTEIN_EXPORT	0.248747	-0.00620713	8.83202	2.32314e-17	1.21467e-16	28.5099
KEGG_PANCREATIC_CANCER	-0.1479	0.00522705	-8.79851	2.99789e-17	1.52393e-16	28.2586
KEGG_HYPERTROPHIC_CARDIOMYOPATHY_HCM	-0.168417	0.0114112	-8.78092	3.42637e-17	1.69466e-16	28.1269
KEGG_RNA_POLYMERASE	0.223253	-0.0150835	8.74953	4.34703e-17	2.09344e-16	27.8924
KEGG_PRION_DISEASES	-0.192564	0.0116601	-8.69884	6.37546e-17	2.99156e-16	27.5151
KEGG_ACUTE_MYELOID_LEUKEMIA	-0.164525	0.00530567	-8.68955	6.83802e-17	3.12839e-16	27.4461
KEGG_RENAL_CELL_CARCINOMA	-0.157682	0.00571221	-8.51909	2.44885e-16	1.09302e-15	26.1896
KEGG_CITRATE_CYCLE_TCA_CYCLE	0.225538	-0.0159306	8.44207	4.3331e-16	1.88799e-15	25.6278
KEGG_GLIOMA	-0.131534	0.00685585	-8.4354	4.5517e-16	1.93712e-15	25.5793
KEGG_NON_SMALL_CELL_LUNG_CANCER	-0.14605	0.00311828	-8.36272	7.77079e-16	3.23194e-15	25.0528
KEGG_LONG_TERM_POTENTIATION	-0.126126	0.0065192	-8.3182	1.07663e-15	4.3783e-15	24.7319
KEGG_PHOSPHATIDYLINOSITOL_SIGNALING_SYSTEM	-0.129833	0.00370875	-8.12159	4.47634e-15	1.78081e-14	23.33
KEGG_VASCULAR_SMOOTH_MUSCLE_CONTRACTION	-0.153617	0.00851347	-8.06641	6.64813e-15	2.58853e-14	22.9411
KEGG_MELANOMA	-0.118008	0.00517473	-8.04527	7.73181e-15	2.94775e-14	22.7926
KEGG_NON_HOMOLOGOUS_END_JOINING	0.218805	-0.0155832	7.92113	1.86609e-14	6.96929e-14	21.9265
KEGG_CALCIUM_SIGNALING_PATHWAY	-0.11063	0.00734956	-7.89808	2.19546e-14	8.03538e-14	21.7667
KEGG_GLYOXYLATE_AND_DICARBOXYLATE_METABOLISM	0.205799	-0.0198933	7.77248	5.29006e-14	1.8982e-13	20.9027
KEGG_PYRIMIDINE_METABOLISM	0.152868	-0.0129133	7.70529	8.43214e-14	2.96747e-13	20.4448
KEGG_GNRH_SIGNALING_PATHWAY	-0.108366	0.00683953	-7.69639	8.96708e-14	3.09618e-13	20.3844
KEGG_ECM_RECEPTOR_INTERACTION	-0.201245	0.00713775	-7.65247	1.21393e-13	4.11388e-13	20.087
KEGG_HUNTINGTONS_DISEASE	0.129178	-0.00645404	7.62809	1.4354e-13	4.77598e-13	19.9225
KEGG_PHENYLALANINE_METABOLISM	0.196465	-0.00404032	7.55547	2.35905e-13	7.70905e-13	19.4348
KEGG_PATHWAYS_IN_CANCER	-0.100057	0.00361648	-7.51079	3.1969e-13	1.01149e-12	19.1366
KEGG_GLYCOSYLPHOSPHATIDYLINOSITOL_GPI_ANCHOR_BIOSYNTHESIS	0.190703	-0.0193043	7.51038	3.20581e-13	1.01149e-12	19.1338
KEGG_FOLATE_BIOSYNTHESIS	0.209706	-0.00118372	7.49865	3.47126e-13	1.07668e-12	19.0558
KEGG_TERPENOID_BACKBONE_BIOSYNTHESIS	0.243402	-0.0171575	7.32693	1.10078e-12	3.35737e-12	17.9238
KEGG_ARRHYTHMOGENIC_RIGHT_VENTRICULAR_CARDIOMYOPATHY_ARVC	-0.149291	0.00944565	-7.31321	1.20605e-12	3.61816e-12	17.8343
KEGG_RNA_DEGRADATION	0.151952	-0.0154216	6.97542	1.09699e-11	3.18649e-11	15.6715
KEGG_GLYCOSPHINGOLIPID_BIOSYNTHESIS_GLOBO_SERIES	-0.192717	0.00938376	-6.91052	1.66124e-11	4.67702e-11	15.2654
KEGG_ADHERENS_JUNCTION	-0.132619	0.00283081	-6.78297	3.72286e-11	1.03225e-10	14.4762
KEGG_CHRONIC_MYELOID_LEUKEMIA	-0.112677	0.00418552	-6.77085	4.0173e-11	1.09726e-10	14.4017
KEGG_RIG_I_LIKE_RECEPTOR_SIGNALING_PATHWAY	-0.115032	0.00245302	-6.76189	4.24937e-11	1.14358e-10	14.3468
KEGG_RENIN_ANGIOTENSIN_SYSTEM	-0.167801	0.0142555	-6.73754	4.94859e-11	1.31245e-10	14.1979
KEGG_ENDOMETRIAL_CANCER	-0.122951	0.00165172	-6.72385	5.3903e-11	1.40918e-10	14.1143
KEGG_GAP_JUNCTION	-0.104388	0.00444796	-6.68591	6.82602e-11	1.75938e-10	13.8836
KEGG_TYPE_II_DIABETES_MELLITUS	-0.106831	0.00396783	-6.6389	9.13362e-11	2.32146e-10	13.599
KEGG_AXON_GUIDANCE	-0.110473	0.0041205	-6.62289	1.0082e-10	2.52741e-10	13.5025
KEGG_EPITHELIAL_CELL_SIGNALING_IN_HELICOBACTER_PYLORI_INFECTION	-0.108128	0.00711309	-6.60572	1.12062e-10	2.77125e-10	13.3993
KEGG_OXIDATIVE_PHOSPHORYLATION	0.157183	-0.00625811	6.56541	1.43526e-10	3.50204e-10	13.1576
KEGG_ASCORBATE_AND_ALDARATE_METABOLISM	0.181992	0.017033	6.53836	1.6933e-10	4.0773e-10	12.9961
KEGG_ARGININE_AND_PROLINE_METABOLISM	0.118337	-0.00251382	6.53309	1.74865e-10	4.15589e-10	12.9647
KEGG_RIBOFLAVIN_METABOLISM	0.146672	-0.00222766	6.50713	2.0482e-10	4.80539e-10	12.8104
KEGG_GLYCOSPHINGOLIPID_BIOSYNTHESIS_GANGLIO_SERIES	-0.169021	0.0170608	-6.45838	2.75249e-10	6.37603e-10	12.522
KEGG_PARKINSONS_DISEASE	0.146808	-0.00610503	6.36774	4.74634e-10	1.08572e-09	11.9904
KEGG_PYRUVATE_METABOLISM	0.137854	-0.0118368	6.33644	5.72081e-10	1.29248e-09	11.8083
KEGG_BASE_EXCISION_REPAIR	0.159013	-0.019494	6.31409	6.53387e-10	1.4406e-09	11.6788
KEGG_ALZHEIMERS_DISEASE	0.107091	-0.00287893	6.22693	1.09323e-09	2.38168e-09	11.1771
KEGG_MATURITY_ONSET_DIABETES_OF_THE_YOUNG	0.131614	-0.0025012	5.90696	6.88631e-09	1.46534e-08	9.38628
KEGG_SMALL_CELL_LUNG_CANCER	-0.100654	0.00241428	-5.84077	9.9791e-09	2.09905e-08	9.02587
KEGG_N_GLYCAN_BIOSYNTHESIS	0.143878	-0.00398357	5.83258	1.04456e-08	2.17222e-08	8.9815
KEGG_CYSTEINE_AND_METHIONINE_METABOLISM	0.106649	-0.00560612	5.79049	1.31977e-08	2.71368e-08	8.75441
KEGG_BASAL_TRANSCRIPTION_FACTORS	0.124568	-0.0127971	5.78362	1.37097e-08	2.78764e-08	8.71746
KEGG_ALANINE_ASPARTATE_AND_GLUTAMATE_METABOLISM	0.10985	-0.00471984	5.57601	4.25375e-08	8.55425e-08	7.6193
KEGG_SPLICEOSOME	0.123149	-0.0182413	5.57327	4.31697e-08	8.58702e-08	7.60501
KEGG_GLYCOSAMINOGLYCAN_BIOSYNTHESIS_CHONDROITIN_SULFATE	-0.162852	0.00654189	-5.46406	7.72459e-08	1.52e-07	7.04158
KEGG_GLYCOSAMINOGLYCAN_DEGRADATION	-0.141115	0.0110659	-5.20366	2.97722e-07	5.73507e-07	5.73771
KEGG_PROPANOATE_METABOLISM	0.14653	-0.0141801	5.13653	4.17868e-07	7.8835e-07	5.41072
KEGG_PATHOGENIC_ESCHERICHIA_COLI_INFECTION	-0.10998	0.00479692	-5.10681	4.84978e-07	9.05623e-07	5.26714
KEGG_PRIMARY_BILE_ACID_BIOSYNTHESIS	-0.121665	0.0105924	-4.93001	1.15893e-06	2.12084e-06	4.42847
KEGG_GLUTATHIONE_METABOLISM	0.102876	-0.0035329	4.75627	2.66108e-06	4.68248e-06	3.63017
KEGG_PORPHYRIN_AND_CHLOROPHYLL_METABOLISM	0.100483	0.00500373	4.48669	9.20008e-06	1.58832e-05	2.44294
KEGG_PENTOSE_AND_GLUCURONATE_INTERCONVERSIONS	0.11454	0.0112001	4.37138	1.53543e-05	2.57783e-05	1.9544
KEGG_PROTEASOME	0.128269	-0.0105015	3.64738	0.000295976	0.000447633	-0.842681
KEGG_RIBOSOME	0.107781	0.000639647	3.28696	0.00109218	0.00159895	-2.05769
