# Supplementary material for: Molecular subtyping based on immune cell marker genes predicts prognosis and therapeutic response in patients with lung adenocarcinoma
Source: BMC Cancer. 2023 Nov 24;23:1141. doi: 10.1186/s12885-023-11579-7 (PMC10668343; doi:10.1186/s12885-023-11579-7)
Supplement: Supplementary file 7 — Additional file 7. Supplementary Table 6: Results of univariate cox regression analysis on survival related LICMGs [file 12885_2023_11579_MOESM7_ESM.xls]

## Sheet: uniCox
Supplementary Table 6: Results of univariate cox regression analysis on survival related LICMGs
id	HR	HR.95L	HR.95H	pvalue
AFF3	0.811539	0.668189	0.985642	0.0352217
LGR4	1.32539	1.11859	1.57042	0.00113471
PECAM1	0.806939	0.655183	0.993845	0.0435866
GOLM1	1.37127	1.14222	1.64626	0.000709435
CYP24A1	1.0762	1.01358	1.14269	0.0163511
SFTPB	0.896918	0.851998	0.944206	3.32551e-05
LINC00511	1.14006	1.0017	1.29752	0.0470687
COL1A1	1.14144	1.02121	1.27582	0.0198258
HLA-DRB1	0.942524	0.898317	0.988906	0.0157286
HLA-DQA1	0.916169	0.858305	0.977933	0.00853017
MS4A7	0.858187	0.746586	0.98647	0.0314277
PHACTR1	0.774507	0.63963	0.937824	0.00885685
PPARG	1.14507	1.01303	1.29432	0.0302267
IL7R	0.875026	0.771815	0.992038	0.0370876
