# Supplementary material for: Molecular subtyping based on immune cell marker genes predicts prognosis and therapeutic response in patients with lung adenocarcinoma
Source: BMC Cancer. 2023 Nov 24;23:1141. doi: 10.1186/s12885-023-11579-7 (PMC10668343; doi:10.1186/s12885-023-11579-7)
Supplement: Supplementary file 8 — Additional file 8. Supplementary Table 7:?Results of LASSO Cox regression analysis. [file 12885_2023_11579_MOESM8_ESM.xls]

## Sheet: geneCoef
Supplementary Table 7: Results of LASSO Cox regression analysis.
Gene	Coef
LGR4	0.138284
GOLM1	0.0857213
CYP24A1	0.0328003
SFTPB	-0.0689074
COL1A1	0.0891065
HLA.DQA1	-0.0348387
MS4A7	-0.063627
PPARG	0.0638197
IL7R	-0.035488
