# Supplementary material for: Molecular subtyping based on immune cell marker genes predicts prognosis and therapeutic response in patients with lung adenocarcinoma
Source: BMC Cancer. 2023 Nov 24;23:1141. doi: 10.1186/s12885-023-11579-7 (PMC10668343; doi:10.1186/s12885-023-11579-7)
Supplement: Supplementary file 9 — Additional file 9. Supplementary Table 8. Univariate cox analysis on clinical features [file 12885_2023_11579_MOESM9_ESM.xls]

## Sheet: uniCox
Supplementary Table 8. Univariate cox analysis on clinical features
id	HR	HR.95L	HR.95H	pvalue
age	1.00789	0.992651	1.02336	0.312001
gender	1.10216	0.820754	1.48004	0.517833
stage	1.63189	1.41986	1.87557	5.32042e-12
LIDscore	3.5963	2.46565	5.24541	3.0094e-11
