# Supplementary material for: Molecular subtyping based on immune cell marker genes predicts prognosis and therapeutic response in patients with lung adenocarcinoma
Source: BMC Cancer. 2023 Nov 24;23:1141. doi: 10.1186/s12885-023-11579-7 (PMC10668343; doi:10.1186/s12885-023-11579-7)
Supplement: Supplementary file 10 — Additional file 10. Supplementary Table 9. Results of multivariate cox regression analysis [file 12885_2023_11579_MOESM10_ESM.xls]

## Sheet: multiCox
Supplementary Table 9.Results of multivariate cox regression analysis
id	HR	HR.95L	HR.95H	pvalue
age	1.01662	1.00129	1.0322	0.0335399
gender	0.999863	0.742305	1.34679	0.999282
stage	1.5546	1.34459	1.79742	2.54376e-09
LIDscore	3.37028	2.25721	5.03222	2.84172e-09
