# Supplementary material for: Molecular subtyping based on immune cell marker genes predicts prognosis and therapeutic response in patients with lung adenocarcinoma
Source: BMC Cancer. 2023 Nov 24;23:1141. doi: 10.1186/s12885-023-11579-7 (PMC10668343; doi:10.1186/s12885-023-11579-7)
Supplement: Supplementary file 11 — Additional file 11. Supplementary Table 10. Results of GSVA analysis [file 12885_2023_11579_MOESM11_ESM.xls]

## Sheet: diff
Supplementary Table 10.Results of GSVA analysis
id	logFC	AveExpr	t	P.Value	adj.P.Val	B
KEGG_CELL_CYCLE	0.284097	-0.00861231	10.8827	5.92064e-25	1.10124e-22	45.8788
KEGG_HOMOLOGOUS_RECOMBINATION	0.322654	0.0178518	10.0631	7.39517e-22	6.87751e-20	38.8867
KEGG_MISMATCH_REPAIR	0.314447	0.0133886	9.47871	9.55768e-20	5.92576e-18	34.124
KEGG_ASTHMA	-0.353464	-0.0631115	-9.37611	2.19882e-19	8.9239e-18	33.3082
KEGG_DNA_REPLICATION	0.355243	0.0315853	9.36534	2.3989e-19	8.9239e-18	33.223
KEGG_ARACHIDONIC_ACID_METABOLISM	-0.161953	-0.0339213	-8.68413	5.13684e-17	1.59242e-15	27.9731
KEGG_PRIMARY_BILE_ACID_BIOSYNTHESIS	-0.210419	-0.0395634	-8.38151	5.07634e-16	1.21205e-14	25.7348
KEGG_ALPHA_LINOLENIC_ACID_METABOLISM	-0.177678	-0.040878	-8.37795	5.2131e-16	1.21205e-14	25.7088
KEGG_PYRIMIDINE_METABOLISM	0.1703	0.0106393	8.30776	8.79244e-16	1.8171e-14	25.1984
KEGG_P53_SIGNALING_PATHWAY	0.145084	-0.0241829	8.15261	2.75975e-15	5.13314e-14	24.0817
KEGG_NUCLEOTIDE_EXCISION_REPAIR	0.191921	0.00200229	7.98504	9.32291e-15	1.57642e-13	22.8938
KEGG_INTESTINAL_IMMUNE_NETWORK_FOR_IGA_PRODUCTION	-0.287944	-0.0579152	-7.84242	2.58841e-14	4.01204e-13	21.8979
KEGG_AUTOIMMUNE_THYROID_DISEASE	-0.262487	-0.033164	-7.6432	1.05287e-13	1.50641e-12	20.5304
KEGG_GLYCOSPHINGOLIPID_BIOSYNTHESIS_GANGLIO_SERIES	-0.194587	-0.0751238	-7.61627	1.27011e-13	1.68743e-12	20.3476
KEGG_ALLOGRAFT_REJECTION	-0.315387	-0.0552744	-7.48248	3.20061e-13	3.96875e-12	19.4474
KEGG_BASE_EXCISION_REPAIR	0.18766	0.030261	7.45332	3.90822e-13	4.5433e-12	19.253
KEGG_TRYPTOPHAN_METABOLISM	-0.142702	-0.0375407	-7.40937	5.2753e-13	5.77179e-12	18.961
KEGG_OOCYTE_MEIOSIS	0.136336	-0.03386	7.37984	6.44823e-13	6.66318e-12	18.7655
KEGG_PATHOGENIC_ESCHERICHIA_COLI_INFECTION	0.168709	-0.0270482	7.3609	7.3321e-13	7.17774e-12	18.6405
KEGG_UBIQUITIN_MEDIATED_PROTEOLYSIS	0.126592	-0.0198857	7.19143	2.28749e-12	2.12737e-11	17.5336
KEGG_SPLICEOSOME	0.188101	0.023949	7.17257	2.59307e-12	2.29672e-11	17.4117
KEGG_HEMATOPOIETIC_CELL_LINEAGE	-0.211791	-0.0722857	-7.152	2.97193e-12	2.51263e-11	17.2791
KEGG_FATTY_ACID_METABOLISM	-0.1671	-0.0501249	-6.90109	1.53088e-11	1.23802e-10	15.6863
KEGG_LINOLEIC_ACID_METABOLISM	-0.147862	-0.0345254	-6.84771	2.15677e-11	1.6715e-10	15.3534
KEGG_BASAL_TRANSCRIPTION_FACTORS	0.156155	-0.00370925	6.67988	6.24902e-11	4.64927e-10	14.3212
KEGG_BLADDER_CANCER	0.118607	-0.0384216	6.59258	1.07773e-10	7.70992e-10	13.7927
KEGG_PENTOSE_PHOSPHATE_PATHWAY	0.165622	0.0160874	6.53935	1.49832e-10	1.03218e-09	13.4733
KEGG_GRAFT_VERSUS_HOST_DISEASE	-0.259828	-0.0655438	-6.36959	4.22404e-10	2.80597e-09	12.4694
KEGG_TYPE_I_DIABETES_MELLITUS	-0.228446	-0.0442913	-6.23961	9.20253e-10	5.90231e-09	11.716
KEGG_SMALL_CELL_LUNG_CANCER	0.124782	-0.0514212	6.06883	2.50937e-09	1.55581e-08	10.7463
KEGG_ABC_TRANSPORTERS	-0.1152	-0.0513444	-6.003	3.67159e-09	2.18844e-08	10.3788
KEGG_PROTEASOME	0.218415	0.0482834	5.99863	3.76505e-09	2.18844e-08	10.3545
KEGG_N_GLYCAN_BIOSYNTHESIS	0.130639	0.0167255	5.9701	4.43514e-09	2.49981e-08	10.1964
KEGG_HISTIDINE_METABOLISM	-0.119846	-0.0285698	-5.87131	7.78176e-09	4.25708e-08	9.65395
KEGG_GALACTOSE_METABOLISM	0.130526	-0.017089	5.71879	1.82571e-08	9.43284e-08	8.83204
KEGG_ONE_CARBON_POOL_BY_FOLATE	0.146509	0.0145894	5.69802	2.04758e-08	1.02932e-07	8.72159
KEGG_GLYCOSPHINGOLIPID_BIOSYNTHESIS_LACTO_AND_NEOLACTO_SERIES	0.113647	-0.0243895	5.64047	2.80851e-08	1.37469e-07	8.41738
KEGG_ADHERENS_JUNCTION	0.133374	-0.0612912	5.62854	2.99768e-08	1.42966e-07	8.35465
KEGG_COMPLEMENT_AND_COAGULATION_CASCADES	-0.136018	-0.0541839	-5.55539	4.45907e-08	2.07347e-07	7.97263
KEGG_PROXIMAL_TUBULE_BICARBONATE_RECLAMATION	-0.114376	-0.0432197	-5.37821	1.14597e-07	4.95698e-07	7.06574
KEGG_VALINE_LEUCINE_AND_ISOLEUCINE_DEGRADATION	-0.142986	-0.0470568	-5.29998	1.72445e-07	7.28971e-07	6.67364
KEGG_CELL_ADHESION_MOLECULES_CAMS	-0.143866	-0.0538433	-5.19514	2.95849e-07	1.22284e-06	6.15627
KEGG_PRIMARY_IMMUNODEFICIENCY	-0.199286	-0.0310534	-5.1517	3.69029e-07	1.49216e-06	5.9446
KEGG_DRUG_METABOLISM_CYTOCHROME_P450	-0.114439	-0.0170418	-5.13247	4.06768e-07	1.60976e-06	5.85139
KEGG_NOTCH_SIGNALING_PATHWAY	0.105668	-0.0133152	5.07158	5.525e-07	2.14094e-06	5.5584
KEGG_AMINOACYL_TRNA_BIOSYNTHESIS	0.142831	0.0360274	5.01177	7.44149e-07	2.82473e-06	5.27369
KEGG_TAURINE_AND_HYPOTAURINE_METABOLISM	-0.129386	-0.0276398	-4.93727	1.07384e-06	3.8768e-06	4.92335
KEGG_GLYCOLYSIS_GLUCONEOGENESIS	0.101018	0.00776247	4.93538	1.08384e-06	3.8768e-06	4.91451
KEGG_RNA_DEGRADATION	0.11385	0.00282357	4.88956	1.35493e-06	4.66699e-06	4.70144
KEGG_ALDOSTERONE_REGULATED_SODIUM_REABSORPTION	-0.105542	-0.0681287	-4.84094	1.71369e-06	5.7954e-06	4.47739
KEGG_GLYOXYLATE_AND_DICARBOXYLATE_METABOLISM	0.132062	0.0114792	4.83305	1.78002e-06	5.9122e-06	4.44119
KEGG_ANTIGEN_PROCESSING_AND_PRESENTATION	-0.128517	-0.0273102	-4.47483	9.43091e-06	2.78436e-05	2.856
KEGG_NON_HOMOLOGOUS_END_JOINING	0.120775	0.014134	4.35746	1.59063e-05	4.55165e-05	2.36107
KEGG_FOCAL_ADHESION	0.107663	-0.0625985	4.32978	1.79626e-05	4.91329e-05	2.24612
KEGG_ECM_RECEPTOR_INTERACTION	0.130526	-0.04899	4.31636	1.90483e-05	5.0614e-05	2.19065
KEGG_RNA_POLYMERASE	0.111331	0.0158791	4.29946	2.05049e-05	5.3717e-05	2.12103
KEGG_LEISHMANIA_INFECTION	-0.131939	-0.0694863	-4.14607	3.95861e-05	9.81736e-05	1.50057
KEGG_CITRATE_CYCLE_TCA_CYCLE	0.120055	0.0134046	3.98132	7.84502e-05	0.000190168	0.857687
KEGG_VIRAL_MYOCARDITIS	-0.113801	-0.0603789	-3.93842	9.33846e-05	0.000222686	0.694304
