# Supplementary material for: Molecular subtyping based on immune cell marker genes predicts prognosis and therapeutic response in patients with lung adenocarcinoma
Source: BMC Cancer. 2023 Nov 24;23:1141. doi: 10.1186/s12885-023-11579-7 (PMC10668343; doi:10.1186/s12885-023-11579-7)
Supplement: Supplementary file 12 — Additional file 12. Supplementary Table 11. Results of GSEA analysis [file 12885_2023_11579_MOESM12_ESM.xls]

## Sheet: GSEA.result
Supplementary Table 11.Results of GSEA analysis
ID	Description	setSize	enrichmentScore	NES	pvalue	p.adjust	qvalues	rank	leading_edge	core_enrichment
KEGG_CELL_CYCLE	KEGG_CELL_CYCLE	121	0.626942	2.33367	1.70528e-09	3.13771e-07	2.36944e-07	3317	tags=48%, list=18%, signal=40%	SMC1B/CCNE1/CDC6/CDC45/PLK1/TTK/BUB1B/CCNA2/ESPL1/BUB1/CHEK1/CDC20/ORC1/PKMYT1/CCNB2/MAD2L1/TFDP1/CDC25C/CDK6/MCM4/CDC25A/MCM2/CCNB1/SKP2/CDK1/MCM7/E2F2/E2F1/CHEK2/ORC6/DBF4/YWHAG/MCM6/CDC7/CCNA1/PRKDC/CDKN2A/RBL1/MCM5/CDK2/SFN/TGFB2/YWHAZ/SMC3/MCM3/CCNE2/ANAPC1/HDAC2/SMAD3/E2F3/GADD45A/SMC1A/MAD1L1/CDC27/PCNA/MYC/ORC5/PTTG1
KEGG_ECM_RECEPTOR_INTERACTION	KEGG_ECM_RECEPTOR_INTERACTION	71	0.657384	2.27241	1.72606e-07	1.58797e-05	1.19915e-05	2072	tags=58%, list=11%, signal=52%	VTN/COL2A1/COL11A1/IBSP/LAMC2/ITGA11/THBS2/COL1A1/COL5A2/ITGA6/LAMB3/COL1A2/COL11A2/COL5A1/COL3A1/ITGB8/LAMA3/ITGB4/COL5A3/TNC/ITGA5/HMMR/ITGA2/COMP/ITGB1/SV2A/FN1/COL6A1/CHAD/LAMB1/ITGB5/ITGAV/COL6A2/LAMA5/SPP1/COL6A3/COL4A1/AGRN/LAMC1/COL4A2/ITGA3
KEGG_INTESTINAL_IMMUNE_NETWORK_FOR_IGA_PRODUCTION	KEGG_INTESTINAL_IMMUNE_NETWORK_FOR_IGA_PRODUCTION	36	-0.728782	-2.21417	3.73672e-06	0.000229186	0.000173069	3094	tags=72%, list=17%, signal=60%	ITGA4/CD80/CD86/ITGB7/TNFSF13B/TNFSF13/ICOS/IL10/CXCR4/CD28/HLA-DMB/TNFRSF17/HLA-DQA2/HLA-DQA1/HLA-DQB1/HLA-DRA/HLA-DPA1/TNFRSF13C/PIGR/HLA-DRB1/HLA-DMA/HLA-DOB/HLA-DOA/HLA-DPB1/HLA-DRB5/CD40LG
KEGG_ASTHMA	KEGG_ASTHMA	20	-0.819163	-2.16237	6.85453e-06	0.000315308	0.000238105	790	tags=80%, list=4%, signal=77%	IL10/HLA-DMB/HLA-DQA2/HLA-DQA1/HLA-DQB1/HLA-DRA/HLA-DPA1/HLA-DRB1/HLA-DMA/HLA-DOB/HLA-DOA/HLA-DPB1/HLA-DRB5/MS4A2/CD40LG/FCER1A
KEGG_AUTOIMMUNE_THYROID_DISEASE	KEGG_AUTOIMMUNE_THYROID_DISEASE	30	-0.763191	-2.23318	1.07683e-05	0.000396273	0.000299245	3527	tags=80%, list=19%, signal=65%	FASLG/HLA-B/CD80/HLA-F/CD86/HLA-E/HLA-G/PRF1/CTLA4/IL10/CD28/HLA-DMB/HLA-DQA2/HLA-DQA1/HLA-DQB1/HLA-DRA/HLA-DPA1/HLA-DRB1/HLA-DMA/HLA-DOB/HLA-DOA/HLA-DPB1/HLA-DRB5/CD40LG
KEGG_ALLOGRAFT_REJECTION	KEGG_ALLOGRAFT_REJECTION	30	-0.759194	-2.22148	1.34469e-05	0.000412372	0.000311403	3527	tags=80%, list=19%, signal=65%	FASLG/HLA-B/CD80/HLA-F/TNF/CD86/HLA-E/HLA-G/PRF1/IL10/CD28/HLA-DMB/HLA-DQA2/HLA-DQA1/HLA-DQB1/HLA-DRA/HLA-DPA1/HLA-DRB1/HLA-DMA/HLA-DOB/HLA-DOA/HLA-DPB1/HLA-DRB5/CD40LG
KEGG_FOCAL_ADHESION	KEGG_FOCAL_ADHESION	177	0.472174	1.85679	1.63175e-05	0.000428916	0.000323895	2962	tags=38%, list=16%, signal=33%	VTN/COL2A1/COL11A1/IBSP/LAMC2/FLNC/ITGA11/VEGFC/THBS2/COL1A1/COL5A2/MET/ITGA6/LAMB3/COL1A2/COL11A2/COL5A1/COL3A1/ITGB8/LAMA3/ITGB4/COL5A3/TNC/RAC3/ACTN1/ITGA5/EGFR/ITGA2/COMP/ITGB1/FN1/COL6A1/CHAD/BIRC3/VAV3/LAMB1/ITGB5/ITGAV/COL6A2/LAMA5/BCAR1/SPP1/ACTN4/VAV2/PRKCA/COL6A3/COL4A1/PXN/LAMC1/ERBB2/COL4A2/ITGA3/VCL/PAK4/PAK2/VEGFA/SRC/IGF1R/CRKL/CAV2/RAC1/PAK1/SHC1/THBS1/TLN2/PDGFD/ACTG1/PDGFC
KEGG_RIBOSOME	KEGG_RIBOSOME	85	-0.559699	-1.97196	2.0337e-05	0.00046775	0.000353221	6604	tags=73%, list=35%, signal=47%	RPL22/RPS10/RPL28/RPS3/RPS16/RPL36/RPL26L1/RPS25/FAU/RPL18/RPL7/RPL17/RSL24D1/RPLP2/RPL23/RPS24/RPS7/RPL36AL/RPL12/RPSA/RPL29/RPS29/RPL36A/RPL37A/RPL13/RPL32/RPS5/RPL26/RPL31/RPS20/RPS28/RPL7A/RPS11/RPL27A/RPL10/RPL14/RPL13A/RPLP1/RPS13/RPS27/RPS4Y1/RPL24/RPS18/RPS12/RPL11/RPL5/RPS21/RPL3/RPS15A/RPS8/RPS4X/RPL39/RPS27L/RPL9/RPL15/RPS9/RPS23/RPL10A/RPL34/RPS6/RPL21/RPS3A
KEGG_HEMATOPOIETIC_CELL_LINEAGE	KEGG_HEMATOPOIETIC_CELL_LINEAGE	71	-0.553679	-1.89726	0.00011292	0.00230859	0.00174333	2234	tags=46%, list=12%, signal=41%	IL3RA/FLT3LG/CD34/CSF3R/CD4/CD3G/CD3D/IL7R/IL6R/KIT/CSF3/IL11RA/CD2/CD1D/CD3E/CD33/CR1/CD5/GP1BA/HLA-DRA/CD37/HLA-DRB1/CD19/HLA-DRB5/CD1A/CD1B/CD1E/CD22/CR2/CD1C/CD36/MS4A1/FCER2
KEGG_DNA_REPLICATION	KEGG_DNA_REPLICATION	35	0.710903	2.13034	0.000190627	0.00350754	0.00264871	3237	tags=69%, list=17%, signal=57%	MCM4/MCM2/MCM7/FEN1/RFC4/RFC3/MCM6/PRIM1/POLE2/DNA2/POLE/MCM5/RFC5/MCM3/RNASEH2A/POLD2/PRIM2/POLA2/LIG1/POLD1/RFC2/RNASEH1/POLD3/PCNA
KEGG_VIRAL_MYOCARDITIS	KEGG_VIRAL_MYOCARDITIS	58	-0.563615	-1.86777	0.000348995	0.00583773	0.00440835	2949	tags=45%, list=16%, signal=38%	CD80/HLA-F/CD86/ITGB2/HLA-E/HLA-G/PRF1/MYH11/LAMA2/CD28/ITGAL/SGCA/HLA-DMB/HLA-DQA2/HLA-DQA1/HLA-DQB1/HLA-DRA/HLA-DPA1/HLA-DRB1/HLA-DMA/HLA-DOB/SGCG/HLA-DOA/HLA-DPB1/HLA-DRB5/CD40LG
KEGG_PRIMARY_IMMUNODEFICIENCY	KEGG_PRIMARY_IMMUNODEFICIENCY	29	-0.675138	-1.95336	0.000855804	0.0121129	0.00914705	2266	tags=55%, list=12%, signal=49%	LCK/BLNK/IL2RG/CD4/CD3D/IL7R/ICOS/CD3E/PTPRC/ZAP70/BTK/CIITA/CD79A/TNFRSF13C/CD19/CD40LG
KEGG_SYSTEMIC_LUPUS_ERYTHEMATOSUS	KEGG_SYSTEMIC_LUPUS_ERYTHEMATOSUS	108	-0.474686	-1.74124	0.000838257	0.0121129	0.00914705	1509	tags=37%, list=8%, signal=34%	CD80/FCGR2B/H2AC14/H3C1/TNF/CD86/C1QA/C1QB/H3C13/C3/IL10/C4A/C4B/CD28/C5/H4C1/H4C4/HLA-DMB/HLA-DQA2/HLA-DQA1/HLA-DQB1/HLA-DRA/C2/HLA-DPA1/H2BC3/HLA-DRB1/HLA-DMA/HLA-DOB/H4C13/ELANE/HLA-DOA/HLA-DPB1/HLA-DRB5/H3C7/C6/CD40LG/CTSG/H2BC10/C7/H4C6
KEGG_ALPHA_LINOLENIC_ACID_METABOLISM	KEGG_ALPHA_LINOLENIC_ACID_METABOLISM	15	-0.776252	-1.92534	0.00121708	0.0149295	0.011274	1694	tags=53%, list=9%, signal=49%	JMJD7-PLA2G4B/PLA2G2A/PLA2G2D/PLA2G3/PLA2G10/PLA2G4E/PLA2G12B/PLA2G1B
KEGG_OOCYTE_MEIOSIS	KEGG_OOCYTE_MEIOSIS	94	0.473033	1.71308	0.00119457	0.0149295	0.011274	2993	tags=31%, list=16%, signal=26%	SMC1B/SPDYC/CALML3/CCNE1/PLK1/ESPL1/BUB1/SGO1/CDC20/PKMYT1/AURKA/STAG3/CCNB2/MAD2L1/CDC25C/CCNB1/CDK1/YWHAG/PPP2R1B/FBXO5/CDK2/YWHAZ/SMC3/CCNE2/ANAPC1/IGF1R/ADCY3/SMC1A/CDC27
KEGG_ARACHIDONIC_ACID_METABOLISM	KEGG_ARACHIDONIC_ACID_METABOLISM	42	-0.591557	-1.84141	0.00139513	0.0151003	0.011403	3171	tags=52%, list=17%, signal=44%	TBXAS1/GPX3/PLA2G6/CYP2U1/LTA4H/ALOX5/GGT5/JMJD7-PLA2G4B/PLA2G2A/EPHX2/GGT6/PLA2G2D/PLA2G3/CBR1/HPGDS/PLA2G10/ALOX15B/PLA2G4E/PTGDS/PLA2G12B/ALOX15/PLA2G1B
KEGG_CELL_ADHESION_MOLECULES_CAMS	KEGG_CELL_ADHESION_MOLECULES_CAMS	113	-0.45868	-1.69775	0.00133523	0.0151003	0.011403	2949	tags=46%, list=16%, signal=39%	CD80/HLA-F/CLDN5/CD86/ICAM2/CADM1/ITGB7/ITGB2/HLA-E/HLA-G/SELL/CTLA4/SELPLG/PECAM1/CD34/CD4/CDH15/CDH5/JAM2/ESAM/CLDN8/ICOS/NRXN3/CD6/CD2/PTPRC/CD28/ITGA9/SIGLEC1/ITGAL/ICAM3/ITGA8/NFASC/HLA-DMB/HLA-DQA2/SPN/HLA-DQA1/HLA-DQB1/HLA-DRA/SELP/HLA-DPA1/HLA-DRB1/HLA-DMA/CADM3/HLA-DOB/HLA-DOA/HLA-DPB1/HLA-DRB5/CLDN18/CD40LG/CD22/CLDN2
KEGG_REGULATION_OF_ACTIN_CYTOSKELETON	KEGG_REGULATION_OF_ACTIN_CYTOSKELETON	175	0.405981	1.59908	0.00154126	0.0157551	0.0118975	3030	tags=31%, list=16%, signal=26%	F2/FGF12/ARHGEF4/ITGA11/DIAPH3/ITGA6/IQGAP3/ITGB8/ITGB4/RAC3/ACTN1/ITGA5/EGFR/ITGA2/ITGB1/FN1/WASF1/VAV3/PFN2/FGF19/ITGB5/ITGAV/GNA12/ARPC1A/BCAR1/KRAS/LIMK1/RDX/ACTN4/VAV2/PXN/FGFR1/BDKRB1/ITGA3/PIP4K2C/VCL/PAK4/NRAS/PAK2/CRKL/MYH9/ARPC1B/FGD1/RAC1/PAK1/GIT1/RRAS2/NCKAP1/TMSB4Y/PDGFD/ACTG1/PDGFC/CFL1/BDKRB2
KEGG_LONG_TERM_DEPRESSION	KEGG_LONG_TERM_DEPRESSION	54	-0.534245	-1.74587	0.00185656	0.0179793	0.013577	1694	tags=26%, list=9%, signal=24%	JMJD7-PLA2G4B/ITPR1/ITPR2/GUCY1A2/PLCB2/PLA2G2A/PLA2G2D/PRKCB/PLA2G3/PLA2G10/PLA2G4E/PLA2G12B/GRIA1/PLA2G1B
KEGG_SPLICEOSOME	KEGG_SPLICEOSOME	125	0.443939	1.66545	0.00200301	0.0184277	0.0139156	7556	tags=62%, list=41%, signal=37%	HSPA6/HSPA2/HSPA1A/HSPA1B/ALYREF/EIF4A3/WBP11/SNRPA1/EFTUD2/PRPF4/PRPF40A/LSM5/SART1/MAGOHB/SF3B4/DDX23/NCBP2/CHERP/PPIL1/U2SURP/SF3B2/PRPF19/PLRG1/SNRNP200/PRPF40B/SRSF9/NCBP1/SNRPF/U2AF2/SMNDC1/CDC5L/SF3B6/CTNNBL1/SNRPD1/SF3B3/SNRNP27/PUF60/SNRPB/SNW1/PCBP1/HNRNPM/HSPA8/DHX15/SNRPA/SNRPD3/DHX8/DHX16/SNRNP40/RBM17/SNRPC/LSM4/DHX38/SF3A2/HNRNPU/THOC3/HNRNPC/SNRPD2/BUD31/LSM8/PPIH/THOC1/PHF5A/HNRN…
KEGG_FC_EPSILON_RI_SIGNALING_PATHWAY	KEGG_FC_EPSILON_RI_SIGNALING_PATHWAY	69	-0.510821	-1.74689	0.00251272	0.0220162	0.0166255	3050	tags=42%, list=16%, signal=35%	PRKCD/FYN/PRKCE/VAV1/SYK/RAC2/PIK3R1/PLA2G6/PIK3CD/TNF/FCER1G/LCP2/INPP5D/JMJD7-PLA2G4B/PIK3CG/PLCG2/PIK3R5/PLA2G2A/BTK/PLA2G2D/PRKCB/PLA2G3/MAPK10/PLA2G10/MS4A2/PLA2G4E/FCER1A/PLA2G12B/PLA2G1B
KEGG_PENTOSE_PHOSPHATE_PATHWAY	KEGG_PENTOSE_PHOSPHATE_PATHWAY	23	0.679787	1.86003	0.00379949	0.0317776	0.0239968	3242	tags=43%, list=17%, signal=36%	TKTL1/ALDOB/PFKP/PGM2/DERA/PGD/G6PD/ALDOA/GPI/PGM1
KEGG_LEISHMANIA_INFECTION	KEGG_LEISHMANIA_INFECTION	67	-0.488254	-1.6565	0.00452877	0.0362302	0.0273592	2060	tags=31%, list=11%, signal=28%	TLR4/FOS/C3/NCF1/NCF4/IL10/TLR2/CR1/HLA-DMB/HLA-DQA2/PRKCB/HLA-DQA1/HLA-DQB1/HLA-DRA/HLA-DPA1/HLA-DRB1/HLA-DMA/HLA-DOB/HLA-DOA/HLA-DPB1/HLA-DRB5
KEGG_ETHER_LIPID_METABOLISM	KEGG_ETHER_LIPID_METABOLISM	28	-0.619465	-1.7703	0.00657075	0.049166	0.0371277	3044	tags=46%, list=16%, signal=39%	PLA2G6/LPCAT1/PLPP1/ENPP2/JMJD7-PLA2G4B/PLA2G7/PLA2G2A/PLA2G2D/PLA2G3/PLA2G10/PLA2G4E/PLA2G12B/PLA2G1B
KEGG_VASCULAR_SMOOTH_MUSCLE_CONTRACTION	KEGG_VASCULAR_SMOOTH_MUSCLE_CONTRACTION	93	-0.451362	-1.62194	0.00668016	0.049166	0.0371277	3458	tags=30%, list=19%, signal=25%	ARHGEF1/PTGIR/ADCY9/KCNMA1/PLA2G6/CALML5/ADCY7/ADCY4/PPP1R12B/MYH11/JMJD7-PLA2G4B/ITPR1/ITPR2/RAMP2/CALCRL/GUCY1A2/PLCB2/PLA2G2A/RAMP3/PLA2G2D/PRKCQ/PRKCB/PLA2G3/PLA2G10/NPR1/PLA2G4E/PLA2G12B/PLA2G1B
KEGG_HOMOLOGOUS_RECOMBINATION	KEGG_HOMOLOGOUS_RECOMBINATION	26	0.665786	1.86581	0.00731808	0.0517895	0.0391088	5639	tags=81%, list=30%, signal=56%	XRCC2/RAD54L/EME1/RAD51/BLM/BRCA2/RAD54B/POLD2/POLD1/POLD3/NBN/RPA3/RAD51C/MRE11/SEM1/RAD51D/XRCC3/TOP3A/MUS81/SSBP1/POLD4
KEGG_B_CELL_RECEPTOR_SIGNALING_PATHWAY	KEGG_B_CELL_RECEPTOR_SIGNALING_PATHWAY	72	-0.465901	-1.60311	0.00768421	0.0523665	0.0395445	3856	tags=40%, list=21%, signal=32%	VAV1/SYK/PTPN6/RAC2/PPP3CC/IFITM1/NFATC1/PIK3R1/PIK3CD/FCGR2B/NFATC3/NFATC2/CD81/IKBKB/CD72/INPP5D/BLNK/FOS/LILRB3/PIK3CG/PLCG2/PIK3R5/BTK/PRKCB/CD79A/CD19/CD79B/CD22/CR2
KEGG_DRUG_METABOLISM_OTHER_ENZYMES	KEGG_DRUG_METABOLISM_OTHER_ENZYMES	28	0.624732	1.80342	0.00932415	0.061273	0.0462702	2460	tags=43%, list=13%, signal=37%	UGT1A10/CDA/TK1/UGT2B4/UCK2/UGT2B7/XDH/UPP1/GMPS/CYP3A5/UGT2B15/UGT1A6
KEGG_MISMATCH_REPAIR	KEGG_MISMATCH_REPAIR	22	0.672788	1.81544	0.00974764	0.0618471	0.0467037	4060	tags=64%, list=22%, signal=50%	EXO1/RFC4/RFC3/MSH6/RFC5/POLD2/LIG1/POLD1/MSH2/RFC2/POLD3/PCNA/PMS2/RPA3
KEGG_TYPE_I_DIABETES_MELLITUS	KEGG_TYPE_I_DIABETES_MELLITUS	35	-0.564483	-1.70011	0.0110199	0.0675886	0.0510394	2949	tags=60%, list=16%, signal=51%	CD80/HLA-F/TNF/CD86/HLA-E/HLA-G/PRF1/CD28/LTA/HLA-DMB/HLA-DQA2/HLA-DQA1/HLA-DQB1/HLA-DRA/HLA-DPA1/HLA-DRB1/HLA-DMA/HLA-DOB/HLA-DOA/HLA-DPB1/HLA-DRB5
KEGG_STARCH_AND_SUCROSE_METABOLISM	KEGG_STARCH_AND_SUCROSE_METABOLISM	26	0.624692	1.75065	0.0171495	0.077181	0.0582831	3725	tags=58%, list=20%, signal=46%	UGT1A10/ENPP1/UGT2B4/UGT2B7/UGDH/PGM2L1/PGM2/PYGL/HK2/UGT2B15/UGT1A6/GPI/PGM1/PYGB/GBE1
KEGG_LINOLEIC_ACID_METABOLISM	KEGG_LINOLEIC_ACID_METABOLISM	17	-0.663143	-1.70082	0.0135027	0.077181	0.0582831	1694	tags=53%, list=9%, signal=48%	JMJD7-PLA2G4B/PLA2G2A/PLA2G2D/PLA2G3/PLA2G10/PLA2G4E/PLA2G12B/ALOX15/PLA2G1B
KEGG_GRAFT_VERSUS_HOST_DISEASE	KEGG_GRAFT_VERSUS_HOST_DISEASE	31	-0.560667	-1.64759	0.0171979	0.077181	0.0582831	2949	tags=71%, list=16%, signal=60%	FASLG/HLA-B/CD80/HLA-F/TNF/CD86/HLA-E/HLA-G/PRF1/CD28/HLA-DMB/HLA-DQA2/HLA-DQA1/HLA-DQB1/HLA-DRA/HLA-DPA1/HLA-DRB1/HLA-DMA/HLA-DOB/HLA-DOA/HLA-DPB1/HLA-DRB5
KEGG_P53_SIGNALING_PATHWAY	KEGG_P53_SIGNALING_PATHWAY	65	0.478186	1.61965	0.0145421	0.077181	0.0582831	2841	tags=34%, list=15%, signal=29%	SERPINB5/CCNE1/RRM2/GTSE1/CHEK1/IGFBP3/CCNB2/CDK6/PERP/SERPINE1/CCNB1/CDK1/PMAIP1/CHEK2/CDKN2A/CDK2/SFN/BID/CCNE2/CYCS/THBS1/GADD45A
KEGG_FATTY_ACID_METABOLISM	KEGG_FATTY_ACID_METABOLISM	36	-0.531297	-1.61418	0.0159601	0.077181	0.0582831	5597	tags=58%, list=30%, signal=41%	ALDH7A1/ACADM/ACOX3/CPT1B/ACSL1/ECI2/ALDH9A1/GCDH/ACADS/CPT2/HADH/ACAA1/ADH1C/ACAT1/ACSL5/ALDH2/ALDH3A2/ACADSB/ACADL/ADH1B/ADH7
KEGG_DRUG_METABOLISM_CYTOCHROME_P450	KEGG_DRUG_METABOLISM_CYTOCHROME_P450	41	-0.511219	-1.58595	0.0140007	0.077181	0.0582831	2613	tags=46%, list=14%, signal=40%	ADH1C/AOX1/FMO4/GSTA4/CYP2D6/FMO5/FMO3/MAOB/GSTM2/GSTM1/ALDH3A1/GSTM5/MAOA/FMO2/CYP2A6/GSTA1/GSTA2/ADH1B/ADH7
KEGG_SMALL_CELL_LUNG_CANCER	KEGG_SMALL_CELL_LUNG_CANCER	79	0.448648	1.58395	0.0168228	0.077181	0.0582831	4328	tags=47%, list=23%, signal=36%	LAMC2/CCNE1/ITGA6/LAMB3/LAMA3/NOS2/CDK6/SKP2/ITGA2/ITGB1/FN1/E2F2/E2F1/BIRC3/LAMB1/CKS1B/ITGAV/LAMA5/CDK2/COL4A1/LAMC1/COL4A2/ITGA3/CCNE2/CYCS/PTGS2/E2F3/MYC/TRAF4/BIRC2/CCND1/CASP9/PIK3CA/BCL2L1/RELA/PIK3CB/CDKN2B
KEGG_ANTIGEN_PROCESSING_AND_PRESENTATION	KEGG_ANTIGEN_PROCESSING_AND_PRESENTATION	57	-0.468885	-1.55667	0.0155784	0.077181	0.0582831	928	tags=33%, list=5%, signal=32%	HLA-E/HLA-G/CD4/IFI30/LTA/CIITA/HLA-DMB/HLA-DQA2/HLA-DQA1/HLA-DQB1/CD74/HLA-DRA/HLA-DPA1/HLA-DRB1/HLA-DMA/HLA-DOB/HLA-DOA/HLA-DPB1/HLA-DRB5
KEGG_PYRIMIDINE_METABOLISM	KEGG_PYRIMIDINE_METABOLISM	90	0.42457	1.53246	0.0158391	0.077181	0.0582831	4852	tags=42%, list=26%, signal=31%	CDA/RRM2/TK1/TXNRD1/UCK2/TYMS/CAD/PRIM1/POLE2/POLE/UPP1/CTPS1/CANT1/NT5E/POLD2/PRIM2/POLA2/POLD1/DTYMK/RRM1/POLR3G/PNPT1/PNP/NT5C3A/NME1/ENTPD8/POLR1A/POLD3/UMPS/POLR3D/POLR3A/POLR1B/NME2/POLR2B/CMPK2/NME4/NT5M/POLA1
KEGG_CHEMOKINE_SIGNALING_PATHWAY	KEGG_CHEMOKINE_SIGNALING_PATHWAY	164	-0.368855	-1.42628	0.0159305	0.077181	0.0582831	3576	tags=34%, list=19%, signal=27%	RAC2/GRK5/CCR8/PRKCZ/CXCL16/CCL3L3/ADCY9/CXCR3/PIK3R1/ELMO1/PIK3CD/ARRB1/CCR1/GNG11/IKBKB/ADCY7/HCK/GRK3/ADCY4/GNG2/PREX1/CCR5/CXCR6/CXCR2/ARRB2/PTK2B/XCL2/CCL13/CXCL2/GNG8/NCF1/WAS/GNGT2/PIK3CG/PLCB2/CXCR4/DOCK2/PIK3R5/CCR2/SHC3/ITK/CX3CR1/FGR/PRKCB/CCL17/GNG7/CCL18/CXCL14/CCR4/CCL23/CCR7/CXCL13/RASGRP2/CCL19/CCL14
KEGG_PATHWAYS_IN_CANCER	KEGG_PATHWAYS_IN_CANCER	288	0.329191	1.36507	0.0141345	0.077181	0.0582831	4264	tags=38%, list=23%, signal=30%	FGF12/LAMC2/WNT7A/SLC2A1/PAX8/VEGFC/CCNE1/MET/ITGA6/BIRC5/LAMB3/MMP1/RAD51/LAMA3/NOS2/SMO/CDK6/RAC3/SKP2/EGFR/ITGA2/ITGB1/CBLC/PPARG/FN1/BRCA2/E2F2/E2F1/BIRC3/LAMB1/CXCL8/FGF19/CKS1B/ITGAV/EGLN3/JUP/PLD1/LAMA5/CCNA1/CDKN2A/TGFA/KRAS/TFG/PRKCA/CDK2/COL4A1/FZD10/MSH6/LAMC1/FGFR1/ERBB2/COL4A2/TGFB2/ITGA3/PPARD/BID/WNT5B/NRAS/VEGFA/CCNE2/GLI3/HDAC2/DVL3/WNT7B/IGF1R/CRKL/FADD/MSH2/MMP2/HIF1A/RAC1/CYCS…
KEGG_T_CELL_RECEPTOR_SIGNALING_PATHWAY	KEGG_T_CELL_RECEPTOR_SIGNALING_PATHWAY	99	-0.39799	-1.43798	0.0215943	0.0946036	0.0714398	3856	tags=34%, list=21%, signal=27%	VAV1/PTPN6/MAP3K14/CD8A/PPP3CC/NFATC1/PIK3R1/MAP3K8/PIK3CD/NFATC3/TNF/NFATC2/LCP2/IKBKB/LCK/FOS/CTLA4/CD4/CD3G/CD3D/ICOS/PIK3CG/IL10/CD247/PAK3/CD3E/PTPRC/PIK3R5/CD28/ITK/ZAP70/GRAP2/PRKCQ/CD40LG
KEGG_AXON_GUIDANCE	KEGG_AXON_GUIDANCE	111	0.40811	1.51065	0.0230538	0.0986487	0.0744944	3739	tags=39%, list=20%, signal=31%	L1CAM/SEMA3A/NGEF/SEMA5B/MET/SEMA4B/EPHB2/RAC3/SEMA7A/ITGB1/SEMA3C/SRGAP1/EPHB1/SEMA4G/EFNA5/PLXNB3/EPHA2/KRAS/LIMK1/RHOD/SEMA3F/EPHA1/EPHB4/PLXNA1/UNC5B/PAK4/NRAS/PAK2/EFNA3/RAC1/PAK1/SEMA4C/ROBO1/SEMA3B/NTN1/PLXNA3/CFL1/GNAI3/SEMA3D/EFNB2/GSK3B/NCK2/GNAI1
KEGG_BASE_EXCISION_REPAIR	KEGG_BASE_EXCISION_REPAIR	34	0.523952	1.55923	0.0291878	0.122058	0.0921719	3374	tags=41%, list=18%, signal=34%	NEIL3/FEN1/POLE2/POLE/TDG/UNG/POLD2/LIG1/POLD1/LIG3/POLD3/PCNA/PARP2/SMUG1
KEGG_LYSOSOME	KEGG_LYSOSOME	119	-0.383437	-1.43555	0.0307776	0.125846	0.0950326	4157	tags=35%, list=22%, signal=28%	HEXB/AP3S2/SGSH/TPP1/ATP6V0A1/ARSA/PPT1/MCOLN1/DNASE2/GNPTG/MAN2B1/CLN5/CD63/GNPTAB/GM2A/CTSF/LGMN/ATP6V0D1/SLC11A1/CTSO/IDUA/CTSW/CTSD/CTSZ/AGA/CTSS/AP1S2/GGA2/ASAH1/LAPTM5/CD68/FUCA1/LIPA/CTSE/ACP5/ATP6V0D2/NPC2/NAPSA/CTSG/CTSH/LAMP3/DNASE2B
KEGG_ADIPOCYTOKINE_SIGNALING_PATHWAY	KEGG_ADIPOCYTOKINE_SIGNALING_PATHWAY	59	-0.429416	-1.43238	0.0341313	0.135023	0.101962	852	tags=19%, list=5%, signal=18%	TNF/TNFRSF1B/IKBKB/ACACB/ACSL5/AGRP/PRKCQ/MAPK10/RXRG/CD36/NPY
KEGG_UBIQUITIN_MEDIATED_PROTEOLYSIS	KEGG_UBIQUITIN_MEDIATED_PROTEOLYSIS	129	0.364326	1.36923	0.0344895	0.135023	0.101962	5625	tags=41%, list=30%, signal=29%	UBE2C/CDC20/BRCA1/UBE2S/SKP2/CBLC/CUL4A/NEDD4/BIRC3/MID1/UBE2E3/SMURF1/ANAPC1/UBA6/UBE2H/CDC34/CDC27/UBE3C/UBE2K/CUL7/ITCH/BIRC2/TRIM37/UBE4A/SAE1/UBA2/PRPF19/UBE2O/TRIP12/CUL4B/UBE2G1/UBE2Z/SMURF2/UBE2D1/NHLRC1/UBE2R2/CUL2/UBE2M/HUWE1/UBE2L3/CBLB/UBA1/FANCL/UBR5/ANAPC7/DDB1/BIRC6/PML/FBXW8/UBE2F/CBL/UBE2E2/RNF7
KEGG_ADHERENS_JUNCTION	KEGG_ADHERENS_JUNCTION	69	0.436609	1.49186	0.035797	0.137222	0.103623	3790	tags=39%, list=20%, signal=31%	MET/SNAI2/RAC3/ACTN1/EGFR/WASF1/SNAI1/ACTN4/YES1/FGFR1/ERBB2/SSX2IP/VCL/NECTIN1/PARD3/SRC/IGF1R/NECTIN2/RAC1/SMAD3/ACTG1/WASL/TGFBR1/PTPRF/FARP2/CTNND1/CDH1
KEGG_PROTEASOME	KEGG_PROTEASOME	42	0.495152	1.54313	0.0448179	0.16518	0.124736	7898	tags=79%, list=42%, signal=45%	PSMD2/PSMD11/PSMD1/PSMD3/PSMC4/PSME3/PSMC1/PSMD12/PSME4/PSMD14/PSMC2/PSMD7/PSMC5/PSMB5/PSMB2/SEM1/PSMB3/PSMD4/PSMA5/PSMB7/PSMC3/PSMC6/PSMD8/IFNG/PSMA2/PSMB6/PSMB4/PSMA1/PSMA7/PSMD13/PSMA4/POMP/PSMB1
KEGG_PATHOGENIC_ESCHERICHIA_COLI_INFECTION	KEGG_PATHOGENIC_ESCHERICHIA_COLI_INFECTION	49	0.467604	1.50538	0.0466814	0.16518	0.124736	4354	tags=51%, list=23%, signal=39%	TUBB3/KRT18/ITGB1/TUBA1C/CLDN1/TUBB4A/TUBA3C/TUBB/TUBB6/TUBA1B/TUBA4A/ARPC1A/PRKCA/YWHAZ/ARPC1B/TUBB2A/ACTG1/TUBB2B/WASL/CTTN/NCK2/CDH1/NCL/NCK1/ACTB
KEGG_MELANOMA	KEGG_MELANOMA	54	0.45128	1.4831	0.0456466	0.16518	0.124736	4799	tags=48%, list=26%, signal=36%	FGF12/MET/CDK6/EGFR/E2F2/E2F1/FGF19/CDKN2A/KRAS/FGFR1/NRAS/IGF1R/E2F3/PDGFD/PDGFC/PDGFA/PDGFB/EGF/CDH1/CCND1/PIK3CA/FGF1/PIK3CB/MAPK1/PDGFRA/AKT2
KEGG_TYROSINE_METABOLISM	KEGG_TYROSINE_METABOLISM	33	-0.481543	-1.43222	0.0465549	0.16518	0.124736	2613	tags=27%, list=14%, signal=23%	ADH1C/AOX1/HEMK1/MAOB/AOC3/ALDH3A1/MAOA/ADH1B/ADH7
