# Supplementary material for: Molecular subtyping based on immune cell marker genes predicts prognosis and therapeutic response in patients with lung adenocarcinoma
Source: BMC Cancer. 2023 Nov 24;23:1141. doi: 10.1186/s12885-023-11579-7 (PMC10668343; doi:10.1186/s12885-023-11579-7)
Supplement: Supplementary file 13 — Additional file 13. Supplementary Table 12: Tide results for TCGA-LUAD data [file 12885_2023_11579_MOESM13_ESM.xls]

## Sheet: TIDE
Supplementary Table 12: Tide results for TCGA-LUAD data
Patient	No benefits	Responder	TIDE	IFNG	MSI Expr Sig	Merck18	CD274	CD8	CTL.flag	Dysfunction	Exclusion	MDSC	CAF	TAM M2
TCGA-86-8671-01A-11R-2403-07	FALSE	FALSE	0.35	574.71	0	206.93	5.14	11.71	TRUE	0.35	0.27	-0.01	0.05	-0.01
TCGA-44-2662-11A-01R-1758-07	FALSE	FALSE	0.31	342.08	0	114.42	8.45	2.44	TRUE	0.31	0.21	-0.01	0.05	-0.02
TCGA-44-3396-11A-01R-1758-07	FALSE	FALSE	0.3	466.67	0	149.94	6.09	5.56	TRUE	0.3	0.13	-0.02	0.04	-0.01
TCGA-55-8619-01A-11R-2403-07	FALSE	FALSE	0.27	328.46	0	124.11	2.52	5.14	TRUE	0.27	0.09	-0.01	0.03	-0.01
TCGA-44-2661-11A-01R-1758-07	FALSE	FALSE	0.27	415.47	0	155.07	4.57	2.04	TRUE	0.27	0.56	-0.01	0.06	0
TCGA-44-2657-11A-01R-1758-07	FALSE	FALSE	0.26	580.42	0	152.05	3.66	7.33	TRUE	0.26	-0.02	-0.01	0.01	0
TCGA-44-2668-11A-01R-1758-07	FALSE	FALSE	0.26	509.96	0	117.31	11.32	4.75	TRUE	0.26	-0.07	-0.02	0.03	-0.01
TCGA-44-6777-11A-01R-1858-07	FALSE	FALSE	0.25	371.58	0	146.14	3.44	3.37	TRUE	0.25	0.09	-0.01	0.02	0
TCGA-44-3398-11B-01R-1758-07	FALSE	FALSE	0.25	362.8	0	106.72	4.66	3.1	TRUE	0.25	0.37	-0.01	0.05	0
TCGA-50-5939-11A-01R-1628-07	FALSE	FALSE	0.25	357.43	0	118.04	7.87	1.1	TRUE	0.25	0.25	-0.01	0.05	-0.02
TCGA-97-7552-01A-11R-2039-07	FALSE	FALSE	0.24	333.4	0	125.55	3.81	17.01	TRUE	0.24	-0.18	-0.01	0	-0.02
TCGA-55-6979-11A-01R-1949-07	FALSE	FALSE	0.24	682.65	0	150.37	8.04	3.06	TRUE	0.24	-0.1	-0.02	0.03	-0.02
TCGA-55-6972-11A-01R-1949-07	FALSE	FALSE	0.23	322.62	0	116.04	7.12	4.71	TRUE	0.23	0.2	-0.01	0.04	-0.01
TCGA-86-A4P8-01A-11R-A24X-07	FALSE	FALSE	0.23	323.36	0	108.51	4.31	7.19	TRUE	0.23	0.1	-0.02	0.03	-0.01
TCGA-50-8459-01A-11R-2326-07	FALSE	FALSE	0.23	337.23	0	82.58	1.11	2.14	TRUE	0.23	1.57	0	0.16	-0.01
TCGA-50-6595-11A-01R-1858-07	FALSE	FALSE	0.23	310.61	0	156.32	6.29	4.25	TRUE	0.23	0.16	-0.01	0.03	-0.01
TCGA-44-2665-11A-01R-1758-07	FALSE	FALSE	0.23	400.02	0	102.15	2.06	1.43	TRUE	0.23	0.24	-0.01	0.04	-0.01
TCGA-44-6146-11A-01R-1858-07	FALSE	FALSE	0.22	310.08	0	124.44	5.81	7.39	TRUE	0.22	0.19	-0.01	0.04	-0.01
TCGA-99-AA5R-01A-11R-A39D-07	FALSE	FALSE	0.22	250.7	0	127.35	5.6	7.59	TRUE	0.22	0.27	-0.01	0.04	-0.01
TCGA-55-6970-11A-01R-1949-07	FALSE	FALSE	0.22	549.76	0	132.55	9.75	4.86	TRUE	0.22	0.02	-0.02	0.03	-0.01
TCGA-78-8648-01A-11R-2403-07	FALSE	FALSE	0.22	325.44	0	105.9	3.01	10.08	TRUE	0.22	0.72	-0.01	0.09	-0.01
TCGA-44-6778-11A-01R-1858-07	FALSE	FALSE	0.21	395.96	0	168.42	16.08	5.09	TRUE	0.21	0.07	-0.02	0.05	-0.03
TCGA-50-5932-11A-01R-1755-07	FALSE	FALSE	0.21	287.2	0	137.05	3.62	2.48	TRUE	0.21	0.26	-0.01	0.04	-0.01
TCGA-50-5931-11A-01R-1858-07	FALSE	FALSE	0.21	317.45	0	123.29	7.09	1.79	TRUE	0.21	0.15	-0.01	0.03	-0.01
TCGA-44-6145-11A-01R-1858-07	FALSE	FALSE	0.21	366.39	0	108.39	8.29	2.65	TRUE	0.21	0.02	-0.01	0.02	-0.01
TCGA-91-6829-11A-01R-1858-07	FALSE	FALSE	0.21	495.86	0	130.48	3.91	1.36	TRUE	0.21	-0.2	-0.03	0.02	-0.01
TCGA-75-5122-01A-01R-1755-07	FALSE	FALSE	0.2	1388.74	0	264.97	14.14	43.31	TRUE	0.2	-0.09	-0.02	0.01	-0.01
TCGA-50-5930-11A-01R-1755-07	FALSE	FALSE	0.2	422.14	0	121.25	3.25	3.07	TRUE	0.2	0.01	-0.01	0.02	0
TCGA-44-5645-11A-01R-1628-07	FALSE	FALSE	0.19	311.34	0	161.66	5.19	2.16	TRUE	0.19	0.28	-0.01	0.03	0
TCGA-55-7816-01A-11R-2170-07	FALSE	FALSE	0.19	356.31	0	106.97	3.77	5.01	TRUE	0.19	0.87	0	0.09	-0.01
TCGA-50-5936-11A-01R-1628-07	FALSE	FALSE	0.19	358.68	0	123.14	6.66	3.01	TRUE	0.19	0.12	-0.01	0.04	-0.02
TCGA-55-6969-11A-01R-1949-07	FALSE	FALSE	0.19	283.5	0	106.77	3.52	2.97	TRUE	0.19	0.06	-0.01	0.02	0
TCGA-55-6980-11A-01R-1949-07	FALSE	FALSE	0.19	371.29	0	132.58	7.19	2.87	TRUE	0.19	0.11	-0.01	0.02	0
TCGA-44-6144-11A-01R-1755-07	FALSE	FALSE	0.19	371.54	0	116.58	9.6	2.37	TRUE	0.19	0.08	-0.01	0.02	-0.01
TCGA-55-6982-11A-01R-1949-07	FALSE	FALSE	0.19	409.36	0	160.67	5.99	6.63	TRUE	0.19	0.21	-0.02	0.04	-0.01
TCGA-55-8621-01A-11R-2403-07	FALSE	FALSE	0.18	387.62	0	138.53	7.18	3.16	TRUE	0.18	0.11	-0.01	0.03	-0.01
TCGA-55-6981-11A-01R-1949-07	FALSE	FALSE	0.18	302.99	0	122.71	4.88	1.11	TRUE	0.18	0.25	-0.01	0.04	-0.01
TCGA-69-8453-01A-12R-2326-07	FALSE	FALSE	0.18	427.61	0	134.36	2.71	3.42	TRUE	0.18	0.09	-0.01	0.03	-0.01
TCGA-75-6203-01A-11R-1755-07	FALSE	FALSE	0.18	477.2	0	170.93	2.7	2.27	TRUE	0.18	0.03	-0.02	0.02	0
TCGA-91-8497-01A-11R-2403-07	FALSE	FALSE	0.18	343.38	0	117.96	2.12	1.99	TRUE	0.18	0.09	-0.01	0.03	0
TCGA-O1-A52J-01A-11R-A262-07	FALSE	FALSE	0.17	460.2	0	166.51	1.69	0.92	TRUE	0.17	0.14	-0.01	0.03	-0.01
TCGA-55-6968-11A-01R-1949-07	FALSE	FALSE	0.17	477.12	0	85.55	4.61	3.86	TRUE	0.17	0	-0.01	0.01	0
TCGA-55-7728-01A-11R-2187-07	FALSE	FALSE	0.17	305.41	0	75.8	3.23	2.57	TRUE	0.17	-0.02	-0.02	0.02	-0.01
TCGA-L4-A4E6-01A-11R-A24H-07	FALSE	FALSE	0.17	523.59	0	140.56	3.3	1.87	TRUE	0.17	0.06	-0.02	0.03	0
TCGA-44-6147-11A-01R-1858-07	FALSE	FALSE	0.17	225.48	0	102.53	28.8	1.63	TRUE	0.17	0.23	0	0.05	-0.03
TCGA-49-6761-11A-01R-1949-07	FALSE	FALSE	0.17	275.88	0	137.69	4.91	3.22	TRUE	0.17	0.09	-0.01	0.02	0
TCGA-44-2655-11A-01R-1758-07	FALSE	FALSE	0.17	236.69	0	114.46	6.2	2.19	TRUE	0.17	0.45	-0.01	0.05	-0.01
TCGA-MP-A4TI-01A-21R-A24X-07	FALSE	FALSE	0.16	425	0	113.21	16.8	7.25	TRUE	0.16	0.8	0	0.09	-0.02
TCGA-38-7271-01A-11R-2039-07	FALSE	FALSE	0.16	391.07	0	143.11	3.12	12.99	TRUE	0.16	0.25	-0.01	0.04	0
TCGA-MP-A4TJ-01A-51R-A262-07	FALSE	FALSE	0.16	331.96	0	105.42	10.7	10.76	TRUE	0.16	0.27	0	0.05	-0.02
TCGA-97-A4M2-01A-12R-A24X-07	FALSE	FALSE	0.16	437.17	0	110.83	4.55	5.11	TRUE	0.16	0.02	-0.02	0.02	0
TCGA-55-6971-11A-01R-1949-07	FALSE	FALSE	0.16	355.64	0	102.07	3.78	4.22	TRUE	0.16	0	-0.01	0.01	0
TCGA-50-5933-11A-01R-1755-07	FALSE	FALSE	0.16	374.84	0	74.44	10.17	2.94	TRUE	0.16	0.07	-0.01	0.04	-0.02
TCGA-55-8089-01A-11R-2241-07	FALSE	FALSE	0.15	574.36	0	163.93	8.03	13.23	TRUE	0.15	0.27	0	0.05	-0.02
TCGA-55-6984-11A-01R-1949-07	FALSE	FALSE	0.15	379.35	0	92.84	3.24	2.19	TRUE	0.15	0.16	-0.01	0.02	0
TCGA-97-7553-01A-21R-2039-07	FALSE	FALSE	0.15	480.18	0	102.21	5.33	6.56	TRUE	0.15	0.06	-0.02	0.03	-0.01
TCGA-55-6983-11A-01R-1949-07	FALSE	FALSE	0.15	519.2	0	126.42	5.8	4.44	TRUE	0.15	-0.03	-0.01	0.01	0
TCGA-75-7030-01A-11R-1949-07	FALSE	FALSE	0.14	185.15	0	69.64	2.12	3.88	TRUE	0.14	0.71	0	0.15	-0.01
TCGA-38-4625-11A-01R-1758-07	FALSE	FALSE	0.14	600.13	0	148.21	4.24	1.86	TRUE	0.14	0.01	-0.02	0.02	-0.01
TCGA-44-2657-01A-01R-1107-07	FALSE	FALSE	0.14	699.08	0	166.57	2.34	14.01	TRUE	0.14	-0.03	-0.01	0	0
TCGA-50-5935-11A-01R-1858-07	FALSE	FALSE	0.14	303.1	0	132.3	4.4	2.08	TRUE	0.14	0.34	-0.01	0.04	0
TCGA-MP-A4TH-01A-31R-A262-07	FALSE	FALSE	0.14	250.83	0	91.06	2.12	4.44	TRUE	0.14	0.05	0	0.01	0
TCGA-91-6836-11A-01R-1858-07	FALSE	FALSE	0.14	461.66	0	127.52	6.09	9.08	TRUE	0.14	0.03	-0.02	0.02	0
TCGA-73-4676-11A-01R-1755-07	FALSE	FALSE	0.14	525.81	0	142.46	4.69	8.36	TRUE	0.14	0.08	-0.02	0.02	0
TCGA-38-4626-11A-01R-1758-07	FALSE	FALSE	0.14	673.59	0	172.23	7.12	2.94	TRUE	0.14	-0.09	-0.03	0.02	-0.01
TCGA-97-A4LX-01A-11R-A24X-07	FALSE	FALSE	0.14	459	0	162.72	9.66	7.63	TRUE	0.14	0.41	-0.01	0.06	-0.02
TCGA-55-6975-11A-01R-1949-07	FALSE	FALSE	0.14	292.64	0	68.25	5.48	4.35	TRUE	0.14	0.04	-0.01	0.02	0
TCGA-49-6744-11A-01R-1858-07	FALSE	FALSE	0.13	268.15	0	118.74	10.04	3.39	TRUE	0.13	0.28	-0.01	0.04	-0.01
TCGA-75-6205-01A-11R-1755-07	FALSE	FALSE	0.13	563.65	0	179.22	7.66	7.87	TRUE	0.13	0.58	0	0.06	-0.01
TCGA-55-8513-01A-11R-2403-07	FALSE	FALSE	0.13	305.31	0	77.67	3.82	1.1	TRUE	0.13	0.1	-0.02	0.03	-0.01
TCGA-99-8028-01A-11R-2241-07	FALSE	FALSE	0.13	563.91	0	222.15	12.78	13.64	TRUE	0.13	0.27	0	0.05	-0.01
TCGA-38-A44F-01A-11R-A24H-07	FALSE	FALSE	0.13	299.68	0	106.33	2.63	3.16	TRUE	0.13	0.27	0	0.04	-0.01
TCGA-55-6985-11A-01R-1949-07	FALSE	FALSE	0.12	368.63	0	111.22	6.46	3.9	TRUE	0.12	0.09	-0.02	0.03	-0.01
TCGA-55-6978-11A-01R-1949-07	FALSE	FALSE	0.12	330.4	0	114.67	4.38	1.38	TRUE	0.12	0.13	-0.01	0.02	0
TCGA-86-8668-01A-11R-2403-07	FALSE	FALSE	0.12	331.67	0	91.15	1.98	1.71	TRUE	0.12	0.58	0	0.06	-0.01
TCGA-49-6743-11A-01R-1858-07	FALSE	FALSE	0.12	318.28	0	102.82	4.2	3.87	TRUE	0.12	0.24	-0.01	0.03	0
TCGA-91-6849-11A-01R-1949-07	FALSE	FALSE	0.11	245.6	0	116.71	8.04	0.86	TRUE	0.11	0.33	-0.01	0.04	-0.01
TCGA-49-6742-11A-01R-1858-07	FALSE	FALSE	0.11	471.44	0	89.89	1.91	0.81	TRUE	0.11	0.05	-0.01	0.01	0
TCGA-86-6851-01A-11R-1949-07	FALSE	FALSE	0.11	676.95	0	145.36	5.37	8.86	TRUE	0.11	-0.14	0	0	-0.02
TCGA-97-8172-01A-11R-2287-07	FALSE	FALSE	0.11	208.75	0	63.14	1.56	4.24	TRUE	0.11	0.45	-0.01	0.05	0.01
TCGA-44-6778-01A-11R-1858-07	FALSE	FALSE	0.11	491.94	0	164.09	9.77	8.78	TRUE	0.11	0.02	-0.02	0.03	-0.01
TCGA-55-6979-01A-11R-1949-07	FALSE	FALSE	0.1	482.76	0	121.93	14.41	9.02	TRUE	0.1	0.17	-0.01	0.03	-0.02
TCGA-44-A47G-01A-21R-A24H-07	FALSE	FALSE	0.1	405.38	0	153.24	7.98	7.77	TRUE	0.1	0.22	0	0.04	-0.02
TCGA-91-6847-11A-01R-1949-07	FALSE	FALSE	0.1	223.59	0	86.45	2.71	0.98	TRUE	0.1	0.16	-0.01	0.01	0
TCGA-91-6831-11A-02R-1858-07	FALSE	FALSE	0.1	299.1	0	133.74	15.2	3.91	TRUE	0.1	0.19	-0.01	0.04	-0.02
TCGA-55-8510-01A-11R-2403-07	FALSE	FALSE	0.1	363.14	0	87.36	5.82	5.38	TRUE	0.1	0.52	0	0.06	-0.01
TCGA-MP-A4T4-01A-11R-A262-07	FALSE	FALSE	0.1	423	0	144.52	19.74	10.69	TRUE	0.1	0.34	0	0.04	-0.02
TCGA-38-4626-01A-01R-1206-07	FALSE	FALSE	0.1	264.08	0	86.41	4.42	1.93	TRUE	0.1	0.22	-0.02	0.04	0
TCGA-38-4627-11A-01R-1758-07	FALSE	FALSE	0.1	510.51	0	90.6	5.76	3.12	TRUE	0.1	0.33	-0.01	0.04	0
TCGA-97-8174-01A-11R-2287-07	FALSE	FALSE	0.1	152.76	0	57.61	1.3	1.85	TRUE	0.1	0.19	0	0.02	0
TCGA-97-A4M7-01A-11R-A24X-07	FALSE	FALSE	0.1	458.1	0	159.41	3.75	2.9	TRUE	0.1	0.23	0	0.04	0
TCGA-91-6835-01A-11R-1858-07	FALSE	FALSE	0.09	360.47	0	120.13	5.3	13.86	TRUE	0.09	0.4	-0.01	0.05	-0.01
TCGA-97-8552-01A-11R-2403-07	FALSE	FALSE	0.09	384.69	0	126.75	1.75	1.52	TRUE	0.09	0.13	-0.01	0.01	0
TCGA-49-AAR4-01A-12R-A41B-07	FALSE	FALSE	0.09	135.7	0	76.61	6.74	30.87	TRUE	0.09	0.33	0.01	0.03	-0.01
TCGA-93-7347-01A-11R-2187-07	FALSE	FALSE	0.09	414.17	0	148.25	2.13	9.69	TRUE	0.09	0.42	-0.01	0.05	0
TCGA-55-8512-01A-11R-2403-07	FALSE	FALSE	0.09	66.86	0	35.2	1.55	2.94	TRUE	0.09	0.18	0	0.02	0
TCGA-S2-AA1A-01A-12R-A39D-07	FALSE	FALSE	0.09	235.38	0	87.86	2.1	4.12	TRUE	0.09	0.2	0	0.03	-0.01
TCGA-69-7978-01A-11R-2187-07	FALSE	FALSE	0.08	429.34	0	158.16	18.46	8.22	TRUE	0.08	0.4	0	0.06	-0.02
TCGA-38-4632-11A-01R-1755-07	FALSE	FALSE	0.08	726.02	0	152.56	11.12	5.67	TRUE	0.08	0.06	-0.02	0.02	0
TCGA-05-4433-01A-22R-1858-07	FALSE	FALSE	0.08	196.91	0	87.62	1.81	3.85	TRUE	0.08	-0.29	-0.01	0.01	-0.02
TCGA-97-A4M1-01A-11R-A24X-07	FALSE	FALSE	0.08	443.21	0	141.65	2.53	1.86	TRUE	0.08	0.33	0	0.02	0
TCGA-50-8457-01A-11R-2326-07	FALSE	FALSE	0.08	322.68	0	105.88	1.46	4.76	TRUE	0.08	0.12	0	0.03	0
TCGA-55-8208-01A-11R-2241-07	FALSE	FALSE	0.08	479.19	0	111.78	10.2	7.61	TRUE	0.08	0.2	-0.01	0.05	-0.02
TCGA-55-8206-01A-11R-2241-07	FALSE	FALSE	0.08	467.22	0	127.52	2.06	0.87	TRUE	0.08	0.09	-0.02	0.02	0
TCGA-55-7284-01B-11R-2241-07	FALSE	FALSE	0.08	211.34	0	78.85	2.58	2.81	TRUE	0.08	0.45	0	0.05	-0.01
TCGA-44-7672-01A-11R-2066-07	FALSE	FALSE	0.07	346.93	0	98.42	4.77	4.16	TRUE	0.07	0.37	0	0.05	-0.01
TCGA-93-A4JP-01A-11R-A24X-07	FALSE	FALSE	0.07	428.99	0	149.65	3.64	1.23	TRUE	0.07	0.28	-0.01	0.04	-0.02
TCGA-91-6828-11A-01R-1858-07	FALSE	FALSE	0.07	283.39	0	92.42	7.01	1.72	TRUE	0.07	0.09	-0.01	0.02	-0.01
TCGA-44-6776-11A-01R-1858-07	FALSE	FALSE	0.07	260.8	0	113.66	7.66	2.17	TRUE	0.07	0.19	-0.01	0.03	-0.01
TCGA-44-5645-01A-01R-1628-07	FALSE	FALSE	0.07	468.8	0	131.03	2.1	2.25	TRUE	0.07	0.24	0	0.01	0.01
TCGA-86-A4P7-01A-11R-A24X-07	FALSE	FALSE	0.07	185.34	0	79.28	2.47	5.19	TRUE	0.07	0.31	0	0.05	-0.01
TCGA-75-7025-01A-12R-1949-07	FALSE	FALSE	0.07	340.07	0	117	1.6	3.15	TRUE	0.07	0.5	0	0.04	0
TCGA-49-AAR3-01A-11R-A41B-07	FALSE	FALSE	0.06	344.9	0	109.38	16.89	13.88	TRUE	0.06	0.53	0.01	0.05	-0.02
TCGA-86-8280-01A-11R-2287-07	FALSE	FALSE	0.06	405.34	0	159.73	3.23	3.09	TRUE	0.06	0.42	0	0.05	0
TCGA-L9-A444-01A-21R-A24H-07	FALSE	FALSE	0.06	554.98	0	194.57	12.52	18.47	TRUE	0.06	0.12	0	0.03	-0.02
TCGA-44-6777-01A-11R-1858-07	FALSE	FALSE	0.06	479.93	0	152.89	4.9	1.74	TRUE	0.06	0.4	-0.01	0.06	0
TCGA-78-7540-01A-11R-2066-07	FALSE	FALSE	0.06	89.97	0	49.25	1.28	0.75	TRUE	0.06	0.27	0.01	0.02	-0.01
TCGA-55-6980-01A-11R-1949-07	FALSE	FALSE	0.05	401.36	0	149.62	3.2	1.93	TRUE	0.05	0.9	0	0.1	-0.02
TCGA-05-4403-01A-01R-1206-07	FALSE	FALSE	0.05	221.35	0	86.89	1.45	1.22	TRUE	0.05	0.24	0	0.03	-0.01
TCGA-69-7761-01A-11R-2170-07	FALSE	FALSE	0.05	394.6	0	131.04	3.66	8.48	TRUE	0.05	0.05	0	0.03	-0.03
TCGA-97-A4M6-01A-11R-A24X-07	FALSE	FALSE	0.05	450.2	0	162.16	3.63	2.71	TRUE	0.05	0.35	0	0.05	-0.03
TCGA-50-8460-01A-11R-2326-07	FALSE	FALSE	0.05	310.56	0	101	1.56	2.28	TRUE	0.05	0.21	0	0.03	0
TCGA-49-AAR2-01A-11R-A39D-07	FALSE	FALSE	0.05	88.67	0	47.11	0.58	2.19	TRUE	0.05	0.08	0.01	0.01	-0.01
TCGA-44-6148-11A-01R-1858-07	FALSE	FALSE	0.05	282.1	0	106.5	2.85	1.24	TRUE	0.05	0.22	-0.01	0.03	0
TCGA-49-6745-11A-01R-1858-07	FALSE	FALSE	0.04	639.04	0	104.9	5.34	2.18	TRUE	0.04	0.16	-0.01	0.01	0
TCGA-44-2661-01A-01R-1107-07	FALSE	FALSE	0.04	915.14	0	214.07	3.18	8.88	TRUE	0.04	0.17	-0.01	0.02	0
TCGA-53-7626-01A-12R-2066-07	FALSE	FALSE	0.04	409.87	0	127.72	2.82	7.31	TRUE	0.04	0.41	0	0.05	-0.01
TCGA-50-5049-01A-01R-1628-07	FALSE	FALSE	0.04	744.76	0	155	4.19	20.28	TRUE	0.04	0.25	-0.01	0.03	0
TCGA-49-4512-11A-01R-1858-07	FALSE	FALSE	0.04	825.45	0	159.49	2.12	1.25	TRUE	0.04	0.16	-0.01	0.01	0.01
TCGA-97-8547-01A-11R-2403-07	FALSE	FALSE	0.03	233.65	0	69.82	2.9	0.39	TRUE	0.03	1.62	0.02	0.14	-0.01
TCGA-L9-A743-01A-43R-A39D-07	FALSE	FALSE	0.03	292.87	0	108.89	5.05	6	TRUE	0.03	0.51	0	0.06	-0.02
TCGA-78-7161-01A-11R-2039-07	FALSE	FALSE	0.03	24.91	0	13.26	0.48	0.87	TRUE	0.03	0.21	0.01	0.02	-0.01
TCGA-MP-A4T6-01A-32R-A262-07	FALSE	FALSE	0.03	221.41	0	66.81	1.61	2.22	TRUE	0.03	0.38	0.01	0.02	-0.01
TCGA-MP-A4SW-01A-21R-A24X-07	FALSE	FALSE	0.03	306.81	0	89.66	2.27	1.64	TRUE	0.03	0.16	0	0.03	-0.01
TCGA-49-6744-01A-11R-1858-07	FALSE	FALSE	0.03	395.94	0	139.43	2.63	6.74	TRUE	0.03	0.38	0	0.06	-0.01
TCGA-55-6971-01A-11R-1949-07	FALSE	FALSE	0.03	305.16	0	89.09	4.16	11.41	TRUE	0.03	0.11	-0.01	0.03	-0.01
TCGA-55-7574-01A-11R-2039-07	FALSE	FALSE	0.02	165.37	0	70.48	2.33	7.47	TRUE	0.02	0.62	0.01	0.07	-0.01
TCGA-44-6146-01A-11R-1755-07	FALSE	FALSE	0.02	50.39	0.46	35.83	0.8	0.94	TRUE	0.02	0.13	0.01	0.01	0
TCGA-55-7281-01A-11R-2039-07	FALSE	FALSE	0.02	373.84	0	63.53	1.25	2.63	TRUE	0.02	0.63	0.01	0.05	0
TCGA-75-5126-01A-01R-1755-07	FALSE	FALSE	0.02	501.04	0	151.91	32.11	6.59	TRUE	0.02	0.35	0	0.04	-0.01
TCGA-91-8496-01A-11R-2403-07	FALSE	FALSE	0.02	731.16	0	127.43	2.55	1.9	TRUE	0.02	-0.02	0	0	0
TCGA-MP-A4T9-01A-11R-A24X-07	FALSE	FALSE	0.02	169.35	0	48.44	5.88	2.29	TRUE	0.02	0.9	0.01	0.08	0
TCGA-50-5055-01A-01R-1628-07	FALSE	FALSE	0.02	482.85	0	148.23	1.63	10.76	TRUE	0.02	0.46	0	0.03	0
TCGA-55-8299-01A-11R-2287-07	FALSE	FALSE	0.02	289.07	0	117.43	6.72	12.69	TRUE	0.02	0.77	0.01	0.09	-0.03
TCGA-49-4490-11A-01R-1858-07	FALSE	FALSE	0.02	601.1	0	137.7	4.58	5.19	TRUE	0.02	0.31	0	0.02	0
TCGA-78-7537-01A-11R-2066-07	FALSE	FALSE	0.02	126.57	0	49.07	0.54	2.02	TRUE	0.02	0.36	0	0.03	0
TCGA-05-4410-01A-21R-1858-07	FALSE	FALSE	0.02	543.46	0	196.81	3.73	6.91	TRUE	0.02	0.06	0	0.02	-0.01
TCGA-55-8205-01A-11R-2241-07	FALSE	FALSE	0.02	532.58	0	129.64	22.48	11.41	TRUE	0.02	0.4	0	0.05	-0.02
TCGA-55-6712-01A-11R-1858-07	FALSE	FALSE	0.01	404.69	0	150.02	6.84	11.79	TRUE	0.01	0.5	0.02	0.04	-0.02
TCGA-64-5815-01A-01R-1628-07	FALSE	FALSE	0.01	216.87	0	61.59	2.61	1.19	TRUE	0.01	1.47	0.01	0.14	-0.01
TCGA-55-6986-11A-01R-1949-07	FALSE	FALSE	0.01	222.26	0	104.86	6.06	1.89	TRUE	0.01	0.29	-0.01	0.03	0
TCGA-93-A4JQ-01A-11R-A24X-07	FALSE	FALSE	0.01	225.26	0	84.52	6.53	3.07	TRUE	0.01	1.35	0.02	0.13	-0.01
TCGA-50-5941-01A-11R-1755-07	FALSE	FALSE	0.01	720.06	0	204.19	7.51	9.56	TRUE	0.01	0.15	0	0.03	-0.03
TCGA-67-6217-01A-11R-1755-07	FALSE	FALSE	0.01	524.3	0	100.77	1.75	5.16	TRUE	0.01	0.19	0	0.02	0
TCGA-55-7573-01A-11R-2039-07	FALSE	FALSE	0.01	407.04	0	145.11	1.69	2.43	TRUE	0.01	0.4	0	0.04	0
TCGA-97-A4M0-01A-11R-A24X-07	FALSE	FALSE	0.01	309.25	0	109.25	2.95	5.47	TRUE	0.01	0.2	0.01	0.02	-0.01
TCGA-49-AARO-01A-12R-A41B-07	FALSE	FALSE	0.01	211.16	0	86.25	5.49	3.07	TRUE	0.01	0.88	0.01	0.07	-0.01
TCGA-95-A4VP-01A-21R-A262-07	FALSE	FALSE	0.01	98.76	0	46.52	2	3.83	TRUE	0.01	0.58	0.01	0.04	-0.01
TCGA-55-8302-01A-11R-2326-07	FALSE	FALSE	0	160.11	0	61.93	20.31	2.52	TRUE	0	0.67	0.02	0.05	-0.01
TCGA-91-A4BC-01A-11R-A24H-07	FALSE	FALSE	0	158.9	0	86.55	2.34	31.56	TRUE	0	0.39	0.01	0.04	-0.01
TCGA-67-3774-01A-01R-0946-07	FALSE	FALSE	0	260.79	0	73.21	1.71	2.24	TRUE	0	0.36	0	0.04	-0.01
TCGA-44-3396-01A-01R-1206-07	FALSE	FALSE	0	322.85	0	85.57	9.25	6.67	TRUE	0	0.72	0.01	0.07	-0.02
TCGA-44-6779-01A-11R-1858-07	FALSE	FALSE	0	347.76	0	92.51	4.79	9.3	TRUE	0	0.83	0.02	0.08	-0.04
TCGA-91-6835-11A-01R-1858-07	FALSE	FALSE	0	218.7	0	88.96	1.98	3.26	TRUE	0	0.53	0	0.04	0
TCGA-55-7227-01A-11R-2039-07	FALSE	TRUE	0	292.74	0	92.79	6.33	2.34	TRUE	0	0.85	0.01	0.07	0
TCGA-55-6978-01A-11R-1949-07	FALSE	TRUE	0	365.01	0	112.85	21.91	15.18	TRUE	0	1.37	0.02	0.13	-0.02
TCGA-44-A4SS-01A-11R-A24X-07	FALSE	TRUE	0	236.74	0	97.22	3.14	5.51	TRUE	0	0.4	-0.01	0.06	-0.02
TCGA-44-6774-01A-21R-1858-07	FALSE	TRUE	0	125.53	0	37.49	1.82	0.92	TRUE	0	2.8	0.02	0.26	-0.01
TCGA-49-AAR0-01A-21R-A39D-07	FALSE	TRUE	0	213.84	0	88.42	1.64	2.5	TRUE	0	0.39	0	0.03	0
TCGA-62-8395-01A-11R-2326-07	FALSE	TRUE	0	122.33	0	45.23	0.48	1.35	TRUE	0	0.45	0	0.03	0
TCGA-49-4512-01A-21R-1858-07	FALSE	TRUE	0	233.17	0	59.4	1.13	0.39	TRUE	0	0.98	0.01	0.08	0
TCGA-91-A4BD-01A-11R-A24H-07	FALSE	TRUE	-0.01	227.19	0.03	65.52	1.25	0.82	TRUE	-0.01	-0.01	0	0	0
TCGA-55-7995-01A-11R-2187-07	FALSE	TRUE	-0.01	292.03	0	97.6	5.05	11.57	TRUE	-0.01	0.16	-0.01	0.03	-0.01
TCGA-50-5045-01A-01R-1628-07	FALSE	TRUE	-0.01	707.7	0	91.57	5.85	6.84	TRUE	-0.01	0.47	0	0.04	0
TCGA-44-6148-01A-11R-1755-07	FALSE	TRUE	-0.01	173.46	0.6	63.45	1.59	4.65	TRUE	-0.01	0.35	0	0.04	0
TCGA-86-A456-01A-11R-A24H-07	FALSE	TRUE	-0.01	257.08	0	118.24	6.64	2.08	TRUE	-0.01	0.33	0	0.05	-0.03
TCGA-75-6212-01A-11R-1755-07	FALSE	TRUE	-0.02	440.44	0.16	136.8	1.74	0.69	TRUE	-0.02	0.41	0	0.03	0
TCGA-62-8397-01A-11R-2326-07	FALSE	TRUE	-0.02	282.16	0	161.7	0.95	0.57	TRUE	-0.02	0.29	0	0.03	-0.01
TCGA-J2-A4AE-01A-21R-A24H-07	FALSE	TRUE	-0.02	376.4	0.03	128.54	3.41	2.89	TRUE	-0.02	-0.01	0	0.01	-0.01
TCGA-55-6543-01A-11R-1755-07	FALSE	TRUE	-0.02	189.76	0	74.92	3.73	1.04	TRUE	-0.02	0.11	0	0.01	-0.01
TCGA-80-5608-01A-31R-1949-07	FALSE	TRUE	-0.02	98.81	0	34.79	1.39	2.67	TRUE	-0.02	0.17	0.01	0.01	-0.01
TCGA-55-8090-01A-11R-2241-07	FALSE	TRUE	-0.02	138.78	1	49.04	8.13	0.87	TRUE	-0.02	0.74	0.02	0.05	-0.01
TCGA-44-3919-01A-02R-1107-07	FALSE	TRUE	-0.03	338.06	0	127.77	5.67	5.78	TRUE	-0.03	0.45	0	0.04	-0.01
TCGA-93-A4JO-01A-21R-A24X-07	FALSE	TRUE	-0.03	239.45	0	92.63	3.85	6.09	TRUE	-0.03	0.56	0.01	0.05	0
TCGA-64-1681-01A-11R-2066-07	FALSE	TRUE	-0.03	319.03	0	116.1	1.39	0.59	TRUE	-0.03	0.57	0.01	0.05	-0.01
TCGA-95-7944-01A-11R-2187-07	FALSE	TRUE	-0.03	302.09	0	107.62	6	14.59	TRUE	-0.03	1.07	0.04	0.06	-0.01
TCGA-62-A46P-01A-11R-A24H-07	FALSE	TRUE	-0.03	53.27	0	32.83	0.56	0.98	TRUE	-0.03	0.29	0.01	0.02	0
TCGA-95-8039-01A-11R-2241-07	FALSE	TRUE	-0.03	371.83	0	126.25	3.54	1.44	TRUE	-0.03	0.56	0.01	0.04	-0.01
TCGA-J2-A4AG-01A-11R-A24H-07	FALSE	TRUE	-0.03	347.59	0	88.71	3.04	3.03	TRUE	-0.03	0.69	0.01	0.06	-0.02
TCGA-49-4510-01A-01R-1206-07	FALSE	TRUE	-0.03	198.31	0	45.29	0.99	1.52	TRUE	-0.03	0.4	0.01	0.02	0.01
TCGA-49-AARR-01A-11R-A41B-07	FALSE	TRUE	-0.03	245.45	0	69.05	3.68	4.14	TRUE	-0.03	0.23	0	0.02	0
TCGA-MP-A5C7-01A-11R-A262-07	FALSE	TRUE	-0.03	47.95	0	26.24	0.49	0.22	TRUE	-0.03	0.19	0	0.01	0
TCGA-97-A4M5-01A-11R-A24X-07	FALSE	TRUE	-0.03	187.1	0	57.92	2.67	1.42	TRUE	-0.03	0.68	0	0.06	-0.01
TCGA-78-8655-01A-11R-2403-07	FALSE	TRUE	-0.04	280.17	0	83.56	2.12	4.37	TRUE	-0.04	0.34	0.01	0.03	-0.01
TCGA-55-8301-01A-11R-2287-07	FALSE	TRUE	-0.04	447.55	0	158.1	12.08	7.32	TRUE	-0.04	0.28	0.01	0.03	-0.02
TCGA-J2-8192-01A-11R-2241-07	FALSE	TRUE	-0.04	415.79	0	92.29	3.7	1.93	TRUE	-0.04	1.46	0	0.15	-0.02
TCGA-78-8660-01A-11R-2403-07	FALSE	TRUE	-0.04	189.55	0	66.14	4.81	5.45	TRUE	-0.04	0.5	0.01	0.04	0
TCGA-69-7974-01A-11R-2187-07	FALSE	TRUE	-0.04	239.2	0	66.46	11.87	2.64	TRUE	-0.04	0.56	0.01	0.05	-0.01
TCGA-67-6216-01A-11R-1755-07	FALSE	TRUE	-0.04	244.65	1	79.35	3.34	2.81	TRUE	-0.04	0.39	0.01	0.03	-0.01
TCGA-55-A48X-01A-11R-A24H-07	FALSE	TRUE	-0.04	245.63	0	76.17	2.92	4.05	TRUE	-0.04	0.34	0	0.04	-0.01
TCGA-73-4659-01A-01R-1206-07	FALSE	TRUE	-0.04	142.49	0	41.13	1.72	0.77	TRUE	-0.04	0.47	0	0.04	0
TCGA-MP-A4TK-01A-11R-A24X-07	FALSE	TRUE	-0.04	217.12	0	59.12	1.95	2.48	TRUE	-0.04	0.97	0.01	0.11	-0.01
TCGA-97-A4M3-01A-11R-A24X-07	FALSE	TRUE	-0.04	89.59	0	32.46	0.84	0.71	TRUE	-0.04	0.3	0	0.03	-0.01
TCGA-NJ-A4YI-01A-11R-A262-07	FALSE	TRUE	-0.04	217.93	0	56.94	7.24	0.38	TRUE	-0.04	0.74	0.01	0.06	-0.01
TCGA-69-7763-01A-11R-2170-07	FALSE	TRUE	-0.04	107.53	0	46.34	1.62	1.35	TRUE	-0.04	0.61	0.01	0.07	0
TCGA-73-4675-01A-01R-1206-07	FALSE	TRUE	-0.04	128.91	0	40.47	0.35	0.73	TRUE	-0.04	0.58	0	0.04	0
TCGA-44-2656-01A-02R-0946-07	FALSE	TRUE	-0.04	550.73	0	146.22	13.38	14.6	TRUE	-0.04	0.13	0	0.03	-0.01
TCGA-69-8254-01A-11R-2287-07	FALSE	TRUE	-0.05	197.86	0	67.95	2.56	2.11	TRUE	-0.05	0.12	0	0.02	-0.01
TCGA-38-4627-01A-01R-1206-07	FALSE	TRUE	-0.05	287.76	0	57.4	1.35	1.49	TRUE	-0.05	1.93	0.01	0.18	-0.01
TCGA-95-7043-01A-11R-1949-07	FALSE	TRUE	-0.05	24.93	0	14.23	0.28	1.65	TRUE	-0.05	0.26	0	0.02	0
TCGA-44-7661-01A-11R-2066-07	FALSE	TRUE	-0.05	293.9	0	81.89	27.77	2.42	TRUE	-0.05	1.24	0.03	0.09	-0.01
TCGA-97-8177-01A-11R-2287-07	FALSE	TRUE	-0.05	593.7	0	164.8	1.38	2.79	TRUE	-0.05	0.32	-0.01	0.04	0
TCGA-MP-A4TC-01A-11R-A24X-07	FALSE	TRUE	-0.05	182.06	0	72.54	13.85	2.65	TRUE	-0.05	1.5	0.02	0.12	-0.01
TCGA-73-7498-01A-12R-2187-07	FALSE	TRUE	-0.05	110.14	0	47.9	0.81	1.33	TRUE	-0.05	0.41	0	0.03	0
TCGA-NJ-A55R-01A-11R-A262-07	FALSE	TRUE	-0.05	48.75	0	23.59	1.03	0.59	TRUE	-0.05	0.54	0	0.05	-0.01
TCGA-75-6206-01A-11R-1755-07	FALSE	TRUE	-0.05	164.47	0	54.32	0.9	0.98	TRUE	-0.05	0.55	0	0.05	0
TCGA-05-5715-01A-01R-1628-07	FALSE	TRUE	-0.05	141.85	0	32.24	0.94	1.23	TRUE	-0.05	0.42	0	0.04	0
TCGA-55-8514-01A-11R-2403-07	FALSE	TRUE	-0.05	130.38	0	66.57	2.05	0.5	TRUE	-0.05	0.6	0.02	0.04	-0.02
TCGA-L9-A50W-01A-12R-A39D-07	FALSE	TRUE	-0.06	306.27	0	115.15	0.64	0.71	TRUE	-0.06	0.83	0.01	0.06	0
TCGA-69-8253-01A-11R-2287-07	FALSE	TRUE	-0.06	81.47	0	37.73	0.78	0.83	TRUE	-0.06	0.42	0.01	0.03	0
TCGA-NJ-A55O-01A-11R-A262-07	FALSE	TRUE	-0.06	136	0	52.1	3.83	1.06	TRUE	-0.06	0.22	0	0.02	0
TCGA-64-1679-01A-21R-2066-07	FALSE	TRUE	-0.06	249.08	0	70.65	2.35	0.36	TRUE	-0.06	1.64	0.02	0.14	-0.01
TCGA-78-7535-01A-11R-2066-07	FALSE	TRUE	-0.06	187.97	0	81.53	0.7	0.67	TRUE	-0.06	0.62	0.02	0.03	0
TCGA-55-8091-01A-11R-2241-07	FALSE	TRUE	-0.06	420.34	0	120.93	8.72	1.16	TRUE	-0.06	0.78	0.01	0.09	-0.02
TCGA-97-7941-01A-11R-2187-07	FALSE	TRUE	-0.06	138.51	0	67.32	1.09	2.05	TRUE	-0.06	0.78	0.02	0.05	0
TCGA-05-5420-01A-01R-1628-07	FALSE	TRUE	-0.06	1118.88	0	139.79	5.87	8.41	TRUE	-0.06	-0.06	-0.01	0.01	-0.01
TCGA-44-6776-01A-11R-1858-07	FALSE	TRUE	-0.06	66.99	0	29.06	0.73	1.02	TRUE	-0.06	0.26	0	0.02	0
TCGA-50-5044-01A-21R-1858-07	FALSE	TRUE	-0.06	111.23	0	65.27	10.7	3.79	TRUE	-0.06	0.92	0.03	0.07	-0.01
TCGA-05-4384-01A-01R-1755-07	FALSE	TRUE	-0.06	137.12	0	38.41	1.25	1.08	TRUE	-0.06	0.4	0	0.04	0
TCGA-44-A479-01A-31R-A24H-07	FALSE	TRUE	-0.06	273.26	0	79.58	4.89	9.21	TRUE	-0.06	0.34	0	0.04	-0.02
TCGA-67-3770-01A-01R-0946-07	FALSE	TRUE	-0.07	777.73	0	200.33	1.22	2.09	TRUE	-0.07	0.29	0	0.02	0.01
TCGA-55-A493-01A-11R-A24H-07	FALSE	TRUE	-0.07	197.11	0	64.89	16.16	4.39	TRUE	-0.07	1.09	0.03	0.07	-0.01
TCGA-44-6145-01A-11R-1755-07	FALSE	TRUE	-0.07	403.36	0	109.94	7.21	12.48	TRUE	-0.07	0.36	0	0.06	-0.03
TCGA-50-6597-01A-11R-1858-07	FALSE	TRUE	-0.07	195.35	0	109.67	1.42	2.23	TRUE	-0.07	0.38	0.01	0.03	-0.01
TCGA-05-4389-01A-01R-1206-07	FALSE	TRUE	-0.07	337.72	0	65.79	3.46	11.71	TRUE	-0.07	0.33	0	0.03	0
TCGA-86-7954-01A-11R-2187-07	FALSE	TRUE	-0.07	503.93	0	115.57	4.2	4.39	TRUE	-0.07	0.31	0.01	0.05	-0.03
TCGA-69-7980-01A-11R-2187-07	FALSE	TRUE	-0.07	246.2	0	55.1	4.29	4.39	TRUE	-0.07	0.75	0.01	0.06	-0.02
TCGA-62-A46Y-01A-11R-A24H-07	FALSE	TRUE	-0.07	347.74	0	104.82	7.56	3.62	TRUE	-0.07	0.26	0	0.02	-0.01
TCGA-55-6982-01A-11R-1949-07	FALSE	TRUE	-0.07	282.51	0	104.86	2.58	1.73	TRUE	-0.07	0.71	0	0.08	-0.01
TCGA-91-6849-01A-11R-1949-07	FALSE	TRUE	-0.07	187.29	0	73.48	1.04	3.16	TRUE	-0.07	0.26	-0.01	0.03	0
TCGA-05-4417-01A-22R-1858-07	FALSE	TRUE	-0.07	197.16	0	73.17	2.53	4.47	TRUE	-0.07	0.64	0	0.06	0
TCGA-86-8669-01A-11R-2403-07	FALSE	TRUE	-0.07	103.88	0	45.32	1.72	2.04	TRUE	-0.07	0.27	0	0.02	0
TCGA-44-6775-01A-11R-1858-07	FALSE	TRUE	-0.08	317.32	0	76.93	2.92	1.52	TRUE	-0.08	1.1	-0.01	0.12	-0.01
TCGA-05-4382-01A-01R-1206-07	FALSE	TRUE	-0.08	332.82	0	106.75	4.16	1.65	TRUE	-0.08	0.54	-0.01	0.06	-0.01
TCGA-97-7546-01A-11R-2039-07	FALSE	TRUE	-0.08	350.35	0	75.25	5.28	4.04	TRUE	-0.08	0.42	0	0.04	0
TCGA-83-5908-01A-21R-2287-07	FALSE	TRUE	-0.08	354.45	0	116.96	40.05	16.93	TRUE	-0.08	0.84	0.03	0.07	-0.03
TCGA-49-AARN-01A-21R-A41B-07	FALSE	TRUE	-0.08	140.59	0	71.34	3.31	2.37	TRUE	-0.08	0.72	0.03	0.05	-0.01
TCGA-MP-A4TD-01A-32R-A262-07	FALSE	TRUE	-0.08	70.98	0	35.19	0.82	1.37	TRUE	-0.08	0.59	0	0.1	0
TCGA-MN-A4N5-01A-11R-A24X-07	FALSE	TRUE	-0.08	219.98	0	82.04	10.5	5.81	TRUE	-0.08	0.56	0.02	0.05	-0.03
TCGA-71-8520-01A-11R-2403-07	FALSE	TRUE	-0.08	97.45	0	44.68	2.5	0.75	TRUE	-0.08	1.56	0.03	0.14	-0.02
TCGA-49-4505-01A-01R-1206-07	FALSE	TRUE	-0.08	569.35	0	139.37	4.37	5.51	TRUE	-0.08	0.54	0.01	0.04	-0.01
TCGA-55-8506-01A-11R-2403-07	FALSE	TRUE	-0.08	144.58	0	50.14	2.75	1.78	TRUE	-0.08	0.66	0.01	0.06	-0.02
TCGA-44-7662-01A-11R-2066-07	FALSE	TRUE	-0.09	131.95	0	45.76	4.85	2.39	TRUE	-0.09	1.77	0.03	0.15	-0.02
TCGA-50-6595-01A-12R-1858-07	FALSE	TRUE	-0.09	176.94	0	77.31	16.81	2.56	TRUE	-0.09	1.84	0.05	0.15	-0.03
TCGA-78-7163-01A-12R-2066-07	FALSE	TRUE	-0.09	201.58	0	80.63	2.95	1.98	TRUE	-0.09	0.18	0.01	0.01	-0.01
TCGA-55-6987-01A-11R-1949-07	FALSE	TRUE	-0.09	438.17	0	119.59	8.78	14.56	TRUE	-0.09	0.12	0	0.03	-0.01
TCGA-55-8097-01A-11R-2241-07	FALSE	TRUE	-0.09	199.54	0	78.04	1	1.42	TRUE	-0.09	0.58	0.01	0.04	0
TCGA-55-A492-01A-11R-A24H-07	FALSE	TRUE	-0.09	40.54	0	27.83	0.37	0.67	TRUE	-0.09	0.27	0	0.02	0
TCGA-93-A4JN-01A-11R-A24X-07	FALSE	TRUE	-0.09	142.27	0	56.3	2.49	1.09	TRUE	-0.09	0.85	0.02	0.08	-0.03
TCGA-05-4425-01A-01R-1755-07	FALSE	TRUE	-0.09	360.31	0	120.69	4.03	2.02	TRUE	-0.09	0.76	0.01	0.06	-0.01
TCGA-NJ-A7XG-01A-12R-A39D-07	FALSE	TRUE	-0.09	132.92	1	60.73	0.78	0.37	TRUE	-0.09	0.2	0.01	0.01	-0.01
TCGA-64-5778-01A-01R-1628-07	FALSE	TRUE	-0.09	720.3	0	243.77	6.88	16.39	TRUE	-0.09	0.26	0.01	0.01	-0.01
TCGA-67-3773-01A-01R-0946-07	FALSE	TRUE	-0.09	537.36	0	138.31	3.28	3.68	TRUE	-0.09	0.22	0	0.02	0.01
TCGA-50-6593-01A-11R-1755-07	FALSE	TRUE	-0.09	224.26	0	75.51	4.25	0.83	TRUE	-0.09	1.2	0.01	0.09	0
TCGA-55-7994-01A-11R-2187-07	FALSE	TRUE	-0.1	412.83	0	151.14	22.69	8.48	TRUE	-0.1	0.33	0.01	0.03	-0.02
TCGA-86-8359-01A-11R-2326-07	FALSE	TRUE	-0.1	81.72	0	42.62	1.22	13.59	TRUE	-0.1	0.31	0.03	0.03	-0.01
TCGA-55-A48Z-01A-12R-A24X-07	FALSE	TRUE	-0.1	280.78	0	128.28	5.84	3.23	TRUE	-0.1	0.58	0.01	0.07	-0.01
TCGA-05-4426-01A-01R-1206-07	FALSE	TRUE	-0.1	130.68	0.88	73.01	8	0.96	TRUE	-0.1	0.57	0.02	0.04	-0.02
TCGA-44-6146-01A-11R-A278-07	FALSE	TRUE	-0.1	49.42	1	30.54	0.74	0.66	TRUE	-0.1	0.15	0.01	0	0
TCGA-55-6985-01A-11R-1949-07	FALSE	TRUE	-0.1	242.29	0	75.7	4.37	3.94	TRUE	-0.1	0.73	0.01	0.08	-0.02
TCGA-75-5146-01A-01R-1628-07	FALSE	TRUE	-0.1	215.21	0	67.41	0.74	2.77	TRUE	-0.1	0.34	0	0.02	0.01
TCGA-50-5944-01A-11R-1755-07	FALSE	TRUE	-0.1	427.27	0	88.4	1.08	0.95	TRUE	-0.1	0.9	0	0.08	0
TCGA-55-A57B-01A-12R-A39D-07	FALSE	TRUE	-0.1	235.56	0	67.65	2.46	1.01	TRUE	-0.1	1.24	0.02	0.1	-0.01
TCGA-73-4658-01A-01R-1755-07	FALSE	TRUE	-0.1	340.55	0	71	12.81	3.01	TRUE	-0.1	1.02	0.01	0.09	0
TCGA-44-A47A-01A-21R-A24H-07	FALSE	TRUE	-0.11	295.75	0	91.24	2.93	1.52	TRUE	-0.11	0.54	0.02	0.03	0
TCGA-50-5942-01A-21R-1755-07	FALSE	TRUE	-0.11	169.04	1	58.69	1.1	2.34	TRUE	-0.11	0.27	0.01	0.01	0.01
TCGA-MP-A4TE-01A-22R-A466-07	FALSE	TRUE	-0.11	8.3	0	7.15	0.53	0.53	TRUE	-0.11	0.45	0.02	0.03	0
TCGA-4B-A93V-01A-11R-A39D-07	FALSE	TRUE	-0.11	68.01	0.06	28.27	11.42	1.41	TRUE	-0.11	0.47	0.02	0.02	0
TCGA-NJ-A4YG-01A-22R-A262-07	FALSE	TRUE	-0.11	284.77	0	107.75	2.24	1.37	TRUE	-0.11	0.5	0.01	0.03	0
TCGA-55-6984-01A-11R-1949-07	FALSE	TRUE	-0.11	44.06	1	20.79	1.07	0.81	TRUE	-0.11	0.41	0.03	0.02	-0.01
TCGA-86-A4JF-01A-11R-A24X-07	FALSE	TRUE	-0.11	342.88	0	119.28	8.6	2.73	TRUE	-0.11	0.3	0.01	0.02	-0.01
TCGA-49-4501-01A-01R-1206-07	FALSE	TRUE	-0.11	329.25	0	98.47	1.99	2.53	TRUE	-0.11	0.72	0.01	0.05	0
TCGA-78-7162-01A-21R-2066-07	FALSE	TRUE	-0.11	176.64	0	76.45	1.43	3.75	TRUE	-0.11	0.25	0	0.02	0
TCGA-NJ-A55A-01A-11R-A262-07	FALSE	TRUE	-0.11	230.13	0	62.7	3.15	3.97	TRUE	-0.11	0.31	0	0.02	0
TCGA-NJ-A4YQ-01A-11R-A262-07	FALSE	TRUE	-0.12	254.9	0	95.92	3.54	11.24	TRUE	-0.12	-0.16	0	0.01	-0.04
TCGA-44-5645-01A-01R-A278-07	FALSE	TRUE	-0.12	397.81	0.23	98.95	2.2	1.52	TRUE	-0.12	0.39	0	0.02	0.01
TCGA-55-8207-01A-11R-2241-07	FALSE	TRUE	-0.12	231.11	0	37.81	1.81	2.13	TRUE	-0.12	0.61	0	0.06	0
TCGA-78-7539-01A-11R-2066-07	FALSE	TRUE	-0.12	402.14	0	139.26	2.9	6.89	TRUE	-0.12	0.31	0	0.03	-0.01
TCGA-97-7547-01A-11R-2039-07	FALSE	TRUE	-0.12	197.68	0	50.57	1.86	1.18	TRUE	-0.12	0.12	0	0.01	0
TCGA-86-8585-01A-11R-2403-07	FALSE	TRUE	-0.12	231.44	0	70.39	3.47	5.45	TRUE	-0.12	0.54	0.02	0.03	-0.01
TCGA-86-8278-01A-11R-2287-07	FALSE	TRUE	-0.12	188.18	0	64.72	2.9	1.08	TRUE	-0.12	0.71	0.01	0.09	-0.02
TCGA-49-6745-01A-11R-1858-07	FALSE	TRUE	-0.12	270.97	0.07	59.84	26.08	6.04	TRUE	-0.12	0.96	0.02	0.07	-0.01
TCGA-78-7633-01A-11R-2066-07	FALSE	TRUE	-0.12	39.01	0	21.78	0.55	0.3	TRUE	-0.12	0.17	0	0.02	0
TCGA-38-4631-01A-01R-1755-07	FALSE	TRUE	-0.12	87.18	0	37.54	0.62	2.33	TRUE	-0.12	0.32	0.01	0.02	0
TCGA-05-4434-01A-01R-1206-07	FALSE	TRUE	-0.12	386.3	0	125.73	8.43	3.56	TRUE	-0.12	0.58	0.01	0.06	-0.02
TCGA-MN-A4N4-01A-12R-A24X-07	FALSE	TRUE	-0.13	86.71	0	33.58	1.48	2.17	TRUE	-0.13	1.3	0.02	0.11	-0.01
TCGA-38-4629-01A-02R-1206-07	FALSE	TRUE	-0.13	390.58	0	114.21	8.22	5.93	TRUE	-0.13	0.66	0.01	0.06	-0.01
TCGA-78-7149-01A-11R-2039-07	FALSE	TRUE	-0.13	54.58	0	35.91	0.26	0.91	TRUE	-0.13	0.46	0.01	0.02	0
TCGA-44-7671-01A-11R-2066-07	FALSE	TRUE	-0.13	46.9	0	24.79	0.53	0.56	TRUE	-0.13	0.57	0	0.04	0
TCGA-50-5930-01A-11R-1755-07	FALSE	TRUE	-0.13	161.03	0	57.15	0.97	4.73	TRUE	-0.13	0.43	0	0.05	-0.01
TCGA-05-4430-01A-02R-1206-07	FALSE	TRUE	-0.13	238.34	0	81.55	2.5	2.78	TRUE	-0.13	1.05	0.01	0.08	0
TCGA-64-5774-01A-01R-1628-07	FALSE	TRUE	-0.13	25.34	0.72	13.95	1.29	6.44	TRUE	-0.13	0.39	0.04	0.02	0
TCGA-50-6590-01A-12R-1858-07	FALSE	TRUE	-0.13	305.42	0	99.36	17.01	5.97	TRUE	-0.13	0.4	0.01	0.04	-0.02
TCGA-55-8508-01A-11R-2403-07	FALSE	TRUE	-0.13	171.77	0	52.17	1.21	1.72	TRUE	-0.13	0.15	0	0.02	-0.01
TCGA-55-7911-01A-11R-2170-07	FALSE	TRUE	-0.13	218.83	0.97	68.67	9.54	8.14	TRUE	-0.13	0.41	0.02	0.03	-0.02
TCGA-73-4666-01A-01R-1206-07	FALSE	TRUE	-0.13	425.12	0	101.84	18.77	11.51	TRUE	-0.13	0.49	0.02	0.04	-0.01
TCGA-97-7554-01A-11R-2039-07	FALSE	TRUE	-0.13	192.97	0	56.44	13.98	2.48	TRUE	-0.13	0.81	0.01	0.07	-0.01
TCGA-55-8511-01A-11R-2403-07	FALSE	TRUE	-0.14	227.36	0	69.79	12.82	4.47	TRUE	-0.14	0.61	0.01	0.08	-0.02
TCGA-78-7167-01A-11R-2066-07	FALSE	TRUE	-0.14	32.03	0	15.9	0.21	0.91	TRUE	-0.14	0.42	0.01	0.03	0
TCGA-50-5939-01A-11R-1628-07	FALSE	TRUE	-0.14	180.94	0	73.45	4.01	0.82	TRUE	-0.14	0.8	0.02	0.08	-0.03
TCGA-86-8076-01A-31R-2241-07	FALSE	TRUE	-0.14	476.51	1	108.06	2.3	10.27	TRUE	-0.14	0.12	0.01	0.01	0
TCGA-49-AARE-01A-11R-A41B-07	FALSE	TRUE	-0.14	69.46	0	34.77	0.93	2.08	TRUE	-0.14	0.5	0.01	0.04	0
TCGA-44-2668-01A-01R-0946-07	FALSE	TRUE	-0.14	285.51	0	83.56	8.47	6.29	TRUE	-0.14	1.1	0.03	0.12	-0.05
TCGA-44-7659-01A-11R-2066-07	FALSE	TRUE	-0.14	118.72	0	44.45	2.32	1.41	TRUE	-0.14	0.14	0	0.01	0
TCGA-05-4422-01A-01R-1206-07	FALSE	TRUE	-0.14	407.96	0	99.21	1.85	10.19	TRUE	-0.14	0.12	0	0.01	0
TCGA-50-6592-01A-11R-1755-07	FALSE	TRUE	-0.14	232.38	0	70.85	3.05	7.94	TRUE	-0.14	0.5	0.01	0.06	-0.02
TCGA-50-5051-01A-21R-1858-07	FALSE	TRUE	-0.14	51.09	0.93	17.32	0.98	1.25	TRUE	-0.14	0.5	0.01	0.03	0
TCGA-86-8672-01A-21R-2403-07	FALSE	TRUE	-0.14	276.18	0	85.6	4.46	6.96	TRUE	-0.14	0.8	0.02	0.07	-0.01
TCGA-67-4679-01B-01R-1755-07	FALSE	TRUE	-0.15	343.37	0	79.35	2.06	2.41	TRUE	-0.15	0.49	0	0.03	0.01
TCGA-78-7542-01A-21R-2066-07	FALSE	TRUE	-0.15	121.86	0.03	79.95	19.15	2.04	TRUE	-0.15	0.78	0.05	0.04	-0.03
TCGA-73-4677-01A-01R-1206-07	FALSE	TRUE	-0.15	132.77	0	53.79	1.21	2.33	TRUE	-0.15	0.27	0	0.02	0
TCGA-L9-A8F4-01A-11R-A39D-07	FALSE	TRUE	-0.15	216.53	0	55.87	2.47	7.09	TRUE	-0.15	0.53	0.01	0.03	0
TCGA-55-6983-01A-11R-1949-07	FALSE	TRUE	-0.15	157.01	0	48.35	1.32	4.45	TRUE	-0.15	0.84	0.01	0.07	0
TCGA-97-8175-01A-11R-2287-07	FALSE	TRUE	-0.15	183.28	0	60.59	6.27	0.69	TRUE	-0.15	0.49	0.01	0.04	-0.01
TCGA-44-3918-01A-01R-1107-07	FALSE	TRUE	-0.15	696.54	0	160.14	21.74	11.27	TRUE	-0.15	0.31	0	0.04	-0.02
TCGA-49-4490-01A-21R-1858-07	FALSE	TRUE	-0.15	161.58	0	64.64	0.58	1.27	TRUE	-0.15	1.01	0.03	0.06	0
TCGA-49-4507-01A-01R-1206-07	FALSE	TRUE	-0.15	320.74	0	173.73	1.21	12.58	TRUE	-0.15	0.44	0.02	0.02	-0.01
TCGA-35-4123-01A-01R-1107-07	FALSE	TRUE	-0.15	461.27	1	99.79	16.13	32.71	TRUE	-0.15	0.56	0.02	0.03	-0.01
TCGA-91-6828-01A-11R-1858-07	FALSE	TRUE	-0.16	282.2	0	71.84	3.16	4.77	TRUE	-0.16	0.2	-0.01	0.04	-0.01
TCGA-55-7907-01A-11R-2170-07	FALSE	TRUE	-0.16	205.92	0	60.71	2.39	4.27	TRUE	-0.16	0.76	0.01	0.05	0
TCGA-44-3398-01A-01R-1107-07	FALSE	TRUE	-0.16	705.24	0.89	95.1	6.46	2.55	TRUE	-0.16	0.73	0	0.06	0
TCGA-55-8092-01A-11R-2241-07	FALSE	TRUE	-0.16	351.8	0	198.21	2.96	11.05	TRUE	-0.16	0.06	0	0.03	-0.03
TCGA-55-8614-01A-11R-2403-07	FALSE	TRUE	-0.16	97.59	0	38.01	1.65	1.88	TRUE	-0.16	1.66	0.04	0.12	0
TCGA-55-6642-01A-11R-1858-07	FALSE	TRUE	-0.16	108.64	0	48.8	1.98	4.77	TRUE	-0.16	0.49	0	0.06	-0.01
TCGA-55-A491-01A-11R-A24H-07	FALSE	TRUE	-0.16	240.34	0	76.31	3.88	3.43	TRUE	-0.16	0.42	0.01	0.04	0
TCGA-67-3772-01A-01R-0946-07	FALSE	TRUE	-0.16	792.48	0	169.86	0.61	1.64	TRUE	-0.16	0.44	0	0.03	0.01
TCGA-05-4405-01A-21R-1858-07	FALSE	TRUE	-0.16	129.6	0	36.26	3.06	2.44	TRUE	-0.16	1.22	0.01	0.13	0
TCGA-44-A47B-01A-11R-A24H-07	FALSE	TRUE	-0.16	124.58	0	37.58	1	4.47	TRUE	-0.16	0.73	0.01	0.06	-0.01
TCGA-95-7039-01A-11R-1949-07	FALSE	TRUE	-0.16	103.24	0	41.4	3.95	2.58	TRUE	-0.16	1.2	0.03	0.07	0
TCGA-67-6215-01A-11R-1755-07	FALSE	TRUE	-0.16	145.96	0.25	51.9	1.01	0.49	TRUE	-0.16	0.3	0.01	0.02	0
TCGA-99-8032-01A-11R-2241-07	FALSE	TRUE	-0.16	69.86	0.84	22.7	1.15	1.44	TRUE	-0.16	0.47	0.01	0.05	0
TCGA-62-8402-01A-11R-2326-07	FALSE	TRUE	-0.16	262.42	0	118.12	6.91	9.98	TRUE	-0.16	0.4	0.03	0.03	-0.03
TCGA-99-7458-01A-11R-2039-07	FALSE	TRUE	-0.16	328.14	0	94.91	9.76	6.96	TRUE	-0.16	0.83	0.01	0.07	-0.01
TCGA-62-8394-01A-11R-2326-07	FALSE	TRUE	-0.17	267.18	0	116.04	1.51	2.77	TRUE	-0.17	0.64	0.02	0.05	-0.02
TCGA-86-8674-01A-21R-2403-07	FALSE	TRUE	-0.17	52.31	0	21.76	0.82	0.55	TRUE	-0.17	0.4	0.01	0.03	-0.01
TCGA-86-7711-01A-11R-2066-07	FALSE	TRUE	-0.17	108.19	0	39.51	1.97	2.23	TRUE	-0.17	-0.19	-0.01	0.03	-0.04
TCGA-MP-A4TA-01A-21R-A24X-07	FALSE	TRUE	-0.17	219.99	0	89.42	2.03	4.83	TRUE	-0.17	0.51	0.02	0.05	-0.02
TCGA-53-A4EZ-01A-12R-A24X-07	FALSE	TRUE	-0.17	44.46	0	25.06	1.57	1.69	TRUE	-0.17	0.33	0	0.03	0
TCGA-05-4250-01A-01R-1107-07	FALSE	TRUE	-0.17	247.81	0	63	11.84	8.99	TRUE	-0.17	0.89	0.03	0.05	-0.01
TCGA-91-6840-01A-11R-1949-07	FALSE	TRUE	-0.17	128.52	0	59.4	1.23	4.81	TRUE	-0.17	0.67	0.02	0.05	-0.01
TCGA-67-3771-01A-01R-0946-07	FALSE	TRUE	-0.17	256.27	0	57.49	2.16	3.95	TRUE	-0.17	0.32	0	0.04	-0.01
TCGA-55-8615-01A-11R-2403-07	FALSE	TRUE	-0.17	31.86	0.2	13.73	0.36	0.24	TRUE	-0.17	0.59	0.02	0.03	0
TCGA-95-A4VN-01A-11R-A262-07	FALSE	TRUE	-0.17	278.13	0	100.48	44.68	7.52	TRUE	-0.17	0.64	0.02	0.04	-0.01
TCGA-05-5429-01A-01R-1628-07	FALSE	TRUE	-0.17	65.8	1	25.57	0.3	1.05	TRUE	-0.17	0.57	0.02	0.02	0
TCGA-MP-A4T7-01A-11R-A24X-07	FALSE	TRUE	-0.17	144.53	0.25	43.39	1.37	1.38	TRUE	-0.17	0.58	0.02	0.03	-0.01
TCGA-69-7764-01A-11R-2170-07	FALSE	TRUE	-0.17	84.3	0	34.18	1.08	3.5	TRUE	-0.17	0.34	0	0.02	0
TCGA-49-AARQ-01A-11R-A41B-07	FALSE	TRUE	-0.17	128.08	0	62.58	1.23	4.6	TRUE	-0.17	0.43	0.02	0.02	-0.01
TCGA-05-4424-01A-22R-1858-07	FALSE	TRUE	-0.18	221.86	0	74.53	1.54	3.42	TRUE	-0.18	0.59	0	0.06	-0.01
TCGA-44-8119-01A-11R-2241-07	FALSE	TRUE	-0.18	128.73	0	34.08	1.9	2.15	TRUE	-0.18	1.33	0.05	0.1	-0.01
TCGA-91-7771-01A-11R-2170-07	FALSE	TRUE	-0.18	310.82	0	77	2.11	6.23	TRUE	-0.18	0.37	0	0.04	-0.01
TCGA-35-4122-01A-01R-1107-07	FALSE	TRUE	-0.18	699.76	0	149.17	6.22	7.83	TRUE	-0.18	0.32	0	0.02	0
TCGA-55-8096-01A-11R-2241-07	FALSE	TRUE	-0.18	343.07	0	77.21	1.3	1.88	TRUE	-0.18	0.67	0	0.08	-0.01
TCGA-44-2659-01A-01R-0946-07	FALSE	TRUE	-0.18	360.38	0	114.11	2	6.64	TRUE	-0.18	0.59	0.01	0.05	0.01
TCGA-49-4494-01A-01R-1206-07	FALSE	TRUE	-0.18	274.02	0	56.77	2.45	4.14	TRUE	-0.18	0.47	0.02	0.03	-0.01
TCGA-50-5066-01A-01R-1628-07	FALSE	TRUE	-0.18	787.06	0	67.78	2.98	14.34	TRUE	-0.18	0.41	0.01	0.02	0
TCGA-62-A470-01A-11R-A24H-07	FALSE	TRUE	-0.18	102.16	0	28.43	1.57	0.75	TRUE	-0.18	0.39	0	0.02	0.01
TCGA-86-8055-01A-11R-2241-07	FALSE	TRUE	-0.18	206.17	0	76.86	2.65	1.4	TRUE	-0.18	1.7	0.02	0.15	-0.02
TCGA-05-4432-01A-01R-1206-07	FALSE	TRUE	-0.18	150.32	0	58.3	2.12	4.03	TRUE	-0.18	0.52	0.01	0.05	-0.01
TCGA-55-8620-01A-11R-2403-07	FALSE	TRUE	-0.19	124.85	0	40.41	1.97	4.03	TRUE	-0.19	0.48	0.01	0.03	0
TCGA-55-8203-01A-11R-2241-07	FALSE	TRUE	-0.19	131.81	0	48.6	2.4	4.64	TRUE	-0.19	0.26	0.01	0.03	-0.01
TCGA-78-7152-01A-11R-2039-07	FALSE	TRUE	-0.19	187.68	1	59.89	0.88	3.83	TRUE	-0.19	0.59	0.02	0.02	0.01
TCGA-78-8640-01A-11R-2403-07	FALSE	TRUE	-0.19	116.41	0	37.23	1.37	2.37	TRUE	-0.19	0.44	0.01	0.03	0
TCGA-44-2665-01A-01R-0946-07	FALSE	TRUE	-0.19	438.76	0	82.71	5.05	0.98	TRUE	-0.19	1.55	0.02	0.14	-0.02
TCGA-69-A59K-01A-11R-A262-07	FALSE	TRUE	-0.19	161.77	0	50.56	26.72	4.01	TRUE	-0.19	0.56	0.01	0.05	-0.01
TCGA-69-7765-01A-11R-2170-07	FALSE	TRUE	-0.19	284.26	0	75.55	2.46	2.35	TRUE	-0.19	0.94	0.01	0.09	0
TCGA-05-5423-01A-01R-1628-07	FALSE	TRUE	-0.19	859.36	0	85.21	1.79	2.69	TRUE	-0.19	0.22	0	0.01	0.01
TCGA-86-8075-01A-11R-2241-07	FALSE	TRUE	-0.19	170.21	0	51.48	3.7	0.68	TRUE	-0.19	1.52	0.01	0.14	-0.02
TCGA-95-8494-01A-11R-2326-07	FALSE	TRUE	-0.2	175.93	1	74.09	5.43	0.51	TRUE	-0.2	0.88	0.03	0.05	-0.01
TCGA-93-7348-01A-21R-2039-07	FALSE	TRUE	-0.2	158.06	0	55.14	1.48	1.98	TRUE	-0.2	0.7	0.01	0.08	-0.01
TCGA-62-A46S-01A-11R-A24H-07	FALSE	TRUE	-0.2	119.04	0	37.5	1.56	1.74	TRUE	-0.2	0.05	-0.01	0.01	-0.01
TCGA-64-1680-01A-02R-0946-07	FALSE	TRUE	-0.2	677.78	1	134.6	0.92	0.89	TRUE	-0.2	0.39	0.02	0.01	0
TCGA-71-6725-01A-11R-1858-07	FALSE	TRUE	-0.2	254.51	0	120.63	0.75	0.06	TRUE	-0.2	0.55	0.01	0.02	0.01
TCGA-50-5935-01A-11R-1755-07	FALSE	TRUE	-0.2	368.78	0	136.67	1.74	2.41	TRUE	-0.2	0.46	0	0.04	0
TCGA-44-6775-01A-11R-A278-07	FALSE	TRUE	-0.2	255.65	0	59.58	3.31	0.99	TRUE	-0.2	1.34	-0.01	0.14	-0.01
TCGA-44-2662-01A-01R-0946-07	FALSE	TRUE	-0.2	186.22	0	44.21	11.83	0.76	TRUE	-0.2	0.85	0	0.09	-0.02
TCGA-64-5781-01A-01R-1628-07	FALSE	TRUE	-0.2	179.37	0	74.61	2.83	13.62	TRUE	-0.2	0.65	0.02	0.05	-0.01
TCGA-86-6562-01A-11R-1755-07	FALSE	TRUE	-0.2	101.46	0	49.17	2.62	0.73	TRUE	-0.2	0.95	0.01	0.09	-0.01
TCGA-50-5932-01A-11R-1755-07	FALSE	TRUE	-0.2	67.57	0	35.25	0.83	0.52	TRUE	-0.2	0.35	0.01	0.02	0
TCGA-99-8025-01A-11R-2241-07	FALSE	TRUE	-0.21	102.65	0	35.15	1.58	0.8	TRUE	-0.21	1.01	0.03	0.05	0.01
TCGA-49-4486-01A-01R-1206-07	FALSE	TRUE	-0.21	112.47	1	26.82	0.41	0.93	TRUE	-0.21	0.22	0.01	0.01	0
TCGA-62-8398-01A-11R-2326-07	FALSE	TRUE	-0.21	99.83	0.99	36.42	2.84	1.54	TRUE	-0.21	0.82	0.03	0.06	-0.01
TCGA-05-4418-01A-01R-1206-07	FALSE	TRUE	-0.21	176.97	1	66.79	3.57	4.46	TRUE	-0.21	0.27	0.02	0.02	-0.02
TCGA-55-5899-01A-11R-1628-07	FALSE	TRUE	-0.21	134.31	0	61.4	2.09	2.99	TRUE	-0.21	0.95	0.01	0.07	-0.01
TCGA-80-5607-01A-31R-1949-07	FALSE	TRUE	-0.21	241.17	1	83.12	2.28	6.05	TRUE	-0.21	0.64	0.03	0.04	-0.01
TCGA-05-4390-01A-02R-1755-07	FALSE	TRUE	-0.21	53.62	0.89	20.13	1.44	1.71	TRUE	-0.21	0.62	0.03	0.03	0
TCGA-50-5933-01A-11R-1755-07	FALSE	TRUE	-0.22	362.23	0	57.25	16.47	1.84	TRUE	-0.22	1.41	0.01	0.12	-0.01
TCGA-80-5611-01A-01R-1628-07	FALSE	TRUE	-0.22	334.87	0	113.34	2.5	1.51	TRUE	-0.22	0.31	0	0.03	-0.02
TCGA-86-8281-01A-11R-2287-07	FALSE	TRUE	-0.22	59.57	0	25.23	0.51	1.04	TRUE	-0.22	0.51	0	0.04	0.01
TCGA-55-6968-01A-11R-1949-07	FALSE	TRUE	-0.22	221.53	0	56.28	5.39	4.73	TRUE	-0.22	0.42	0	0.03	0
TCGA-55-A490-01A-11R-A466-07	FALSE	TRUE	-0.22	177.82	0	23.85	0.72	1.21	TRUE	-0.22	0.76	0.02	0.06	0
TCGA-95-A4VK-01A-11R-A262-07	FALSE	TRUE	-0.22	87.87	0.47	39.65	1.41	3.34	TRUE	-0.22	0.85	0.03	0.04	-0.01
TCGA-44-6147-01A-11R-1755-07	FALSE	TRUE	-0.22	224.34	0	84.33	0.92	3.03	TRUE	-0.22	0.48	0.01	0.05	0
TCGA-97-8179-01A-11R-2287-07	FALSE	TRUE	-0.22	193.06	0	38.77	1.54	1.18	TRUE	-0.22	0.62	0.01	0.05	0
TCGA-78-7160-01A-11R-2039-07	FALSE	TRUE	-0.22	224.81	0	76.69	3.03	8.61	TRUE	-0.22	0.65	0.01	0.06	-0.01
TCGA-93-8067-01A-11R-2287-07	FALSE	TRUE	-0.23	94.22	0	27.46	1.01	0.71	TRUE	-0.23	0.67	0.02	0.05	-0.01
TCGA-44-5645-01B-04R-A277-07	FALSE	TRUE	-0.23	122.39	0.01	27.81	4.7	0.94	TRUE	-0.23	0.15	-0.01	0.01	0
TCGA-69-8255-01A-11R-2287-07	FALSE	TRUE	-0.23	144.68	0.03	56.89	2.16	11.3	TRUE	-0.23	0.26	0.02	0.01	-0.01
TCGA-78-7159-01A-11R-2039-07	FALSE	TRUE	-0.23	48.72	0.11	22.53	1.22	3.71	TRUE	-0.23	0.47	0.02	0.03	0
TCGA-49-AAR9-01A-21R-A41B-07	FALSE	TRUE	-0.23	56.22	0	30.67	0.82	1.43	TRUE	-0.23	0.76	0.03	0.04	0
TCGA-L9-A5IP-01A-21R-A39D-07	FALSE	TRUE	-0.23	35.35	0	21.96	2.96	2.19	TRUE	-0.23	0.44	0.02	0.05	-0.03
TCGA-05-4402-01A-01R-1206-07	FALSE	TRUE	-0.23	243.69	0	63.86	1.6	1.19	TRUE	-0.23	0.64	0.01	0.06	-0.02
TCGA-05-5425-01A-02R-1628-07	FALSE	TRUE	-0.23	463.11	0	128.36	3.31	11.28	TRUE	-0.23	0.38	0.01	0.03	-0.01
TCGA-50-5068-01A-01R-1628-07	FALSE	TRUE	-0.23	827.42	0.89	116.99	1.6	8.09	TRUE	-0.23	0.34	0.01	0.01	0.01
TCGA-55-8505-01A-11R-2403-07	FALSE	TRUE	-0.24	39.62	0	21.11	0.55	0.52	TRUE	-0.24	0.98	0.02	0.1	-0.01
TCGA-05-4396-01A-21R-1858-07	FALSE	TRUE	-0.24	115.28	0	38.71	0.73	0.7	TRUE	-0.24	0.33	0.01	0.03	-0.01
TCGA-55-8087-01A-11R-2241-07	FALSE	TRUE	-0.24	151.92	0	48.94	0.64	0.55	TRUE	-0.24	0.66	0.01	0.04	0.01
TCGA-86-7714-01A-12R-2170-07	FALSE	TRUE	-0.24	277.63	0.98	75.55	1.19	0.88	TRUE	-0.24	0.52	0.01	0.04	0
TCGA-38-4628-01A-01R-1206-07	FALSE	TRUE	-0.24	295.13	0	49.09	0.89	5.25	TRUE	-0.24	0.72	0.01	0.05	0.01
TCGA-49-4506-01A-01R-1206-07	FALSE	TRUE	-0.24	128.57	0	44.07	0.83	10.1	TRUE	-0.24	0.39	0.02	0.02	-0.01
TCGA-86-8358-01A-11R-2326-07	FALSE	TRUE	-0.24	69.91	0	30.68	1.59	3.67	TRUE	-0.24	0.75	0.02	0.05	0
TCGA-75-6214-01A-41R-1949-07	FALSE	TRUE	-0.24	78.94	0	42.3	3.2	1.08	TRUE	-0.24	0.05	0.02	0.02	-0.04
TCGA-50-6673-01A-11R-1949-07	FALSE	TRUE	-0.24	138.74	0	33.97	0.92	0.61	TRUE	-0.24	0.75	0.01	0.08	-0.01
TCGA-55-7724-01A-11R-2170-07	FALSE	TRUE	-0.24	291.91	0	60.98	3.15	3.57	TRUE	-0.24	0.37	-0.01	0.04	0
TCGA-55-8204-01A-11R-2241-07	FALSE	TRUE	-0.25	110.18	0	42.87	3.52	2.34	TRUE	-0.25	0.53	0.01	0.05	-0.02
TCGA-44-2655-01A-01R-0946-07	FALSE	TRUE	-0.25	393.23	0	115.56	1.02	1.2	TRUE	-0.25	0.57	0.01	0.03	0
TCGA-35-5375-01A-01R-1628-07	FALSE	TRUE	-0.25	187.75	0	44.52	3.03	5.56	TRUE	-0.25	0.24	0.01	0.02	-0.01
TCGA-44-7660-01A-11R-2066-07	FALSE	TRUE	-0.25	71.48	0	30.48	2.83	2.99	TRUE	-0.25	0.56	0.01	0.04	0
TCGA-35-3615-01A-01R-0946-07	FALSE	TRUE	-0.25	202.36	0.16	55.53	0.9	1.6	TRUE	-0.25	0.55	0.02	0.02	0.01
TCGA-78-7148-01A-11R-2039-07	FALSE	TRUE	-0.25	95.49	0	42.53	0.9	4	TRUE	-0.25	0.56	0.02	0.03	-0.01
TCGA-78-7147-01A-11R-2039-07	FALSE	TRUE	-0.25	307.28	0	108.84	1.14	3.37	TRUE	-0.25	0.63	0.02	0.03	-0.01
TCGA-78-7143-01A-11R-2039-07	FALSE	TRUE	-0.25	306.62	0	78.41	2.75	1.26	TRUE	-0.25	0.54	0.02	0.03	0
TCGA-95-7567-01A-11R-2066-07	FALSE	TRUE	-0.25	149.99	0	42.13	2.91	3.21	TRUE	-0.25	0.81	0.03	0.05	-0.01
TCGA-55-8507-01A-11R-2403-07	FALSE	TRUE	-0.26	104.73	0	42.69	1.21	1.25	TRUE	-0.26	0.86	0.02	0.05	0
TCGA-MP-A4SY-01A-21R-A24X-07	FALSE	TRUE	-0.26	155.27	0	60.03	6.14	0.5	TRUE	-0.26	1.33	0.03	0.11	-0.01
TCGA-55-6981-01A-11R-1949-07	FALSE	TRUE	-0.26	109.87	0	46.6	2.61	0.38	TRUE	-0.26	0.92	0.02	0.07	-0.01
TCGA-49-6761-01A-31R-1949-07	FALSE	TRUE	-0.26	139.06	1	59.24	10.98	4.21	TRUE	-0.26	0.96	0.03	0.05	0
TCGA-55-8094-01A-11R-2241-07	FALSE	TRUE	-0.26	22.44	0	23.85	0.51	0.42	TRUE	-0.26	0.4	0.02	0.01	-0.01
TCGA-78-7156-01A-11R-2039-07	FALSE	TRUE	-0.26	40.55	0.95	25.71	0.5	0.93	TRUE	-0.26	0.38	0.01	0.02	0
TCGA-44-8120-01A-11R-2241-07	FALSE	TRUE	-0.27	139.75	0	33.43	1.5	1.35	TRUE	-0.27	1.43	0.03	0.09	0.01
TCGA-73-7499-01A-11R-2187-07	FALSE	TRUE	-0.27	773.56	0	129.99	2.88	14.08	TRUE	-0.27	0.24	0.01	0.01	-0.01
TCGA-75-5125-01A-01R-1755-07	FALSE	TRUE	-0.27	355.57	0	85.33	35.24	4.55	TRUE	-0.27	0.94	0.03	0.06	-0.01
TCGA-86-8073-01A-11R-2241-07	FALSE	TRUE	-0.27	149.39	0	62.71	1.08	1.74	TRUE	-0.27	0.76	0	0.06	0
TCGA-73-4662-01A-01R-1206-07	FALSE	TRUE	-0.27	206.68	0	65.57	4.74	3.5	TRUE	-0.27	0.44	0.01	0.04	-0.01
TCGA-55-6972-01A-11R-1949-07	FALSE	TRUE	-0.27	32.44	1	13.03	0.25	0.55	TRUE	-0.27	0.37	0.01	0.01	0.01
TCGA-44-A4SU-01A-11R-A24X-07	FALSE	TRUE	-0.27	123.04	0	42.82	2.21	1.38	TRUE	-0.27	0.67	0.01	0.05	-0.01
TCGA-55-7283-01A-11R-2039-07	FALSE	TRUE	-0.27	350.58	0.97	83.25	1.57	3.01	TRUE	-0.27	0.48	0.02	0.02	0
TCGA-55-1592-01A-01R-0946-07	FALSE	TRUE	-0.27	234.96	0	67.9	2.1	1.26	TRUE	-0.27	0.48	0	0.05	0
TCGA-49-4487-01A-21R-1858-07	FALSE	TRUE	-0.28	213.65	0	73.13	2.51	8.92	TRUE	-0.28	0.64	0.02	0.05	-0.01
TCGA-64-1676-01A-01R-0946-07	FALSE	TRUE	-0.28	468.36	0	131.74	10.26	4.56	TRUE	-0.28	0.35	0.01	0.03	-0.01
TCGA-05-4398-01A-01R-1206-07	FALSE	TRUE	-0.28	245.89	0	56.65	18.62	2.9	TRUE	-0.28	0.59	0.02	0.05	-0.02
TCGA-91-6830-01A-11R-1949-07	FALSE	TRUE	-0.28	182.72	0	77.48	3.08	4.46	TRUE	-0.28	1.07	0.02	0.09	-0.02
TCGA-55-7815-01A-11R-2170-07	FALSE	TRUE	-0.28	161.12	0	32.36	3.05	1.7	TRUE	-0.28	0.36	0	0.04	0
TCGA-86-8056-01A-11R-2241-07	FALSE	TRUE	-0.28	181.91	0	45.34	2.12	1.65	TRUE	-0.28	0.6	0	0.05	0
TCGA-38-4632-01A-01R-1755-07	FALSE	TRUE	-0.28	356.2	0.05	66.05	5.07	3.84	TRUE	-0.28	0.74	0.02	0.04	0.01
TCGA-86-7953-01A-11R-2187-07	FALSE	TRUE	-0.28	163.19	0	40.92	1.4	2.29	TRUE	-0.28	0.88	0.01	0.07	-0.01
TCGA-50-6594-01A-11R-1755-07	FALSE	TRUE	-0.28	176.86	0.9	47.61	57.26	0.62	TRUE	-0.28	1.33	0.03	0.08	0
TCGA-50-5936-01A-11R-1628-07	FALSE	TRUE	-0.28	96.44	0	35.69	1.21	0.95	TRUE	-0.28	0.97	0.02	0.07	0
TCGA-05-4244-01A-01R-1107-07	FALSE	TRUE	-0.28	196.07	0	60.09	7.41	1.55	TRUE	-0.28	0.68	0.02	0.05	-0.02
TCGA-MN-A4N1-01A-11R-A24X-07	FALSE	TRUE	-0.29	36.49	0	18.95	1.45	0.34	TRUE	-0.29	1.05	0.04	0.05	0.01
TCGA-38-6178-01A-11R-1755-07	FALSE	TRUE	-0.29	250.81	0	78.36	1.12	0.89	TRUE	-0.29	1.42	0.03	0.11	-0.02
TCGA-05-4249-01A-01R-1107-07	FALSE	TRUE	-0.29	259.85	0	82.78	2.01	1.45	TRUE	-0.29	0.71	0.01	0.05	0
TCGA-55-A4DG-01A-11R-A24H-07	FALSE	TRUE	-0.29	235.33	0	99.62	1.68	4.14	TRUE	-0.29	0.41	0.01	0.04	0
TCGA-62-A46R-01A-11R-A24H-07	FALSE	TRUE	-0.29	154.79	0	42.71	3.1	4.34	TRUE	-0.29	0.67	0.01	0.05	-0.01
TCGA-44-8117-01A-11R-2241-07	FALSE	TRUE	-0.29	96.21	0.01	24.45	3.34	1.55	TRUE	-0.29	1.4	0.05	0.07	0
TCGA-55-6986-01A-11R-1949-07	FALSE	TRUE	-0.29	237.04	1	66.22	1.93	1.39	TRUE	-0.29	0.82	0.03	0.03	0.01
TCGA-50-5946-02A-11R-2090-07	FALSE	TRUE	-0.29	76.32	0	35	1.64	5.14	TRUE	-0.29	1.33	0.03	0.14	-0.01
TCGA-91-6829-01A-21R-1858-07	FALSE	TRUE	-0.29	118.54	0	38.26	2.63	2.09	TRUE	-0.29	2.41	0.03	0.2	-0.01
TCGA-J2-8194-01A-11R-2241-07	FALSE	TRUE	-0.3	107.59	0	28.09	1.36	0.64	TRUE	-0.3	0.92	0.02	0.07	-0.01
TCGA-86-7701-01A-11R-2170-07	FALSE	TRUE	-0.3	116.34	1	43.04	2.64	5.87	TRUE	-0.3	0.55	0.01	0.05	0
TCGA-49-6767-01A-11R-1858-07	FALSE	TRUE	-0.3	233.13	0	89.83	8.24	6	TRUE	-0.3	0.83	0.03	0.04	-0.01
TCGA-86-8673-01A-11R-2403-07	FALSE	TRUE	-0.3	70.75	0	29.78	0.71	3.54	TRUE	-0.3	0.94	0.03	0.06	-0.01
TCGA-78-7166-01A-12R-2066-07	FALSE	TRUE	-0.31	32.41	1	17.91	0.65	0.8	TRUE	-0.31	0.62	0.03	0.03	0
TCGA-49-6743-01A-11R-1858-07	FALSE	TRUE	-0.31	119.01	0	41.07	4.21	2.33	TRUE	-0.31	0.67	0.01	0.07	-0.02
TCGA-55-8085-01A-11R-2241-07	FALSE	TRUE	-0.31	418.75	0	114.62	1.75	5.54	TRUE	-0.31	0.58	0.02	0.04	-0.01
TCGA-69-7979-01A-11R-2187-07	FALSE	TRUE	-0.31	107.93	0	22.08	1.92	0.76	TRUE	-0.31	1.05	0.02	0.07	0
TCGA-44-2656-01B-06R-A277-07	FALSE	TRUE	-0.31	219.34	0	55.76	23.62	8.67	TRUE	-0.31	0.17	0	0.03	-0.01
TCGA-49-6742-01A-11R-1858-07	FALSE	TRUE	-0.31	67.37	0	32.17	0.85	1.08	TRUE	-0.31	0.56	0.02	0.04	-0.02
TCGA-49-AAQV-01A-11R-A39D-07	FALSE	TRUE	-0.32	192.67	0	69.22	3.38	2.5	TRUE	-0.32	0.51	0.02	0.04	-0.02
TCGA-73-4668-01A-01R-1206-07	FALSE	TRUE	-0.32	76.99	0	33.68	1.48	1.44	TRUE	-0.32	1.21	0.04	0.08	-0.01
TCGA-L9-A443-01A-12R-A24H-07	FALSE	TRUE	-0.32	132.35	0	48.05	2.27	3.51	TRUE	-0.32	1.19	0.03	0.09	-0.01
TCGA-44-4112-01A-01R-1107-07	FALSE	TRUE	-0.32	428.09	1	64.01	2.2	2.74	TRUE	-0.32	0.98	0.02	0.07	0
TCGA-78-7154-01A-11R-2039-07	FALSE	TRUE	-0.32	72.62	0	25.38	0.93	1.37	TRUE	-0.32	0.69	0.02	0.04	0
TCGA-64-5775-01A-01R-1628-07	FALSE	TRUE	-0.33	54.08	1	21.33	18.45	0.59	TRUE	-0.33	1.51	0.05	0.08	0
TCGA-78-7536-01A-11R-2066-07	FALSE	TRUE	-0.33	144.71	0.9	31.87	1.24	2.29	TRUE	-0.33	0.32	0.04	0.01	0
TCGA-55-6975-01A-11R-1949-07	FALSE	TRUE	-0.33	63.32	0.19	24.15	0.62	1.92	TRUE	-0.33	1.54	0.03	0.13	-0.01
TCGA-44-2668-01A-01R-A278-07	FALSE	TRUE	-0.33	232.37	0.04	66.6	8.08	4.61	TRUE	-0.33	1.29	0.03	0.12	-0.04
TCGA-44-2666-01A-01R-0946-07	FALSE	TRUE	-0.33	81.25	1	45.59	4.23	2.26	TRUE	-0.33	0.73	0.02	0.04	0
TCGA-NJ-A4YP-01A-11R-A262-07	FALSE	TRUE	-0.33	134.28	1	47.06	1.62	2.48	TRUE	-0.33	1.72	0.04	0.11	0
TCGA-55-8616-01A-11R-2403-07	FALSE	TRUE	-0.34	97.89	0	26.77	3.37	2.02	TRUE	-0.34	1.04	0.03	0.05	0.01
TCGA-55-7576-01A-11R-2066-07	FALSE	TRUE	-0.34	178.84	0	61.94	2.33	3.24	TRUE	-0.34	1.03	0.03	0.06	0
TCGA-MP-A4SV-01A-11R-A24X-07	FALSE	TRUE	-0.35	201.37	0	72.93	5.64	6.36	TRUE	-0.35	0.78	0.03	0.05	-0.01
TCGA-91-6848-01A-11R-1949-07	FALSE	TRUE	-0.35	205.25	0	64.05	15.66	5.39	TRUE	-0.35	1.63	0.04	0.13	-0.01
TCGA-49-4514-01A-21R-1858-07	FALSE	TRUE	-0.35	95.28	0	49.24	0.53	3.4	TRUE	-0.35	0.52	0.02	0.02	0
TCGA-69-7973-01A-11R-2187-07	FALSE	TRUE	-0.35	64.12	0	21.42	1.11	4.48	TRUE	-0.35	1.16	0.04	0.07	0
TCGA-99-8033-01A-11R-2241-07	FALSE	TRUE	-0.35	314.02	0	108.16	4.93	5.73	TRUE	-0.35	0.85	0.04	0.06	-0.03
TCGA-78-7153-01A-11R-2039-07	FALSE	TRUE	-0.35	130.48	0.87	52.37	0.24	2.03	TRUE	-0.35	0.61	0.02	0.02	0.01
TCGA-75-6211-01A-11R-1755-07	FALSE	TRUE	-0.36	49.94	0	21.4	0.71	2.43	TRUE	-0.36	0.81	0.02	0.05	0.01
TCGA-73-4676-01A-01R-1755-07	FALSE	TRUE	-0.36	157.5	0	30.16	5.61	2.21	TRUE	-0.36	0.89	0.02	0.05	0.01
TCGA-55-7910-01A-11R-2170-07	FALSE	TRUE	-0.36	27.19	0.01	14.72	1.14	0.58	TRUE	-0.36	0.59	0.02	0.04	-0.01
TCGA-97-7938-01A-11R-2170-07	FALSE	TRUE	-0.37	182.97	0	44.83	4.2	2.82	TRUE	-0.37	0.84	0.01	0.06	0
TCGA-05-4420-01A-01R-1206-07	FALSE	TRUE	-0.37	47.97	0.55	13.27	0.48	1.47	TRUE	-0.37	0.88	0.04	0.04	0
TCGA-50-7109-01A-11R-2039-07	FALSE	TRUE	-0.37	128.55	0	44.5	1.28	4.27	TRUE	-0.37	0.64	0.02	0.04	0
TCGA-55-A4DF-01A-11R-A24H-07	FALSE	TRUE	-0.37	249.63	0	83.1	8.57	5.59	TRUE	-0.37	0.37	0.01	0.04	-0.02
TCGA-44-2668-01B-02R-A277-07	FALSE	TRUE	-0.38	154.82	0	40.65	12.81	5.05	TRUE	-0.38	0.72	0.01	0.09	-0.04
TCGA-53-7624-01A-11R-2066-07	FALSE	TRUE	-0.38	132.35	0	66.01	5.71	2.23	TRUE	-0.38	0.96	0.05	0.06	-0.03
TCGA-55-A494-01A-11R-A24X-07	FALSE	TRUE	-0.38	10.54	0	10.65	0.33	1.83	TRUE	-0.38	1.09	0.04	0.05	0.01
TCGA-97-8176-01A-11R-2403-07	FALSE	TRUE	-0.38	92.29	0	34.56	0.52	1.3	TRUE	-0.38	0.85	0.03	0.05	0
TCGA-86-8279-01A-11R-2287-07	FALSE	TRUE	-0.38	135.86	0	43.85	0.63	0.39	TRUE	-0.38	1.45	0.04	0.1	-0.01
TCGA-44-7670-01A-11R-2066-07	FALSE	TRUE	-0.38	75.74	0	42.05	2	3.47	TRUE	-0.38	0.85	0.03	0.05	0
TCGA-55-7726-01A-11R-2170-07	FALSE	TRUE	-0.38	135.95	0	28.84	1.52	0.83	TRUE	-0.38	2.38	0.05	0.18	-0.01
TCGA-62-8399-01A-21R-2326-07	FALSE	TRUE	-0.38	80.25	0	26.75	2.71	2.22	TRUE	-0.38	1.43	0.04	0.09	-0.01
TCGA-38-4625-01A-01R-1206-07	FALSE	TRUE	-0.38	234.6	0	67.35	29.1	3.43	TRUE	-0.38	0.96	0.04	0.05	-0.01
TCGA-44-4112-01B-06R-A277-07	FALSE	TRUE	-0.39	104.49	0.61	20.17	5.42	3.02	TRUE	-0.39	0.59	0	0.05	0
TCGA-55-7903-01A-11R-2170-07	FALSE	TRUE	-0.39	179.51	0.11	54.85	9.1	3.71	TRUE	-0.39	0.88	0.04	0.04	-0.01
TCGA-44-7669-01A-21R-2066-07	FALSE	TRUE	-0.39	160.38	0	53.58	2.75	3.15	TRUE	-0.39	0.69	0.02	0.04	-0.01
TCGA-75-7027-01A-11R-1949-07	FALSE	TRUE	-0.4	68.82	0	24.48	0.81	1.18	TRUE	-0.4	1.37	0.03	0.09	0
TCGA-50-5072-01A-21R-1858-07	FALSE	TRUE	-0.4	88.52	0.17	37.63	1.61	0.95	TRUE	-0.4	0.97	0.03	0.06	-0.01
TCGA-97-8171-01A-11R-2287-07	FALSE	TRUE	-0.4	331.01	1	79.8	0.24	0.11	TRUE	-0.4	0.62	0.03	0.01	0.01
TCGA-64-5779-01A-01R-1628-07	FALSE	TRUE	-0.41	58.93	0	27.31	1.29	4.04	TRUE	-0.41	0.25	0	0.04	0
TCGA-75-7031-01A-11R-1949-07	FALSE	TRUE	-0.41	155.11	0	56.42	1.55	4.75	TRUE	-0.41	0.49	0.02	0.02	-0.01
TCGA-05-4427-01A-21R-1858-07	FALSE	TRUE	-0.42	194.72	0	49.56	10.84	3.13	TRUE	-0.42	0.89	0.02	0.06	-0.01
TCGA-55-6970-01A-11R-1949-07	FALSE	TRUE	-0.42	204.76	0	53.5	3.52	3.29	TRUE	-0.42	0.46	0.01	0.04	-0.01
TCGA-95-7948-01A-11R-2187-07	FALSE	TRUE	-0.42	304.44	1	80.73	0.36	1.25	TRUE	-0.42	1.01	0.03	0.05	0
TCGA-55-A48Y-01A-11R-A24H-07	FALSE	TRUE	-0.42	80.21	0	28.57	1.05	1.28	TRUE	-0.42	1.1	0.02	0.09	0
TCGA-75-5147-01A-01R-1628-07	FALSE	TRUE	-0.42	331.4	0	86.8	1.95	2.5	TRUE	-0.42	0.36	0.01	0.04	-0.01
TCGA-MP-A4TF-01A-11R-A262-07	FALSE	TRUE	-0.42	75.95	0	42.25	9.26	1.82	TRUE	-0.42	0.75	0.04	0.04	-0.02
TCGA-95-7947-01A-11R-2187-07	FALSE	TRUE	-0.43	323.7	0	82.72	2.75	2.89	TRUE	-0.43	0.48	0.02	0.03	-0.01
TCGA-62-A46V-01A-11R-A24H-07	FALSE	TRUE	-0.43	134.68	1	41.46	1.25	0.21	TRUE	-0.43	0.93	0.02	0.08	0
TCGA-44-2662-01A-01R-A278-07	FALSE	TRUE	-0.43	149.48	0.65	35.85	12.04	0.77	TRUE	-0.43	1	0.01	0.09	-0.02
TCGA-NJ-A4YF-01A-12R-A262-07	FALSE	TRUE	-0.43	35.58	0.22	14.71	0.4	0.78	TRUE	-0.43	0.92	0.04	0.04	0
TCGA-05-4395-01A-01R-1206-07	FALSE	TRUE	-0.44	129.08	1	38.41	1.65	1.56	TRUE	-0.44	0.71	0.05	0.03	-0.03
TCGA-62-A471-01A-12R-A24H-07	FALSE	TRUE	-0.44	27.63	0.03	25.87	1.17	1.96	TRUE	-0.44	0.52	0.03	0.04	-0.03
TCGA-55-1594-01A-01R-0946-07	FALSE	TRUE	-0.44	105.27	0	31.86	2.34	8.24	TRUE	-0.44	0.74	0.02	0.04	0.01
TCGA-86-8074-01A-11R-2241-07	FALSE	TRUE	-0.44	247.28	0	86.83	2.78	1.57	TRUE	-0.44	1.41	0.03	0.13	-0.03
TCGA-44-2656-01A-02R-A278-07	FALSE	TRUE	-0.45	512.6	0.35	107.79	18.26	11.74	TRUE	-0.45	0.23	0	0.03	-0.01
TCGA-62-A472-01A-11R-A24H-07	FALSE	TRUE	-0.45	158.81	1	57.98	7.63	4.93	TRUE	-0.45	0.81	0.03	0.04	0
TCGA-05-5428-01A-01R-1628-07	FALSE	TRUE	-0.45	285.59	1	21.24	1.64	1.78	TRUE	-0.45	0.68	0.02	0.02	0.01
TCGA-55-7914-01A-11R-2170-07	FALSE	TRUE	-0.45	143.73	0	64.66	3.8	4.8	TRUE	-0.45	0.32	0.01	0.05	0.01
TCGA-55-7725-01A-11R-2170-07	FALSE	TRUE	-0.46	355.97	1	98.53	3.99	3.5	TRUE	-0.46	0.24	0.01	0	0.01
TCGA-86-7713-01A-11R-2066-07	FALSE	TRUE	-0.46	39.45	0.01	15.03	1	0.66	TRUE	-0.46	0.79	0.04	0.03	0
TCGA-78-7150-01A-21R-2039-07	FALSE	TRUE	-0.47	40.26	0	22.55	0.78	1.35	TRUE	-0.47	1.42	0.03	0.1	-0.01
TCGA-49-4488-01A-01R-1755-07	FALSE	TRUE	-0.47	223.01	0.01	65.5	3.61	5.52	TRUE	-0.47	0.9	0.03	0.04	0
TCGA-91-6831-01A-11R-1858-07	FALSE	TRUE	-0.47	133.72	0	45.76	2.35	3.99	TRUE	-0.47	0.92	0.03	0.06	-0.01
TCGA-55-1596-01A-01R-0946-07	FALSE	TRUE	-0.47	107.76	0	50.57	1.17	2.03	TRUE	-0.47	0.68	0.04	0.04	-0.02
TCGA-MP-A4T8-01A-11R-A24X-07	FALSE	TRUE	-0.48	30.95	0.6	14.69	0.75	0.41	TRUE	-0.48	1.68	0.06	0.1	-0.01
TCGA-J2-A4AD-01A-11R-A24H-07	FALSE	TRUE	-0.49	49.35	0	24.59	1.27	0.95	TRUE	-0.49	1.19	0.03	0.07	0
TCGA-50-5066-02A-11R-2090-07	FALSE	TRUE	-0.49	130.04	0	31.38	1.6	2.77	TRUE	-0.49	0.92	0.02	0.06	0
TCGA-53-7813-01A-11R-2170-07	FALSE	TRUE	-0.5	93.14	0	29.41	1.42	5.79	TRUE	-0.5	0.43	0.02	0.02	0
TCGA-64-1678-01A-01R-0946-07	FALSE	TRUE	-0.5	26.7	1	11.17	0.25	1.2	TRUE	-0.5	0.93	0.04	0.02	0.02
TCGA-L4-A4E5-01A-11R-A24X-07	FALSE	TRUE	-0.5	80.51	0	34.39	4.57	1.77	TRUE	-0.5	1.14	0.05	0.05	0
TCGA-64-1677-01A-01R-0946-07	FALSE	TRUE	-0.51	181.55	1	59.01	3.7	3.27	TRUE	-0.51	0.71	0.04	0.01	0.01
TCGA-73-A9RS-01A-11R-A41B-07	FALSE	TRUE	-0.52	60.08	0	29.68	3.53	2.37	TRUE	-0.52	0.87	0.04	0.04	-0.01
TCGA-44-2666-01B-02R-A277-07	FALSE	TRUE	-0.53	37.99	1	20.53	5.42	2.25	TRUE	-0.53	0.67	0.01	0.04	0
TCGA-44-7667-01A-31R-2066-07	FALSE	TRUE	-0.53	53.69	0	16.42	0.86	0.8	TRUE	-0.53	1.16	0.05	0.04	0.01
TCGA-05-4415-01A-22R-1858-07	FALSE	TRUE	-0.55	54.99	1	28.24	1.8	3.8	TRUE	-0.55	1.07	0.06	0.04	-0.01
TCGA-73-4670-01A-01R-1206-07	FALSE	TRUE	-0.55	40.74	1	20.69	1.04	0.75	TRUE	-0.55	1.09	0.05	0.06	-0.01
TCGA-44-6147-01A-11R-A278-07	FALSE	TRUE	-0.56	207.82	0	68.38	1.26	1.94	TRUE	-0.56	1.05	0.02	0.08	0
TCGA-78-7145-01A-11R-2039-07	FALSE	TRUE	-0.56	142.33	0.29	34.92	2.68	0.33	TRUE	-0.56	1.09	0.04	0.07	-0.01
TCGA-44-5643-01A-01R-1628-07	FALSE	TRUE	-0.57	96.05	1	37.74	1.06	2.96	TRUE	-0.57	0.97	0.05	0.01	0.01
TCGA-95-7562-01A-11R-2241-07	FALSE	TRUE	-0.57	327.69	0	90.37	1.77	2.22	TRUE	-0.57	0.63	0.03	0.04	-0.01
TCGA-44-2666-01A-01R-A278-07	FALSE	TRUE	-0.57	75.18	1	37.38	4.1	1.92	TRUE	-0.57	1.09	0.03	0.04	0.01
TCGA-97-7937-01A-11R-2170-07	FALSE	TRUE	-0.58	101.72	0	34.15	0.74	0.39	TRUE	-0.58	1.32	0.04	0.07	0
TCGA-78-8662-01A-11R-2403-07	FALSE	TRUE	-0.59	38.7	1	15.08	0.54	0.97	TRUE	-0.59	1.12	0.04	0.03	0.02
TCGA-75-6207-01A-11R-1755-07	FALSE	TRUE	-0.59	131.1	1	40.84	16.98	1.42	TRUE	-0.59	1.12	0.05	0.04	0.01
TCGA-78-7158-01A-11R-2039-07	FALSE	TRUE	-0.59	237.72	1	44.62	1.19	0.56	TRUE	-0.59	0.92	0.04	0.02	0.02
TCGA-55-7913-01B-11R-2241-07	FALSE	TRUE	-0.6	42.19	0	18.82	0.46	1.06	TRUE	-0.6	1.14	0.05	0.04	0
TCGA-05-4397-01A-01R-1206-07	FALSE	TRUE	-0.61	282.79	0	88.86	1.26	1.38	TRUE	-0.61	0.81	0.02	0.07	-0.03
TCGA-69-7760-01A-11R-2170-07	FALSE	TRUE	-0.61	91.85	0.6	23.64	0.92	0.33	TRUE	-0.61	1.11	0.04	0.07	-0.01
TCGA-55-7727-01A-11R-2170-07	FALSE	TRUE	-0.61	273.67	0.06	61.6	3.33	3.13	TRUE	-0.61	0.52	0.02	0.03	0
TCGA-86-8054-01A-11R-2241-07	FALSE	TRUE	-0.62	43.15	0.98	15.49	0.96	0.89	TRUE	-0.62	1.05	0.05	0.03	0.01
TCGA-78-7146-01A-11R-2039-07	FALSE	TRUE	-0.65	120.84	0	30.34	4.31	1.95	TRUE	-0.65	1.01	0.04	0.06	-0.01
TCGA-44-2662-01B-02R-A277-07	FALSE	TRUE	-0.66	62.37	0.04	16.03	15.67	1	TRUE	-0.66	0.88	0	0.1	-0.02
TCGA-44-3918-01A-01R-A278-07	FALSE	TRUE	-0.66	591.8	0.93	96.32	30.79	6.96	TRUE	-0.66	0.63	0.01	0.05	-0.02
TCGA-50-5946-01A-11R-1755-07	FALSE	TRUE	-0.66	45.14	0	16.09	0.98	2.09	TRUE	-0.66	1.36	0.06	0.05	0.01
TCGA-44-6147-01B-06R-A277-07	FALSE	TRUE	-0.67	140.24	0	30.87	4.68	3.5	TRUE	-0.67	0.55	-0.01	0.07	-0.01
TCGA-38-4630-01A-01R-1206-07	FALSE	TRUE	-0.68	83.6	0.94	32.93	1.02	2.17	TRUE	-0.68	1.47	0.05	0.06	0.01
TCGA-55-7570-01A-11R-2039-07	FALSE	TRUE	-0.68	40.26	0	17.61	0.97	6.88	TRUE	-0.68	0.94	0.03	0.05	0
TCGA-78-7220-01A-11R-2039-07	FALSE	TRUE	-0.69	55.77	0	26.58	1.41	3.33	TRUE	-0.69	0.91	0.04	0.05	-0.01
TCGA-44-3918-01B-02R-A277-07	FALSE	TRUE	-0.69	210.05	0	52.3	32.45	4.45	TRUE	-0.69	0.5	-0.01	0.07	-0.03
TCGA-91-6847-01A-11R-1949-07	FALSE	TRUE	-0.7	21.88	0	11.83	1.47	1.49	TRUE	-0.7	1.02	0.06	0.03	0
TCGA-44-5644-01A-21R-2039-07	FALSE	TRUE	-0.71	19.9	0	13.39	0.44	1.33	TRUE	-0.71	1.31	0.05	0.06	0
TCGA-86-7955-01A-11R-2187-07	FALSE	TRUE	-0.72	18.45	1	11.16	0.56	0.93	TRUE	-0.72	0.84	0.06	0.03	-0.02
TCGA-50-6591-01A-11R-1755-07	FALSE	TRUE	-0.74	15.51	0	8.53	0.23	0.24	TRUE	-0.74	2.15	0.07	0.1	0.02
TCGA-44-6775-01C-02R-A277-07	FALSE	TRUE	-0.74	114.15	0	23.61	6.12	1.58	TRUE	-0.74	0.55	-0.01	0.07	-0.01
TCGA-62-A46O-01A-11R-A24H-07	FALSE	TRUE	-0.77	22.51	0	11.84	0.9	0.53	TRUE	-0.77	0.74	0.04	0.03	-0.01
TCGA-91-6836-01A-21R-1858-07	FALSE	TRUE	-0.79	55.91	0	23.64	7.22	2.12	TRUE	-0.79	1.12	0.06	0.05	-0.02
TCGA-44-6146-01B-04R-A277-07	FALSE	TRUE	-0.8	31.03	0.99	14.95	2.55	1.08	TRUE	-0.8	0.62	0	0.06	-0.01
TCGA-50-5931-01A-11R-1755-07	FALSE	TRUE	-0.81	23.57	0.51	14.65	0.4	1.93	TRUE	-0.81	1.73	0.06	0.08	0.01
TCGA-91-8499-01A-11R-2403-07	FALSE	TRUE	-0.82	194.25	1	58.02	1.6	2.47	TRUE	-0.82	1.1	0.05	0.03	0.01
TCGA-L9-A7SV-01A-11R-A39D-07	FALSE	TRUE	-0.84	61.72	0	26.22	0.86	1.3	TRUE	-0.84	1.29	0.05	0.03	0.02
TCGA-44-3917-01A-01R-A278-07	FALSE	TRUE	-0.9	242.67	1	27.55	2.06	4.88	TRUE	-0.9	1.16	0.04	0.04	0.02
TCGA-86-A4D0-01A-11R-A24H-07	FALSE	TRUE	-0.96	47.69	1	16.6	1.39	1.33	TRUE	-0.96	1.03	0.05	0.03	0.01
TCGA-44-3917-01B-02R-A277-07	FALSE	TRUE	-1.19	83.99	0	18.72	4.69	2.93	TRUE	-1.19	0.73	0.02	0.04	0
TCGA-78-7155-01A-11R-2039-07	FALSE	TRUE	-1.32	53.43	0	16.17	1.05	2.19	TRUE	-1.32	1.87	0.09	0.05	0.02
