# Supplementary material for: Molecular subtyping based on immune cell marker genes predicts prognosis and therapeutic response in patients with lung adenocarcinoma
Source: BMC Cancer. 2023 Nov 24;23:1141. doi: 10.1186/s12885-023-11579-7 (PMC10668343; doi:10.1186/s12885-023-11579-7)
Supplement: Supplementary file 14 — Additional file 14. Supplementary Table 13: TISgene [file 12885_2023_11579_MOESM14_ESM.xls]

## Sheet: TISgene
Supplementary Table 13: TISgene
CD3D
IDO1
CIITA
CD3E
CCL5
GZMK
CD2
HLA-DRA
CXCL13
IL2RG
NKG7
HLA-E
CXCR6
LAG3
TAGAP
CXCL10
STAT1
GZMB
