# Supplementary material for: Molecular subtyping based on immune cell marker genes predicts prognosis and therapeutic response in patients with lung adenocarcinoma
Source: BMC Cancer. 2023 Nov 24;23:1141. doi: 10.1186/s12885-023-11579-7 (PMC10668343; doi:10.1186/s12885-023-11579-7)
Supplement: Supplementary file 15 — Additional file 15. Supplementary Material 15 [file 12885_2023_11579_MOESM15_ESM.txt]

library(limma)
library(Seurat)
library(dplyr)
library(magrittr)
library(celldex)
library(SingleR)
library(monocle)

logFCfilter=1
adjPvalFilter=0.05
inputFile="treat.txt"
setwd("C:\\biowolf\\sCell\\12.Seurat")

rt=read.table(inputFile, header=T, sep="\t", check.names=F)
rt=as.matrix(rt)
rownames(rt)=rt[,1]
exp=rt[,2:ncol(rt)]
dimnames=list(rownames(exp),colnames(exp))
data=matrix(as.numeric(as.matrix(exp)),nrow=nrow(exp),dimnames=dimnames)
data=avereps(data)

pbmc=CreateSeuratObject(counts = data,project = "seurat", min.cells=3, min.features=50, names.delim = "_")
pbmc[["percent.mt"]] <- PercentageFeatureSet(object = pbmc, pattern = "^MT-")
pdf(file="01.featureViolin.pdf", width=10, height=6)
VlnPlot(object = pbmc, features = c("nFeature_RNA", "nCount_RNA", "percent.mt"), ncol = 3)
dev.off()
pbmc=subset(x = pbmc, subset = nFeature_RNA > 50 & percent.mt < 5)

pdf(file="01.featureCor.pdf",width=10,height=6)
plot1 <- FeatureScatter(object = pbmc, feature1 = "nCount_RNA", feature2 = "percent.mt",pt.size=1.5)
plot2 <- FeatureScatter(object = pbmc, feature1 = "nCount_RNA", feature2 = "nFeature_RNA",,pt.size=1.5)
CombinePlots(plots = list(plot1, plot2))
dev.off()

pbmc <- NormalizeData(object = pbmc, normalization.method = "LogNormalize", scale.factor = 10000)
pbmc <- FindVariableFeatures(object = pbmc, selection.method = "vst", nfeatures = 1500)
top10 <- head(x = VariableFeatures(object = pbmc), 10)
pdf(file="01.featureVar.pdf",width=10,height=6)
plot1 <- VariableFeaturePlot(object = pbmc)
plot2 <- LabelPoints(plot = plot1, points = top10, repel = TRUE)
CombinePlots(plots = list(plot1, plot2))
dev.off()

pbmc=ScaleData(pbmc)
pbmc=RunPCA(object= pbmc,npcs = 20,pc.genes=VariableFeatures(object = pbmc))

pdf(file="02.pcaGene.pdf",width=10,height=8)
VizDimLoadings(object = pbmc, dims = 1:4, reduction = "pca",nfeatures = 20)
dev.off()

pdf(file="02.PCA.pdf",width=6.5,height=6)
DimPlot(object = pbmc, reduction = "pca")
dev.off()

pdf(file="02.pcaHeatmap.pdf",width=10,height=8)
DimHeatmap(object = pbmc, dims = 1:4, cells = 500, balanced = TRUE,nfeatures = 30,ncol=2)
dev.off()

pbmc <- JackStraw(object = pbmc, num.replicate = 100)
pbmc <- ScoreJackStraw(object = pbmc, dims = 1:15)
pdf(file="02.pcaJackStraw.pdf",width=8,height=6)
JackStrawPlot(object = pbmc, dims = 1:15)
dev.off()

pcSelect=14
pbmc <- FindNeighbors(object = pbmc, dims = 1:pcSelect)       
pbmc <- FindClusters(object = pbmc, resolution = 0.5)         
pbmc <- RunTSNE(object = pbmc, dims = 1:pcSelect)             
pdf(file="03.TSNE.pdf",width=6.5,height=6)
TSNEPlot(object = pbmc, pt.size = 2, label = TRUE)    
dev.off()
write.table(pbmc$seurat_clusters,file="03.tsneCluster.txt",quote=F,sep="\t",col.names=F)

pbmc.markers <- FindAllMarkers(object = pbmc,
                               only.pos = FALSE,
                               min.pct = 0.25,
                               logfc.threshold = logFCfilter)
sig.markers=pbmc.markers[(abs(as.numeric(as.vector(pbmc.markers$avg_log2FC)))>logFCfilter & as.numeric(as.vector(pbmc.markers$p_val_adj))<adjPvalFilter),]
write.table(sig.markers,file="03.clusterMarkers.txt",sep="\t",row.names=F,quote=F)

top10 <- pbmc.markers %>% group_by(cluster) %>% top_n(n = 10, wt = avg_log2FC)
pdf(file="03.tsneHeatmap.pdf",width=12,height=9)
DoHeatmap(object = pbmc, features = top10$gene) + NoLegend()
dev.off()

pdf(file="03.markerViolin.pdf",width=10,height=6)
VlnPlot(object = pbmc, features = row.names(sig.markers)[1:2])
dev.off()

showGenes=c("OLFM4","PDIA2","CPS1","LGALS2","TMED3","CLDN2","MSMB","AQP5","SPINK4","PIGR") 

pdf(file="03.markerScatter.pdf",width=10,height=6)
FeaturePlot(object = pbmc, features = showGenes, cols = c("green", "red"))
dev.off()

pdf(file="03.markerBubble.pdf",width=12,height=6)
cluster10Marker=showGenes
DotPlot(object = pbmc, features = cluster10Marker)
dev.off()

counts<-pbmc@assays$RNA@counts
clusters<-pbmc@meta.data$seurat_clusters
ann=pbmc@meta.data$orig.ident
ref=celldex::HumanPrimaryCellAtlasData()
singler=SingleR(test=counts, ref =ref,
                labels=ref$label.main, clusters = clusters)
clusterAnn=as.data.frame(singler)
clusterAnn=cbind(id=row.names(clusterAnn), clusterAnn)
clusterAnn=clusterAnn[,c("id", "labels")]
write.table(clusterAnn,file="04.clusterAnn.txt",quote=F,sep="\t", row.names=F)
singler2=SingleR(test=counts, ref =ref, 
                labels=ref$label.main)
cellAnn=as.data.frame(singler2)
cellAnn=cbind(id=row.names(cellAnn), cellAnn)
cellAnn=cellAnn[,c("id", "labels")]
write.table(cellAnn, file="04.cellAnn.txt", quote=F, sep="\t", row.names=F)

newLabels=singler$labels
names(newLabels)=levels(pbmc)
pbmc=RenameIdents(pbmc, newLabels)
pdf(file="04.TSNE.pdf",width=6.5,height=6)
TSNEPlot(object = pbmc, pt.size = 2, label = TRUE)
dev.off()

pbmc.markers=FindAllMarkers(object = pbmc,
                            only.pos = FALSE,
                            min.pct = 0.25,
                            logfc.threshold = logFCfilter)
sig.cellMarkers=pbmc.markers[(abs(as.numeric(as.vector(pbmc.markers$avg_log2FC)))>logFCfilter & as.numeric(as.vector(pbmc.markers$p_val_adj))<adjPvalFilter),]
write.table(sig.cellMarkers,file="04.cellMarkers.txt",sep="\t",row.names=F,quote=F)
